# Supplementary material for: Ontology-aware deep learning enables ultrafast and interpretable source tracking among sub-million microbial community samples from hundreds of niches
Source: Genome Med. 2022 Apr 26;14:43. doi: 10.1186/s13073-022-01047-5 (PMC9040266; doi:10.1186/s13073-022-01047-5)
Supplement: Supplementary file 2 — Additional file 2. The features used in ONN4MST and the selected features used in ONN4MST_FS. There are 44,668 taxa (or features) in total used in ONN4MST, while ONN4MST_FS (ONN4MST based on selected features) has utilized only 1,462 selected features. [file 13073_2022_1047_MOESM2_ESM.xlsx]

## Sheet: All features
All features
Taxa	superkingdom	kingdom	phylum	class	order	family	genus
sk__Archaea;k__;p__Crenarchaeota;c__;o__;f__;g__	0	0	0	0	0	0	0
sk__Archaea;k__;p__Crenarchaeota;c__AAG;o__;f__;g__	0	0	0	0	0	0	0
sk__Archaea;k__;p__Crenarchaeota;c__Aigarchaeota;o__;f__;g__	0	0	0	0	0	0	0
sk__Archaea;k__;p__Crenarchaeota;c__Aigarchaeota;o__[Caldiarchales];f__;g__	0	0	0	0	0	0	0
sk__Archaea;k__;p__Crenarchaeota;c__Aigarchaeota;o__[Caldiarchales];f__[Caldiarchaceae];g__	0	0	0	0	0	0	0
sk__Archaea;k__;p__Crenarchaeota;c__Aigarchaeota;o__[Caldiarchales];f__[Caldiarchaceae];g__Candidatus Caldiarchaeum	0	0	0	0	0	0	0
sk__Archaea;k__;p__Crenarchaeota;c__Korarchaeota;o__Korarchaeotales;f__Korarchaeotaceae;g__	0	0	0	0	0	0	0
sk__Archaea;k__;p__Crenarchaeota;c__Korarchaeota;o__Korarchaeotales;f__Korarchaeotaceae;g__Candidatus Korarchaeum	0	0	0	0	0	0	0
sk__Archaea;k__;p__Crenarchaeota;c__Korarchaeota;o__pJP78;f__;g__	0	0	0	0	0	0	0
sk__Archaea;k__;p__Crenarchaeota;c__MBGA;o__;f__;g__	0	0	0	0	0	0	0
sk__Archaea;k__;p__Crenarchaeota;c__MBGA;o__NRP-J;f__;g__	0	0	0	0	0	0	0
sk__Archaea;k__;p__Crenarchaeota;c__MBGB;o__;f__;g__	0	0	0	0	0	0	0
sk__Archaea;k__;p__Crenarchaeota;c__MCG;o__;f__;g__	0	0	0	0	0	0	0
sk__Archaea;k__;p__Crenarchaeota;c__MCG;o__B10;f__;g__	0	0	0	0	0	0	0
sk__Archaea;k__;p__Crenarchaeota;c__MCG;o__pGrfC26;f__;g__	0	0	0	0	0	0	0
sk__Archaea;k__;p__Crenarchaeota;c__MHVG;o__;f__;g__	0	0	0	0	0	0	0
sk__Archaea;k__;p__Crenarchaeota;c__THSCG;o__;f__;g__	0	0	0	0	0	0	0
sk__Archaea;k__;p__Crenarchaeota;c__Thaumarchaeota;o__AK31;f__;g__	0	0	0	0	0	0	0
sk__Archaea;k__;p__Crenarchaeota;c__Thaumarchaeota;o__Cenarchaeales;f__;g__	0	0	0	0	0	0	0
sk__Archaea;k__;p__Crenarchaeota;c__Thaumarchaeota;o__Cenarchaeales;f__Cenarchaeaceae;g__	0	0	0	0	0	0	0
sk__Archaea;k__;p__Crenarchaeota;c__Thaumarchaeota;o__Cenarchaeales;f__Cenarchaeaceae;g__Cenarchaeum	0	0	0	0	0	0	0
sk__Archaea;k__;p__Crenarchaeota;c__Thaumarchaeota;o__Cenarchaeales;f__Cenarchaeaceae;g__Nitrosopumilus	0	0	0	0	0	0	0
sk__Archaea;k__;p__Crenarchaeota;c__Thaumarchaeota;o__Cenarchaeales;f__SAGMA-X;g__	0	0	0	0	0	0	0
sk__Archaea;k__;p__Crenarchaeota;c__Thaumarchaeota;o__D-F10;f__;g__	0	0	0	0	0	0	0
sk__Archaea;k__;p__Crenarchaeota;c__Thaumarchaeota;o__Nitrosocaldales;f__Nitrosocaldaceae;g__Candidatus Nitrosocaldus	0	0	0	0	0	0	0
sk__Archaea;k__;p__Crenarchaeota;c__Thaumarchaeota;o__Nitrososphaerales;f__Nitrososphaeraceae;g__	0	0	0	0	0	0	0
sk__Archaea;k__;p__Crenarchaeota;c__Thaumarchaeota;o__Nitrososphaerales;f__Nitrososphaeraceae;g__Candidatus Nitrososphaera	0	0	0	0	0	0	0
sk__Archaea;k__;p__Crenarchaeota;c__Thermoprotei;o__;f__;g__	0	0	0	0	0	0	0
sk__Archaea;k__;p__Crenarchaeota;c__Thermoprotei;o__Desulfurococcales;f__Desulfurococcaceae;g__	0	0	0	0	0	0	0
sk__Archaea;k__;p__Crenarchaeota;c__Thermoprotei;o__Desulfurococcales;f__Desulfurococcaceae;g__Aeropyrum	0	0	0	0	0	0	0
sk__Archaea;k__;p__Crenarchaeota;c__Thermoprotei;o__Desulfurococcales;f__Pyrodictiaceae;g__	0	0	0	0	0	0	0
sk__Archaea;k__;p__Crenarchaeota;c__Thermoprotei;o__Sulfolobales;f__Sulfolobaceae;g__	0	0	0	0	0	0	0
sk__Archaea;k__;p__Crenarchaeota;c__Thermoprotei;o__Sulfolobales;f__Sulfolobaceae;g__Acidianus	0	0	0	0	0	0	0
sk__Archaea;k__;p__Crenarchaeota;c__Thermoprotei;o__Sulfolobales;f__Sulfolobaceae;g__Metallosphaera	0	0	0	0	0	0	0
sk__Archaea;k__;p__Crenarchaeota;c__Thermoprotei;o__Sulfolobales;f__Sulfolobaceae;g__Sulfolobus	0	0	0	0	0	0	0
sk__Archaea;k__;p__Crenarchaeota;c__Thermoprotei;o__Thermoproteales;f__Thermofilaceae;g__	0	0	0	0	0	0	0
sk__Archaea;k__;p__Crenarchaeota;c__Thermoprotei;o__Thermoproteales;f__Thermoproteaceae;g__	0	0	0	0	0	0	0
sk__Archaea;k__;p__Crenarchaeota;c__Thermoprotei;o__Thermoproteales;f__Thermoproteaceae;g__Pyrobaculum	0	0	0	0	0	0	0
sk__Archaea;k__;p__Crenarchaeota;c__Thermoprotei;o__Thermoproteales;f__Thermoproteaceae;g__Thermocladium	0	0	0	0	0	0	0
sk__Archaea;k__;p__Crenarchaeota;c__Thermoprotei;o__YNPFFA;f__;g__	0	0	0	0	0	0	0
sk__Archaea;k__;p__Crenarchaeota;c__Thermoprotei;o__YNPFFA;f__A13;g__	0	0	0	0	0	0	0
sk__Archaea;k__;p__Crenarchaeota;c__Thermoprotei;o__YNPFFA;f__SK322;g__	0	0	0	0	0	0	0
sk__Archaea;k__;p__Crenarchaeota;c__pUWA2;o__;f__;g__	0	0	0	0	0	0	0
sk__Archaea;k__;p__Euryarchaeota;c__ANME-1;o__;f__;g__	0	0	0	0	0	0	0
sk__Archaea;k__;p__Euryarchaeota;c__Archaeoglobi;o__Archaeoglobales;f__Archaeoglobaceae;g__	0	0	0	0	0	0	0
sk__Archaea;k__;p__Euryarchaeota;c__Archaeoglobi;o__Archaeoglobales;f__Archaeoglobaceae;g__Archaeoglobus	0	0	0	0	0	0	0
sk__Archaea;k__;p__Euryarchaeota;c__DSEG;o__104A5;f__;g__	0	0	0	0	0	0	0
sk__Archaea;k__;p__Euryarchaeota;c__DSEG;o__ArcA07;f__;g__	0	0	0	0	0	0	0
sk__Archaea;k__;p__Euryarchaeota;c__DSEG;o__DHVE3;f__;g__	0	0	0	0	0	0	0
sk__Archaea;k__;p__Euryarchaeota;c__DSEG;o__HydGC-84-221A;f__;g__	0	0	0	0	0	0	0
sk__Archaea;k__;p__Euryarchaeota;c__Halobacteria;o__Halobacteriales;f__;g__	0	0	0	0	0	0	0
sk__Archaea;k__;p__Euryarchaeota;c__Halobacteria;o__Halobacteriales;f__Halobacteriaceae;g__	0	0	0	0	0	0	0
sk__Archaea;k__;p__Euryarchaeota;c__Halobacteria;o__Halobacteriales;f__Halobacteriaceae;g__209ZB06	0	0	0	0	0	0	0
sk__Archaea;k__;p__Euryarchaeota;c__Halobacteria;o__Halobacteriales;f__Halobacteriaceae;g__ArcF12	0	0	0	0	0	0	0
sk__Archaea;k__;p__Euryarchaeota;c__Halobacteria;o__Halobacteriales;f__Halobacteriaceae;g__GA41	0	0	0	0	0	0	0
sk__Archaea;k__;p__Euryarchaeota;c__Halobacteria;o__Halobacteriales;f__Halobacteriaceae;g__Haladaptatus	0	0	0	0	0	0	0
sk__Archaea;k__;p__Euryarchaeota;c__Halobacteria;o__Halobacteriales;f__Halobacteriaceae;g__Haloarcula	0	0	0	0	0	0	0
sk__Archaea;k__;p__Euryarchaeota;c__Halobacteria;o__Halobacteriales;f__Halobacteriaceae;g__Halobacterium	0	0	0	0	0	0	0
sk__Archaea;k__;p__Euryarchaeota;c__Halobacteria;o__Halobacteriales;f__Halobacteriaceae;g__Halobaculum	0	0	0	0	0	0	0
sk__Archaea;k__;p__Euryarchaeota;c__Halobacteria;o__Halobacteriales;f__Halobacteriaceae;g__Halococcus	0	0	0	0	0	0	0
sk__Archaea;k__;p__Euryarchaeota;c__Halobacteria;o__Halobacteriales;f__Halobacteriaceae;g__Haloferax	0	0	0	0	0	0	0
sk__Archaea;k__;p__Euryarchaeota;c__Halobacteria;o__Halobacteriales;f__Halobacteriaceae;g__Halogeometricum	0	0	0	0	0	0	0
sk__Archaea;k__;p__Euryarchaeota;c__Halobacteria;o__Halobacteriales;f__Halobacteriaceae;g__Halogranum	0	0	0	0	0	0	0
sk__Archaea;k__;p__Euryarchaeota;c__Halobacteria;o__Halobacteriales;f__Halobacteriaceae;g__Halolamina	0	0	0	0	0	0	0
sk__Archaea;k__;p__Euryarchaeota;c__Halobacteria;o__Halobacteriales;f__Halobacteriaceae;g__Halomicrobium	0	0	0	0	0	0	0
sk__Archaea;k__;p__Euryarchaeota;c__Halobacteria;o__Halobacteriales;f__Halobacteriaceae;g__Halonotius	0	0	0	0	0	0	0
sk__Archaea;k__;p__Euryarchaeota;c__Halobacteria;o__Halobacteriales;f__Halobacteriaceae;g__Halopelagius	0	0	0	0	0	0	0
sk__Archaea;k__;p__Euryarchaeota;c__Halobacteria;o__Halobacteriales;f__Halobacteriaceae;g__Haloplanus	0	0	0	0	0	0	0
sk__Archaea;k__;p__Euryarchaeota;c__Halobacteria;o__Halobacteriales;f__Halobacteriaceae;g__Haloquadratum	0	0	0	0	0	0	0
sk__Archaea;k__;p__Euryarchaeota;c__Halobacteria;o__Halobacteriales;f__Halobacteriaceae;g__Halorhabdus	0	0	0	0	0	0	0
sk__Archaea;k__;p__Euryarchaeota;c__Halobacteria;o__Halobacteriales;f__Halobacteriaceae;g__Halorubrum	0	0	0	0	0	0	0
sk__Archaea;k__;p__Euryarchaeota;c__Halobacteria;o__Halobacteriales;f__Halobacteriaceae;g__Halostagnicola	0	0	0	0	0	0	0
sk__Archaea;k__;p__Euryarchaeota;c__Halobacteria;o__Halobacteriales;f__Halobacteriaceae;g__Haloterrigena	0	0	0	0	0	0	0
sk__Archaea;k__;p__Euryarchaeota;c__Halobacteria;o__Halobacteriales;f__Halobacteriaceae;g__Natronococcus	0	0	0	0	0	0	0
sk__Archaea;k__;p__Euryarchaeota;c__Halobacteria;o__Halobacteriales;f__Halobacteriaceae;g__Natronomonas	0	0	0	0	0	0	0
sk__Archaea;k__;p__Euryarchaeota;c__Halobacteria;o__Halobacteriales;f__Halobacteriaceae;g__XKL75	0	0	0	0	0	0	0
sk__Archaea;k__;p__Euryarchaeota;c__Halobacteria;o__Halobacteriales;f__MSP41;g__	0	0	0	0	0	0	0
sk__Archaea;k__;p__Euryarchaeota;c__Methanobacteria;o__Methanobacteriales;f__;g__	0	0	0	0	0	0	0
sk__Archaea;k__;p__Euryarchaeota;c__Methanobacteria;o__Methanobacteriales;f__MSBL1;g__	0	0	0	0	0	0	0
sk__Archaea;k__;p__Euryarchaeota;c__Methanobacteria;o__Methanobacteriales;f__MSBL1;g__DL1A-100	0	0	0	0	0	0	0
sk__Archaea;k__;p__Euryarchaeota;c__Methanobacteria;o__Methanobacteriales;f__MSBL1;g__SAGMEG-1	0	0	0	0	0	0	0
sk__Archaea;k__;p__Euryarchaeota;c__Methanobacteria;o__Methanobacteriales;f__Methanobacteriaceae;g__	0	0	0	0	0	0	0
sk__Archaea;k__;p__Euryarchaeota;c__Methanobacteria;o__Methanobacteriales;f__Methanobacteriaceae;g__Methanobacterium	0	0	0	0	0	0	0
sk__Archaea;k__;p__Euryarchaeota;c__Methanobacteria;o__Methanobacteriales;f__Methanobacteriaceae;g__Methanobrevibacter	0	0	0	0	0	0	0
sk__Archaea;k__;p__Euryarchaeota;c__Methanobacteria;o__Methanobacteriales;f__Methanobacteriaceae;g__Methanosphaera	0	0	0	0	0	0	0
sk__Archaea;k__;p__Euryarchaeota;c__Methanobacteria;o__Methanobacteriales;f__WSA2;g__	0	0	0	0	0	0	0
sk__Archaea;k__;p__Euryarchaeota;c__Methanobacteria;o__Methanobacteriales;f__pMC1;g__	0	0	0	0	0	0	0
sk__Archaea;k__;p__Euryarchaeota;c__Methanobacteria;o__Methanobacteriales;f__pMC1;g__pMC1A4	0	0	0	0	0	0	0
sk__Archaea;k__;p__Euryarchaeota;c__Methanococci;o__Methanococcales;f__Methanocaldococcaceae;g__Methanocaldococcus	0	0	0	0	0	0	0
sk__Archaea;k__;p__Euryarchaeota;c__Methanococci;o__Methanococcales;f__Methanococcaceae;g__Methanococcus	0	0	0	0	0	0	0
sk__Archaea;k__;p__Euryarchaeota;c__Methanococci;o__Methanococcales;f__Methanococcaceae;g__Methanothermococcus	0	0	0	0	0	0	0
sk__Archaea;k__;p__Euryarchaeota;c__Methanomicrobia;o__F99a103;f__;g__	0	0	0	0	0	0	0
sk__Archaea;k__;p__Euryarchaeota;c__Methanomicrobia;o__Methanocellales;f__;g__	0	0	0	0	0	0	0
sk__Archaea;k__;p__Euryarchaeota;c__Methanomicrobia;o__Methanocellales;f__Methanocellaceae;g__	0	0	0	0	0	0	0
sk__Archaea;k__;p__Euryarchaeota;c__Methanomicrobia;o__Methanocellales;f__Methanocellaceae;g__Methanocella	0	0	0	0	0	0	0
sk__Archaea;k__;p__Euryarchaeota;c__Methanomicrobia;o__Methanomicrobiales;f__;g__	0	0	0	0	0	0	0
sk__Archaea;k__;p__Euryarchaeota;c__Methanomicrobia;o__Methanomicrobiales;f__D002025C03;g__	0	0	0	0	0	0	0
sk__Archaea;k__;p__Euryarchaeota;c__Methanomicrobia;o__Methanomicrobiales;f__Methanocorpusculaceae;g__	0	0	0	0	0	0	0
sk__Archaea;k__;p__Euryarchaeota;c__Methanomicrobia;o__Methanomicrobiales;f__Methanocorpusculaceae;g__Methanocalculus	0	0	0	0	0	0	0
sk__Archaea;k__;p__Euryarchaeota;c__Methanomicrobia;o__Methanomicrobiales;f__Methanocorpusculaceae;g__Methanocorpusculum	0	0	0	0	0	0	0
sk__Archaea;k__;p__Euryarchaeota;c__Methanomicrobia;o__Methanomicrobiales;f__Methanomicrobiaceae;g__	0	0	0	0	0	0	0
sk__Archaea;k__;p__Euryarchaeota;c__Methanomicrobia;o__Methanomicrobiales;f__Methanomicrobiaceae;g__Methanoculleus	0	0	0	0	0	0	0
sk__Archaea;k__;p__Euryarchaeota;c__Methanomicrobia;o__Methanomicrobiales;f__Methanomicrobiaceae;g__Methanofollis	0	0	0	0	0	0	0
sk__Archaea;k__;p__Euryarchaeota;c__Methanomicrobia;o__Methanomicrobiales;f__Methanomicrobiaceae;g__Methanogenium	0	0	0	0	0	0	0
sk__Archaea;k__;p__Euryarchaeota;c__Methanomicrobia;o__Methanomicrobiales;f__Methanomicrobiaceae;g__Methanoplanus	0	0	0	0	0	0	0
sk__Archaea;k__;p__Euryarchaeota;c__Methanomicrobia;o__Methanomicrobiales;f__Methanoregulaceae;g__	0	0	0	0	0	0	0
sk__Archaea;k__;p__Euryarchaeota;c__Methanomicrobia;o__Methanomicrobiales;f__Methanoregulaceae;g__Candidatus Methanoregula	0	0	0	0	0	0	0
sk__Archaea;k__;p__Euryarchaeota;c__Methanomicrobia;o__Methanomicrobiales;f__Methanoregulaceae;g__Methanolinea	0	0	0	0	0	0	0
sk__Archaea;k__;p__Euryarchaeota;c__Methanomicrobia;o__Methanomicrobiales;f__Methanospirillaceae;g__	0	0	0	0	0	0	0
sk__Archaea;k__;p__Euryarchaeota;c__Methanomicrobia;o__Methanomicrobiales;f__Methanospirillaceae;g__Methanospirillum	0	0	0	0	0	0	0
sk__Archaea;k__;p__Euryarchaeota;c__Methanomicrobia;o__Methanosarcinales;f__;g__	0	0	0	0	0	0	0
sk__Archaea;k__;p__Euryarchaeota;c__Methanomicrobia;o__Methanosarcinales;f__ANME-2D;g__	0	0	0	0	0	0	0
sk__Archaea;k__;p__Euryarchaeota;c__Methanomicrobia;o__Methanosarcinales;f__ANME-2a-2b;g__	0	0	0	0	0	0	0
sk__Archaea;k__;p__Euryarchaeota;c__Methanomicrobia;o__Methanosarcinales;f__ANME-2c;g__	0	0	0	0	0	0	0
sk__Archaea;k__;p__Euryarchaeota;c__Methanomicrobia;o__Methanosarcinales;f__Methanosaetaceae;g__Methanosaeta	0	0	0	0	0	0	0
sk__Archaea;k__;p__Euryarchaeota;c__Methanomicrobia;o__Methanosarcinales;f__Methanosarcinaceae;g__	0	0	0	0	0	0	0
sk__Archaea;k__;p__Euryarchaeota;c__Methanomicrobia;o__Methanosarcinales;f__Methanosarcinaceae;g__ANME-3	0	0	0	0	0	0	0
sk__Archaea;k__;p__Euryarchaeota;c__Methanomicrobia;o__Methanosarcinales;f__Methanosarcinaceae;g__HMMVBeg-29	0	0	0	0	0	0	0
sk__Archaea;k__;p__Euryarchaeota;c__Methanomicrobia;o__Methanosarcinales;f__Methanosarcinaceae;g__Methanimicrococcus	0	0	0	0	0	0	0
sk__Archaea;k__;p__Euryarchaeota;c__Methanomicrobia;o__Methanosarcinales;f__Methanosarcinaceae;g__Methanococcoides	0	0	0	0	0	0	0
sk__Archaea;k__;p__Euryarchaeota;c__Methanomicrobia;o__Methanosarcinales;f__Methanosarcinaceae;g__Methanolobus	0	0	0	0	0	0	0
sk__Archaea;k__;p__Euryarchaeota;c__Methanomicrobia;o__Methanosarcinales;f__Methanosarcinaceae;g__Methanomethylovorans	0	0	0	0	0	0	0
sk__Archaea;k__;p__Euryarchaeota;c__Methanomicrobia;o__Methanosarcinales;f__Methanosarcinaceae;g__Methanosarcina	0	0	0	0	0	0	0
sk__Archaea;k__;p__Euryarchaeota;c__Methanomicrobia;o__Methanosarcinales;f__Methermicoccaceae;g__	0	0	0	0	0	0	0
sk__Archaea;k__;p__Euryarchaeota;c__Methanomicrobia;o__NRA6;f__;g__	0	0	0	0	0	0	0
sk__Archaea;k__;p__Euryarchaeota;c__Methanomicrobia;o__RCII;f__;g__	0	0	0	0	0	0	0
sk__Archaea;k__;p__Euryarchaeota;c__Methanomicrobia;o__YC-E6;f__;g__	0	0	0	0	0	0	0
sk__Archaea;k__;p__Euryarchaeota;c__Thermococci;o__Thermococcales;f__Thermococcaceae;g__	0	0	0	0	0	0	0
sk__Archaea;k__;p__Euryarchaeota;c__Thermococci;o__Thermococcales;f__Thermococcaceae;g__Palaeococcus	0	0	0	0	0	0	0
sk__Archaea;k__;p__Euryarchaeota;c__Thermoplasmata;o__E2;f__;g__	0	0	0	0	0	0	0
sk__Archaea;k__;p__Euryarchaeota;c__Thermoplasmata;o__E2;f__20c-4;g__	0	0	0	0	0	0	0
sk__Archaea;k__;p__Euryarchaeota;c__Thermoplasmata;o__E2;f__CCA47;g__	0	0	0	0	0	0	0
sk__Archaea;k__;p__Euryarchaeota;c__Thermoplasmata;o__E2;f__DHVEG-1;g__	0	0	0	0	0	0	0
sk__Archaea;k__;p__Euryarchaeota;c__Thermoplasmata;o__E2;f__Marine group II;g__	0	0	0	0	0	0	0
sk__Archaea;k__;p__Euryarchaeota;c__Thermoplasmata;o__E2;f__Marine group III;g__	0	0	0	0	0	0	0
sk__Archaea;k__;p__Euryarchaeota;c__Thermoplasmata;o__E2;f__TMEG;g__	0	0	0	0	0	0	0
sk__Archaea;k__;p__Euryarchaeota;c__Thermoplasmata;o__E2;f__[Methanomassiliicoccaceae];g__	0	0	0	0	0	0	0
sk__Archaea;k__;p__Euryarchaeota;c__Thermoplasmata;o__E2;f__[Methanomassiliicoccaceae];g__Methanomassiliicoccus	0	0	0	0	0	0	0
sk__Archaea;k__;p__Euryarchaeota;c__Thermoplasmata;o__E2;f__[Methanomassiliicoccaceae];g__vadinCA11	0	0	0	0	0	0	0
sk__Archaea;k__;p__Euryarchaeota;c__Thermoplasmata;o__Thermoplasmatales;f__A10;g__	0	0	0	0	0	0	0
sk__Archaea;k__;p__Euryarchaeota;c__Thermoplasmata;o__Thermoplasmatales;f__BSLdp215;g__	0	0	0	0	0	0	0
sk__Archaea;k__;p__Euryarchaeota;c__Thermoplasmata;o__Thermoplasmatales;f__Picrophilaceae;g__Ferroplasma	0	0	0	0	0	0	0
sk__Archaea;k__;p__Euryarchaeota;c__Thermoplasmata;o__Thermoplasmatales;f__Picrophilaceae;g__Thermogymnomonas	0	0	0	0	0	0	0
sk__Archaea;k__;p__Euryarchaeota;c__Thermoplasmata;o__Thermoplasmatales;f__Picrophilaceae;g__Thermoplasma	0	0	0	0	0	0	0
sk__Archaea;k__;p__Nanoarchaeota;c__[Nanoarchaeoti];o__[Nanoarchaeotales];f__[Nanoarchaeotaceae];g__	0	0	0	0	0	0	0
sk__Archaea;k__;p__[Parvarchaeota];c__[Micrarchaea];o__[Micrarchaeles];f__;g__	0	0	0	0	0	0	0
sk__Archaea;k__;p__[Parvarchaeota];c__[Micrarchaea];o__pMC2A384;f__;g__	0	0	0	0	0	0	0
sk__Archaea;k__;p__[Parvarchaeota];c__[Parvarchaea];o__WCHD3-30;f__;g__	0	0	0	0	0	0	0
sk__Archaea;k__;p__[Parvarchaeota];c__[Parvarchaea];o__YLA114;f__;g__	0	0	0	0	0	0	0
sk__Archaea;k__309;p__Euryarchaeota;c__Halobacteria;o__Halobacteriales;f__Halobacteriaceae;g__Halobacteriaceae	0	0	0	0	0	0	0
sk__Archaea;k__82M4;p__Euryarchaeota;c__Halobacteria;o__Halobacteriales;f__Halobacteriaceae;g__haloarchaeon	0	0	0	0	0	0	0
sk__Archaea;k__93dLM4;p__Euryarchaeota;c__Halobacteria;o__Halobacteriales;f__Halobacteriaceae;g__haloarchaeon	0	0	0	0	0	0	0
sk__Archaea;k__Acidianus;p__Crenarchaeota;c__Thermoprotei;o__Sulfolobales;f__Sulfolobaceae;g__Acidianus	0	0	0	0	0	0	0
sk__Archaea;k__Acidilobus;p__Crenarchaeota;c__Thermoprotei;o__Acidilobales;f__Acidilobaceae;g__Acidilobus	0	0	0	0	0	0	0
sk__Archaea;k__Acidiplasma;p__Euryarchaeota;c__Thermoplasmata;o__Thermoplasmatales;f__Ferroplasmaceae;g__Acidiplasma	0	0	0	0	0	0	0
sk__Archaea;k__Aciduliprofundum;p__Euryarchaeota;c__Aciduliprofundum;o__Aciduliprofundum;f__Aciduliprofundum;g__Aciduliprofundum	0	0	0	0	0	0	0
sk__Archaea;k__Aciduliprofundum_sp._JdFR-45;p__Euryarchaeota;c__Aciduliprofundum_sp._JdFR-45;o__Aciduliprofundum_sp._JdFR-45;f__Aciduliprofundum_sp._JdFR-45;g__Aciduliprofundum	0	0	0	0	0	0	0
sk__Archaea;k__Aeropyrum;p__Crenarchaeota;c__Thermoprotei;o__Desulfurococcales;f__Desulfurococcaceae;g__Aeropyrum	0	0	0	0	0	0	0
sk__Archaea;k__Arc_I_group_archaeon_B03fssc0709_Meth_Bin005;p__Euryarchaeota;c__Methanomicrobia;o__Arc_I_group_archaeon_B03fssc0709_Meth_Bin005;f__Arc_I_group_archaeon_B03fssc0709_Meth_Bin005;g__Arc_I_group_archaeon_B03fssc0709_Meth_Bin005	0	0	0	0	0	0	0
sk__Archaea;k__Archaeoglobus;p__Euryarchaeota;c__Archaeoglobi;o__Archaeoglobales;f__Archaeoglobaceae;g__Archaeoglobus	0	0	0	0	0	0	0
sk__Archaea;k__Archaeoglobus_profundus;p__Euryarchaeota;c__Archaeoglobi;o__Archaeoglobales;f__Archaeoglobaceae;g__Archaeoglobus	0	0	0	0	0	0	0
sk__Archaea;k__Archaeoglobus_sulfaticallidus;p__Euryarchaeota;c__Archaeoglobi;o__Archaeoglobales;f__Archaeoglobaceae;g__Archaeoglobus	0	0	0	0	0	0	0
sk__Archaea;k__Archaeoglobus_veneficus;p__Euryarchaeota;c__Archaeoglobi;o__Archaeoglobales;f__Archaeoglobaceae;g__Archaeoglobus	0	0	0	0	0	0	0
sk__Archaea;k__BC5;p__Euryarchaeota;c__Halobacteria;o__Halobacteriales;f__Halobacteriaceae;g__Halobacteriaceae	0	0	0	0	0	0	0
sk__Archaea;k__Caldisphaera;p__Crenarchaeota;c__Thermoprotei;o__Acidilobales;f__Caldisphaeraceae;g__Caldisphaera	0	0	0	0	0	0	0
sk__Archaea;k__Caldisphaera_lagunensis;p__Crenarchaeota;c__Thermoprotei;o__Acidilobales;f__Caldisphaeraceae;g__Caldisphaera	0	0	0	0	0	0	0
sk__Archaea;k__Candidatus_Aenigmarchaeota_archaeon_CG1_02_38_14;p__Candidatus_Aenigmarchaeota;c__Candidatus_Aenigmarchaeota_archaeon_CG1_02_38_14;o__Candidatus_Aenigmarchaeota_archaeon_CG1_02_38_14;f__Candidatus_Aenigmarchaeota_archaeon_CG1_02_38_14;g__Candidatus_Aenigmarchaeota_archaeon_CG1_02_38_14	0	0	0	0	0	0	0
sk__Archaea;k__Candidatus_Aenigmarchaeota_archaeon_JGI_0000106-F11;p__Candidatus_Aenigmarchaeota;c__Candidatus_Aenigmarchaeota_archaeon_JGI_0000106-F11;o__Candidatus_Aenigmarchaeota_archaeon_JGI_0000106-F11;f__Candidatus_Aenigmarchaeota_archaeon_JGI_0000106-F11;g__Candidatus_Aenigmarchaeota_archaeon_JGI_0000106-F11	0	0	0	0	0	0	0
sk__Archaea;k__Candidatus_Aenigmarchaeum;p__Candidatus_Aenigmarchaeota;c__Candidatus_Aenigmarchaeum;o__Candidatus_Aenigmarchaeum;f__Candidatus_Aenigmarchaeum;g__Candidatus_Aenigmarchaeum	0	0	0	0	0	0	0
sk__Archaea;k__Candidatus_Aenigmarchaeum_subterraneum;p__Candidatus_Aenigmarchaeota;c__Candidatus_Aenigmarchaeum_subterraneum;o__Candidatus_Aenigmarchaeum_subterraneum;f__Candidatus_Aenigmarchaeum_subterraneum;g__Candidatus_Aenigmarchaeum	0	0	0	0	0	0	0
sk__Archaea;k__Candidatus_Altiarchaeales_archaeon_WOR_SM1_79;p__Euryarchaeota;c__Candidatus_Altiarchaeales_archaeon_WOR_SM1_79;o__Candidatus_Altiarchaeales;f__Candidatus_Altiarchaeales_archaeon_WOR_SM1_79;g__Candidatus_Altiarchaeales_archaeon_WOR_SM1_79	0	0	0	0	0	0	0
sk__Archaea;k__Candidatus_Altiarchaeales_archaeon_WOR_SM1_86-2;p__Euryarchaeota;c__Candidatus_Altiarchaeales_archaeon_WOR_SM1_86-2;o__Candidatus_Altiarchaeales;f__Candidatus_Altiarchaeales_archaeon_WOR_SM1_86-2;g__Candidatus_Altiarchaeales_archaeon_WOR_SM1_86-2	0	0	0	0	0	0	0
sk__Archaea;k__Candidatus_Altiarchaeales_archaeon_WOR_SM1_SCG;p__Euryarchaeota;c__Candidatus_Altiarchaeales_archaeon_WOR_SM1_SCG;o__Candidatus_Altiarchaeales;f__Candidatus_Altiarchaeales_archaeon_WOR_SM1_SCG;g__Candidatus_Altiarchaeales_archaeon_WOR_SM1_SCG	0	0	0	0	0	0	0
sk__Archaea;k__Candidatus_Bathyarchaeota_archaeon_B24;p__Candidatus_Bathyarchaeota;c__Candidatus_Bathyarchaeota_archaeon_B24;o__Candidatus_Bathyarchaeota_archaeon_B24;f__Candidatus_Bathyarchaeota_archaeon_B24;g__Candidatus_Bathyarchaeota_archaeon_B24	0	0	0	0	0	0	0
sk__Archaea;k__Candidatus_Bathyarchaeota_archaeon_BA1;p__Candidatus_Bathyarchaeota;c__Candidatus_Bathyarchaeota_archaeon_BA1;o__Candidatus_Bathyarchaeota_archaeon_BA1;f__Candidatus_Bathyarchaeota_archaeon_BA1;g__Candidatus_Bathyarchaeota_archaeon_BA1	0	0	0	0	0	0	0
sk__Archaea;k__Candidatus_Bathyarchaeota_archaeon_BA2;p__Candidatus_Bathyarchaeota;c__Candidatus_Bathyarchaeota_archaeon_BA2;o__Candidatus_Bathyarchaeota_archaeon_BA2;f__Candidatus_Bathyarchaeota_archaeon_BA2;g__Candidatus_Bathyarchaeota_archaeon_BA2	0	0	0	0	0	0	0
sk__Archaea;k__Candidatus_Bathyarchaeota_archaeon_JdFR-10;p__Candidatus_Bathyarchaeota;c__Candidatus_Bathyarchaeota_archaeon_JdFR-10;o__Candidatus_Bathyarchaeota_archaeon_JdFR-10;f__Candidatus_Bathyarchaeota_archaeon_JdFR-10;g__Candidatus_Bathyarchaeota_archaeon_JdFR-10	0	0	0	0	0	0	0
sk__Archaea;k__Candidatus_Bathyarchaeota_archaeon_RBG_16_48_13;p__Candidatus_Bathyarchaeota;c__Candidatus_Bathyarchaeota_archaeon_RBG_16_48_13;o__Candidatus_Bathyarchaeota_archaeon_RBG_16_48_13;f__Candidatus_Bathyarchaeota_archaeon_RBG_16_48_13;g__Candidatus_Bathyarchaeota_archaeon_RBG_16_48_13	0	0	0	0	0	0	0
sk__Archaea;k__Candidatus_Caldiarchaeum;p__Thaumarchaeota;c__Candidatus_Caldiarchaeum;o__Candidatus_Caldiarchaeum;f__Candidatus_Caldiarchaeum;g__Candidatus_Caldiarchaeum	0	0	0	0	0	0	0
sk__Archaea;k__Candidatus_Caldiarchaeum_subterraneum;p__Thaumarchaeota;c__Candidatus_Caldiarchaeum_subterraneum;o__Candidatus_Caldiarchaeum_subterraneum;f__Candidatus_Caldiarchaeum_subterraneum;g__Candidatus_Caldiarchaeum	0	0	0	0	0	0	0
sk__Archaea;k__Candidatus_Diapherotrites_archaeon_ADurb.Bin253;p__Candidatus_Diapherotrites;c__Candidatus_Diapherotrites_archaeon_ADurb.Bin253;o__Candidatus_Diapherotrites_archaeon_ADurb.Bin253;f__Candidatus_Diapherotrites_archaeon_ADurb.Bin253;g__Candidatus_Diapherotrites_archaeon_ADurb.Bin253	0	0	0	0	0	0	0
sk__Archaea;k__Candidatus_Geothermarchaeota_archaeon_JdFR-14;p__Candidatus_Geothermarchaeota_archaeon_JdFR-14;c__Candidatus_Geothermarchaeota_archaeon_JdFR-14;o__Candidatus_Geothermarchaeota_archaeon_JdFR-14;f__Candidatus_Geothermarchaeota_archaeon_JdFR-14;g__Candidatus_Geothermarchaeota_archaeon_JdFR-14	0	0	0	0	0	0	0
sk__Archaea;k__Candidatus_Halobonum;p__Euryarchaeota;c__Halobacteria;o__Haloferacales;f__Halorubraceae;g__Candidatus_Halobonum	0	0	0	0	0	0	0
sk__Archaea;k__Candidatus_Halobonum_tyrrellensis;p__Euryarchaeota;c__Halobacteria;o__Haloferacales;f__Halorubraceae;g__Candidatus_Halobonum	0	0	0	0	0	0	0
sk__Archaea;k__Candidatus_Haloectosymbiotes_riaformosensis;p__Euryarchaeota;c__Halobacteria;o__Haloferacales;f__Halorubraceae;g__Candidatus_Haloectosymbiotes	0	0	0	0	0	0	0
sk__Archaea;k__Candidatus_Haloredivivus_sp._G17;p__Candidatus_Nanohaloarchaeota;c__Nanohaloarchaea;o__Candidatus_Haloredivivus_sp._G17;f__Candidatus_Haloredivivus_sp._G17;g__Candidatus_Haloredivivus_sp._G17	0	0	0	0	0	0	0
sk__Archaea;k__Candidatus_Heimdallarchaeota_archaeon_AB_125;p__Candidatus_Heimdallarchaeota;c__Candidatus_Heimdallarchaeota_archaeon_AB_125;o__Candidatus_Heimdallarchaeota_archaeon_AB_125;f__Candidatus_Heimdallarchaeota_archaeon_AB_125;g__Candidatus_Heimdallarchaeota_archaeon_AB_125	0	0	0	0	0	0	0
sk__Archaea;k__Candidatus_Heimdallarchaeota_archaeon_LC_3;p__Candidatus_Heimdallarchaeota;c__Candidatus_Heimdallarchaeota_archaeon_LC_3;o__Candidatus_Heimdallarchaeota_archaeon_LC_3;f__Candidatus_Heimdallarchaeota_archaeon_LC_3;g__Candidatus_Heimdallarchaeota_archaeon_LC_3	0	0	0	0	0	0	0
sk__Archaea;k__Candidatus_Hydrothermarchaeota_archaeon_JdFR-17;p__Euryarchaeota;c__Candidatus_Hydrothermarchaeota_archaeon_JdFR-17;o__Candidatus_Hydrothermarchaeota_archaeon_JdFR-17;f__Candidatus_Hydrothermarchaeota_archaeon_JdFR-17;g__Candidatus_Hydrothermarchaeota_archaeon_JdFR-17	0	0	0	0	0	0	0
sk__Archaea;k__Candidatus_Hydrothermarchaeota_archaeon_JdFR-18;p__Euryarchaeota;c__Candidatus_Hydrothermarchaeota_archaeon_JdFR-18;o__Candidatus_Hydrothermarchaeota_archaeon_JdFR-18;f__Candidatus_Hydrothermarchaeota_archaeon_JdFR-18;g__Candidatus_Hydrothermarchaeota_archaeon_JdFR-18	0	0	0	0	0	0	0
sk__Archaea;k__Candidatus_Iainarchaeum;p__Candidatus_Diapherotrites;c__Candidatus_Iainarchaeum;o__Candidatus_Iainarchaeum;f__Candidatus_Iainarchaeum;g__Candidatus_Iainarchaeum	0	0	0	0	0	0	0
sk__Archaea;k__Candidatus_Iainarchaeum_andersonii;p__Candidatus_Diapherotrites;c__Candidatus_Iainarchaeum_andersonii;o__Candidatus_Iainarchaeum_andersonii;f__Candidatus_Iainarchaeum_andersonii;g__Candidatus_Iainarchaeum	0	0	0	0	0	0	0
sk__Archaea;k__Candidatus_Korarchaeum;p__Candidatus_Korarchaeota;c__Candidatus_Korarchaeum;o__Candidatus_Korarchaeum;f__Candidatus_Korarchaeum;g__Candidatus_Korarchaeum	0	0	0	0	0	0	0
sk__Archaea;k__Candidatus_Methanogranum;p__Euryarchaeota;c__Thermoplasmata;o__Methanomassiliicoccales;f__Methanomassiliicoccaceae;g__Candidatus_Methanogranum	0	0	0	0	0	0	0
sk__Archaea;k__Candidatus_Methanogranum_caenicola;p__Euryarchaeota;c__Thermoplasmata;o__Methanomassiliicoccales;f__Methanomassiliicoccaceae;g__Candidatus_Methanogranum	0	0	0	0	0	0	0
sk__Archaea;k__Candidatus_Methanomassiliicoccus_intestinalis;p__Euryarchaeota;c__Thermoplasmata;o__Methanomassiliicoccales;f__Methanomassiliicoccaceae;g__Methanomassiliicoccus	0	0	0	0	0	0	0
sk__Archaea;k__Candidatus_Methanomethylicus;p__Candidatus_Verstraetearchaeota;c__Candidatus_Methanomethylia;o__Candidatus_Methanomethyliales;f__Candidatus_Methanomethyliaceae;g__Candidatus_Methanomethylicus	0	0	0	0	0	0	0
sk__Archaea;k__Candidatus_Methanomethylicus_mesodigestum;p__Candidatus_Verstraetearchaeota;c__Candidatus_Methanomethylia;o__Candidatus_Methanomethyliales;f__Candidatus_Methanomethyliaceae;g__Candidatus_Methanomethylicus	0	0	0	0	0	0	0
sk__Archaea;k__Candidatus_Methanomethylicus_oleusabulum;p__Candidatus_Verstraetearchaeota;c__Candidatus_Methanomethylia;o__Candidatus_Methanomethyliales;f__Candidatus_Methanomethyliaceae;g__Candidatus_Methanomethylicus	0	0	0	0	0	0	0
sk__Archaea;k__Candidatus_Methanomethylophilus;p__Euryarchaeota;c__Thermoplasmata;o__Methanomassiliicoccales;f__Methanomassiliicoccaceae;g__Candidatus_Methanomethylophilus	0	0	0	0	0	0	0
sk__Archaea;k__Candidatus_Methanomethylophilus_alvus;p__Euryarchaeota;c__Thermoplasmata;o__Methanomassiliicoccales;f__Methanomassiliicoccaceae;g__Candidatus_Methanomethylophilus	0	0	0	0	0	0	0
sk__Archaea;k__Candidatus_Methanoperedens;p__Euryarchaeota;c__Methanomicrobia;o__Methanosarcinales;f__Candidatus_Methanoperedenaceae;g__Candidatus_Methanoperedens	0	0	0	0	0	0	0
sk__Archaea;k__Candidatus_Methanoperedens_nitroreducens;p__Euryarchaeota;c__Methanomicrobia;o__Methanosarcinales;f__Candidatus_Methanoperedenaceae;g__Candidatus_Methanoperedens	0	0	0	0	0	0	0
sk__Archaea;k__Candidatus_Methanoplasma;p__Euryarchaeota;c__Thermoplasmata;o__Methanomassiliicoccales;f__Methanomassiliicoccaceae;g__Candidatus_Methanoplasma	0	0	0	0	0	0	0
sk__Archaea;k__Candidatus_Methanoplasma_termitum;p__Euryarchaeota;c__Thermoplasmata;o__Methanomassiliicoccales;f__Methanomassiliicoccaceae;g__Candidatus_Methanoplasma	0	0	0	0	0	0	0
sk__Archaea;k__Candidatus_Micrarchaeota_archaeon_CG1_02_55_22;p__Candidatus_Micrarchaeota;c__Candidatus_Micrarchaeota_archaeon_CG1_02_55_22;o__Candidatus_Micrarchaeota_archaeon_CG1_02_55_22;f__Candidatus_Micrarchaeota_archaeon_CG1_02_55_22;g__Candidatus_Micrarchaeota_archaeon_CG1_02_55_22	0	0	0	0	0	0	0
sk__Archaea;k__Candidatus_Micrarchaeota_archaeon_CG1_02_55_41;p__Candidatus_Micrarchaeota;c__Candidatus_Micrarchaeota_archaeon_CG1_02_55_41;o__Candidatus_Micrarchaeota_archaeon_CG1_02_55_41;f__Candidatus_Micrarchaeota_archaeon_CG1_02_55_41;g__Candidatus_Micrarchaeota_archaeon_CG1_02_55_41	0	0	0	0	0	0	0
sk__Archaea;k__Candidatus_Micrarchaeota_archaeon_RBG_16_49_10;p__Candidatus_Micrarchaeota;c__Candidatus_Micrarchaeota_archaeon_RBG_16_49_10;o__Candidatus_Micrarchaeota_archaeon_RBG_16_49_10;f__Candidatus_Micrarchaeota_archaeon_RBG_16_49_10;g__Candidatus_Micrarchaeota_archaeon_RBG_16_49_10	0	0	0	0	0	0	0
sk__Archaea;k__Candidatus_Micrarchaeum_acidiphilum;p__Candidatus_Micrarchaeota;c__Candidatus_Micrarchaeum_acidiphilum;o__Candidatus_Micrarchaeum_acidiphilum;f__Candidatus_Micrarchaeum_acidiphilum;g__Candidatus_Micrarchaeum	0	0	0	0	0	0	0
sk__Archaea;k__Candidatus_Nanosalina;p__Candidatus_Nanohaloarchaeota;c__Nanohaloarchaea;o__Candidatus_Nanosalina;f__Candidatus_Nanosalina;g__Candidatus_Nanosalina	0	0	0	0	0	0	0
sk__Archaea;k__Candidatus_Nanosalinarum;p__Candidatus_Nanohaloarchaeota;c__Nanohaloarchaea;o__Candidatus_Nanosalinarum;f__Candidatus_Nanosalinarum;g__Candidatus_Nanosalinarum	0	0	0	0	0	0	0
sk__Archaea;k__Candidatus_Nitrosoarchaeum;p__Thaumarchaeota;c__Candidatus_Nitrosoarchaeum;o__Nitrosopumilales;f__Nitrosopumilaceae;g__Candidatus_Nitrosoarchaeum	0	0	0	0	0	0	0
sk__Archaea;k__Candidatus_Nitrosoarchaeum_limnia;p__Thaumarchaeota;c__Candidatus_Nitrosoarchaeum_limnia;o__Nitrosopumilales;f__Nitrosopumilaceae;g__Candidatus_Nitrosoarchaeum	0	0	0	0	0	0	0
sk__Archaea;k__Candidatus_Nitrosocaldus;p__Thaumarchaeota;c__Nitrososphaeria;o__Candidatus_Nitrosocaldales;f__Candidatus_Nitrosocaldaceae;g__Candidatus_Nitrosocaldus	0	0	0	0	0	0	0
sk__Archaea;k__Candidatus_Nitrosocosmicus;p__Thaumarchaeota;c__Nitrososphaeria;o__Nitrososphaerales;f__Nitrososphaeraceae;g__Candidatus_Nitrosocosmicus	0	0	0	0	0	0	0
sk__Archaea;k__Candidatus_Nitrosocosmicus_exaquare;p__Thaumarchaeota;c__Nitrososphaeria;o__Nitrososphaerales;f__Nitrososphaeraceae;g__Candidatus_Nitrosocosmicus	0	0	0	0	0	0	0
sk__Archaea;k__Candidatus_Nitrosopelagicus;p__Thaumarchaeota;c__Candidatus_Nitrosopelagicus;o__Candidatus_Nitrosopelagicus;f__Candidatus_Nitrosopelagicus;g__Candidatus_Nitrosopelagicus	0	0	0	0	0	0	0
sk__Archaea;k__Candidatus_Nitrosopelagicus_brevis;p__Thaumarchaeota;c__Candidatus_Nitrosopelagicus_brevis;o__Candidatus_Nitrosopelagicus_brevis;f__Candidatus_Nitrosopelagicus_brevis;g__Candidatus_Nitrosopelagicus	0	0	0	0	0	0	0
sk__Archaea;k__Candidatus_Nitrososphaera_gargensis;p__Thaumarchaeota;c__Nitrososphaeria;o__Nitrososphaerales;f__Nitrososphaeraceae;g__Nitrososphaera	0	0	0	0	0	0	0
sk__Archaea;k__Candidatus_Nitrososphaera_sp._THUAOA;p__Thaumarchaeota;c__Nitrososphaeria;o__Nitrososphaerales;f__Nitrososphaeraceae;g__Nitrososphaera	0	0	0	0	0	0	0
sk__Archaea;k__Candidatus_Nitrosotalea;p__Thaumarchaeota;c__Candidatus_Nitrosotalea;o__Candidatus_Nitrosotalea;f__Candidatus_Nitrosotalea;g__Candidatus_Nitrosotalea	0	0	0	0	0	0	0
sk__Archaea;k__Candidatus_Nitrosotalea_devanaterra;p__Thaumarchaeota;c__Candidatus_Nitrosotalea_devanaterra;o__Candidatus_Nitrosotalea_devanaterra;f__Candidatus_Nitrosotalea_devanaterra;g__Candidatus_Nitrosotalea	0	0	0	0	0	0	0
sk__Archaea;k__Candidatus_Nitrosotenuis;p__Thaumarchaeota;c__Candidatus_Nitrosotenuis;o__Candidatus_Nitrosotenuis;f__Candidatus_Nitrosotenuis;g__Candidatus_Nitrosotenuis	0	0	0	0	0	0	0
sk__Archaea;k__Candidatus_Nitrosotenuis_chungbukensis;p__Thaumarchaeota;c__Candidatus_Nitrosotenuis_chungbukensis;o__Candidatus_Nitrosotenuis_chungbukensis;f__Candidatus_Nitrosotenuis_chungbukensis;g__Candidatus_Nitrosotenuis	0	0	0	0	0	0	0
sk__Archaea;k__Candidatus_Nitrosotenuis_sp._AQ6f;p__Thaumarchaeota;c__Candidatus_Nitrosotenuis_sp._AQ6f;o__Candidatus_Nitrosotenuis_sp._AQ6f;f__Candidatus_Nitrosotenuis_sp._AQ6f;g__Candidatus_Nitrosotenuis	0	0	0	0	0	0	0
sk__Archaea;k__Candidatus_Odinarchaeota_archaeon_LCB_4;p__Candidatus_Odinarchaeota;c__Candidatus_Odinarchaeota_archaeon_LCB_4;o__Candidatus_Odinarchaeota_archaeon_LCB_4;f__Candidatus_Odinarchaeota_archaeon_LCB_4;g__Candidatus_Odinarchaeota_archaeon_LCB_4	0	0	0	0	0	0	0
sk__Archaea;k__Candidatus_Pacearchaeota_archaeon_CG1_02_32_21;p__Candidatus_Pacearchaeota_archaeon_CG1_02_32_21;c__Candidatus_Pacearchaeota_archaeon_CG1_02_32_21;o__Candidatus_Pacearchaeota_archaeon_CG1_02_32_21;f__Candidatus_Pacearchaeota_archaeon_CG1_02_32_21;g__Candidatus_Pacearchaeota_archaeon_CG1_02_32_21	0	0	0	0	0	0	0
sk__Archaea;k__Candidatus_Pacearchaeota_archaeon_RBG_19FT_COMBO_34_9;p__Candidatus_Pacearchaeota_archaeon_RBG_19FT_COMBO_34_9;c__Candidatus_Pacearchaeota_archaeon_RBG_19FT_COMBO_34_9;o__Candidatus_Pacearchaeota_archaeon_RBG_19FT_COMBO_34_9;f__Candidatus_Pacearchaeota_archaeon_RBG_19FT_COMBO_34_9;g__Candidatus_Pacearchaeota_archaeon_RBG_19FT_COMBO_34_9	0	0	0	0	0	0	0
sk__Archaea;k__Candidatus_Syntrophoarchaeum;p__Euryarchaeota;c__Methanomicrobia;o__Methanosarcinales;f__Candidatus_Syntrophoarchaeum;g__Candidatus_Syntrophoarchaeum	0	0	0	0	0	0	0
sk__Archaea;k__Candidatus_Syntrophoarchaeum_butanivorans;p__Euryarchaeota;c__Methanomicrobia;o__Methanosarcinales;f__Candidatus_Syntrophoarchaeum_butanivorans;g__Candidatus_Syntrophoarchaeum	0	0	0	0	0	0	0
sk__Archaea;k__Candidatus_Thalassoarchaea_mediterranii;p__Euryarchaeota;c__Candidatus_Thalassoarchaea;o__Candidatus_Thalassoarchaea_mediterranii;f__Candidatus_Thalassoarchaea_mediterranii;g__Candidatus_Thalassoarchaea_mediterranii	0	0	0	0	0	0	0
sk__Archaea;k__Candidatus_Woesearchaeota_archaeon_CG1_02_57_44;p__Candidatus_Woesearchaeota;c__Candidatus_Woesearchaeota_archaeon_CG1_02_57_44;o__Candidatus_Woesearchaeota_archaeon_CG1_02_57_44;f__Candidatus_Woesearchaeota_archaeon_CG1_02_57_44;g__Candidatus_Woesearchaeota_archaeon_CG1_02_57_44	0	0	0	0	0	0	0
sk__Archaea;k__Cenarchaeum;p__Thaumarchaeota;c__Cenarchaeum;o__Cenarchaeales;f__Cenarchaeaceae;g__Cenarchaeum	0	0	0	0	0	0	0
sk__Archaea;k__Cenarchaeum_symbiosum;p__Thaumarchaeota;c__Cenarchaeum_symbiosum;o__Cenarchaeales;f__Cenarchaeaceae;g__Cenarchaeum	0	0	0	0	0	0	0
sk__Archaea;k__Crenarchaeote_enrichment_culture_clone_OREC-B1010;p__Crenarchaeota;c__Crenarchaeote_enrichment_culture_clone_OREC-B1010;o__Crenarchaeote_enrichment_culture_clone_OREC-B1010;f__Crenarchaeote_enrichment_culture_clone_OREC-B1010;g__Crenarchaeote_enrichment_culture_clone_OREC-B1010	0	0	0	0	0	0	0
sk__Archaea;k__Cry7_9.1;p__Euryarchaeota;c__Halobacteria;o__Halobacteriales;f__Halobacteriaceae;g__haloarchaeon	0	0	0	0	0	0	0
sk__Archaea;k__Cuniculiplasma;p__Euryarchaeota;c__Thermoplasmata;o__Thermoplasmatales;f__Cuniculiplasmataceae;g__Cuniculiplasma	0	0	0	0	0	0	0
sk__Archaea;k__Desulfurococcus;p__Crenarchaeota;c__Thermoprotei;o__Desulfurococcales;f__Desulfurococcaceae;g__Desulfurococcus	0	0	0	0	0	0	0
sk__Archaea;k__Diapherotrites_archaeon_SCGC_AAA011-K09;p__Candidatus_Diapherotrites;c__Diapherotrites_archaeon_SCGC_AAA011-K09;o__Diapherotrites_archaeon_SCGC_AAA011-K09;f__Diapherotrites_archaeon_SCGC_AAA011-K09;g__Diapherotrites_archaeon_SCGC_AAA011-K09	0	0	0	0	0	0	0
sk__Archaea;k__Diapherotrites_archaeon_SCGC_AAA011-N19;p__Candidatus_Diapherotrites;c__Diapherotrites_archaeon_SCGC_AAA011-N19;o__Diapherotrites_archaeon_SCGC_AAA011-N19;f__Diapherotrites_archaeon_SCGC_AAA011-N19;g__Diapherotrites_archaeon_SCGC_AAA011-N19	0	0	0	0	0	0	0
sk__Archaea;k__EB21;p__Euryarchaeota;c__Halobacteria;o__Halobacteriales;f__Halobacteriaceae;g__Halobacteriaceae	0	0	0	0	0	0	0
sk__Archaea;k__Euryarchaeota_archaeon_SCGC_AAA286-E23;p__Euryarchaeota;c__Euryarchaeota_archaeon_SCGC_AAA286-E23;o__Euryarchaeota_archaeon_SCGC_AAA286-E23;f__Euryarchaeota_archaeon_SCGC_AAA286-E23;g__Euryarchaeota_archaeon_SCGC_AAA286-E23	0	0	0	0	0	0	0
sk__Archaea;k__Euryarchaeota_archaeon_SG8-5;p__Euryarchaeota;c__Euryarchaeota_archaeon_SG8-5;o__Euryarchaeota_archaeon_SG8-5;f__Euryarchaeota_archaeon_SG8-5;g__Euryarchaeota_archaeon_SG8-5	0	0	0	0	0	0	0
sk__Archaea;k__Ferroglobus;p__Euryarchaeota;c__Archaeoglobi;o__Archaeoglobales;f__Archaeoglobaceae;g__Ferroglobus	0	0	0	0	0	0	0
sk__Archaea;k__Ferroplasma;p__Euryarchaeota;c__Thermoplasmata;o__Thermoplasmatales;f__Ferroplasmaceae;g__Ferroplasma	0	0	0	0	0	0	0
sk__Archaea;k__Fervidicoccus;p__Crenarchaeota;c__Thermoprotei;o__Fervidicoccales;f__Fervidicoccaceae;g__Fervidicoccus	0	0	0	0	0	0	0
sk__Archaea;k__GC6;p__Euryarchaeota;c__Halobacteria;o__Halobacteriales;f__Halobacteriaceae;g__Halobacteriaceae	0	0	0	0	0	0	0
sk__Archaea;k__GX1;p__Euryarchaeota;c__Halobacteria;o__Halobacteriales;f__Halobacteriaceae;g__Halobacteriaceae	0	0	0	0	0	0	0
sk__Archaea;k__GX3;p__Euryarchaeota;c__Halobacteria;o__Halobacteriales;f__Halobacteriaceae;g__Halobacteriaceae	0	0	0	0	0	0	0
sk__Archaea;k__Geoglobus;p__Euryarchaeota;c__Archaeoglobi;o__Archaeoglobales;f__Archaeoglobaceae;g__Geoglobus	0	0	0	0	0	0	0
sk__Archaea;k__Geoglobus_sp._SN4;p__Euryarchaeota;c__Archaeoglobi;o__Archaeoglobales;f__Archaeoglobaceae;g__Geoglobus	0	0	0	0	0	0	0
sk__Archaea;k__Hadesarchaea_archaeon_YNP_45;p__Euryarchaeota;c__Hadesarchaea;o__Hadesarchaea_archaeon_YNP_45;f__Hadesarchaea_archaeon_YNP_45;g__Hadesarchaea_archaeon_YNP_45	0	0	0	0	0	0	0
sk__Archaea;k__Hadesarchaea_archaeon_YNP_N21;p__Euryarchaeota;c__Hadesarchaea;o__Hadesarchaea_archaeon_YNP_N21;f__Hadesarchaea_archaeon_YNP_N21;g__Hadesarchaea_archaeon_YNP_N21	0	0	0	0	0	0	0
sk__Archaea;k__Haladaptatus;p__Euryarchaeota;c__Halobacteria;o__Halobacteriales;f__Halobacteriaceae;g__Haladaptatus	0	0	0	0	0	0	0
sk__Archaea;k__Haladaptatus_sp._R4;p__Euryarchaeota;c__Halobacteria;o__Halobacteriales;f__Halobacteriaceae;g__Haladaptatus	0	0	0	0	0	0	0
sk__Archaea;k__Halalkalicoccus;p__Euryarchaeota;c__Halobacteria;o__Halobacteriales;f__Halobacteriaceae;g__Halalkalicoccus	0	0	0	0	0	0	0
sk__Archaea;k__Halanaeroarchaeum;p__Euryarchaeota;c__Halobacteria;o__Halobacteriales;f__Halobacteriaceae;g__Halanaeroarchaeum	0	0	0	0	0	0	0
sk__Archaea;k__Halanaeroarchaeum_sulfurireducens;p__Euryarchaeota;c__Halobacteria;o__Halobacteriales;f__Halobacteriaceae;g__Halanaeroarchaeum	0	0	0	0	0	0	0
sk__Archaea;k__Halapricum;p__Euryarchaeota;c__Halobacteria;o__Halobacteriales;f__Haloarculaceae;g__Halapricum	0	0	0	0	0	0	0
sk__Archaea;k__Halarchaeum;p__Euryarchaeota;c__Halobacteria;o__Halobacteriales;f__Halobacteriaceae;g__Halarchaeum	0	0	0	0	0	0	0
sk__Archaea;k__Haloarchaeobius;p__Euryarchaeota;c__Halobacteria;o__Halobacteriales;f__Halobacteriaceae;g__Haloarchaeobius	0	0	0	0	0	0	0
sk__Archaea;k__Haloarchaeobius_amylolyticus;p__Euryarchaeota;c__Halobacteria;o__Halobacteriales;f__Halobacteriaceae;g__Haloarchaeobius	0	0	0	0	0	0	0
sk__Archaea;k__Haloarchaeobius_baliensis;p__Euryarchaeota;c__Halobacteria;o__Halobacteriales;f__Halobacteriaceae;g__Haloarchaeobius	0	0	0	0	0	0	0
sk__Archaea;k__Haloarchaeobius_litoreus;p__Euryarchaeota;c__Halobacteria;o__Halobacteriales;f__Halobacteriaceae;g__Haloarchaeobius	0	0	0	0	0	0	0
sk__Archaea;k__Haloarchaeobius_salinus;p__Euryarchaeota;c__Halobacteria;o__Halobacteriales;f__Halobacteriaceae;g__Haloarchaeobius	0	0	0	0	0	0	0
sk__Archaea;k__Haloarchaeobius_sp.;p__Euryarchaeota;c__Halobacteria;o__Halobacteriales;f__Halobacteriaceae;g__Haloarchaeobius	0	0	0	0	0	0	0
sk__Archaea;k__Haloarcula;p__Euryarchaeota;c__Halobacteria;o__Halobacteriales;f__Haloarculaceae;g__Haloarcula	0	0	0	0	0	0	0
sk__Archaea;k__Haloarcula_sp._LCKW-Isolate20A;p__Euryarchaeota;c__Halobacteria;o__Halobacteriales;f__Haloarculaceae;g__Haloarcula	0	0	0	0	0	0	0
sk__Archaea;k__Haloarcula_sp._LV_22B54;p__Euryarchaeota;c__Halobacteria;o__Halobacteriales;f__Haloarculaceae;g__Haloarcula	0	0	0	0	0	0	0
sk__Archaea;k__Haloarcula_sp._LpC1;p__Euryarchaeota;c__Halobacteria;o__Halobacteriales;f__Haloarculaceae;g__Haloarcula	0	0	0	0	0	0	0
sk__Archaea;k__Halobacteriaceae_archaeon_CBA1120;p__Euryarchaeota;c__Halobacteria;o__Halobacteriales;f__Halobacteriaceae;g__Halobacteriaceae_archaeon_CBA1120	0	0	0	0	0	0	0
sk__Archaea;k__Halobacteriaceae_archaeon_ChC1;p__Euryarchaeota;c__Halobacteria;o__Halobacteriales;f__Halobacteriaceae;g__Halobacteriaceae_archaeon_ChC1	0	0	0	0	0	0	0
sk__Archaea;k__Halobacteriaceae_archaeon_EA3;p__Euryarchaeota;c__Halobacteria;o__Halobacteriales;f__Halobacteriaceae;g__Halobacteriaceae_archaeon_EA3	0	0	0	0	0	0	0
sk__Archaea;k__Halobacteriaceae_archaeon_GSLN9;p__Euryarchaeota;c__Halobacteria;o__Halobacteriales;f__Halobacteriaceae;g__Halobacteriaceae_archaeon_GSLN9	0	0	0	0	0	0	0
sk__Archaea;k__Halobacteriaceae_archaeon_HD8-45;p__Euryarchaeota;c__Halobacteria;o__Halobacteriales;f__Halobacteriaceae;g__Halobacteriaceae_archaeon_HD8-45	0	0	0	0	0	0	0
sk__Archaea;k__Halobacteriaceae_archaeon_LT12;p__Euryarchaeota;c__Halobacteria;o__Halobacteriales;f__Halobacteriaceae;g__Halobacteriaceae_archaeon_LT12	0	0	0	0	0	0	0
sk__Archaea;k__Halobacteriaceae_archaeon_R47;p__Euryarchaeota;c__Halobacteria;o__Halobacteriales;f__Halobacteriaceae;g__Halobacteriaceae_archaeon_R47	0	0	0	0	0	0	0
sk__Archaea;k__Halobacteriaceae_archaeon_SHR3;p__Euryarchaeota;c__Halobacteria;o__Halobacteriales;f__Halobacteriaceae;g__Halobacteriaceae_archaeon_SHR3	0	0	0	0	0	0	0
sk__Archaea;k__Halobacteriaceae_archaeon_SHR40;p__Euryarchaeota;c__Halobacteria;o__Halobacteriales;f__Halobacteriaceae;g__Halobacteriaceae_archaeon_SHR40	0	0	0	0	0	0	0
sk__Archaea;k__Halobacteriaceae_archaeon_TH30;p__Euryarchaeota;c__Halobacteria;o__Halobacteriales;f__Halobacteriaceae;g__Halobacteriaceae_archaeon_TH30	0	0	0	0	0	0	0
sk__Archaea;k__Halobacteriaceae_archaeon_YJ-61-S;p__Euryarchaeota;c__Halobacteria;o__Halobacteriales;f__Halobacteriaceae;g__Halobacteriaceae_archaeon_YJ-61-S	0	0	0	0	0	0	0
sk__Archaea;k__Halobacteriaceae_archaeon_YJ-8-S;p__Euryarchaeota;c__Halobacteria;o__Halobacteriales;f__Halobacteriaceae;g__Halobacteriaceae_archaeon_YJ-8-S	0	0	0	0	0	0	0
sk__Archaea;k__Halobacteriaceae_archaeon_ZS-10;p__Euryarchaeota;c__Halobacteria;o__Halobacteriales;f__Halobacteriaceae;g__Halobacteriaceae_archaeon_ZS-10	0	0	0	0	0	0	0
sk__Archaea;k__Halobacteriaceae_archaeon_ZS-13-S;p__Euryarchaeota;c__Halobacteria;o__Halobacteriales;f__Halobacteriaceae;g__Halobacteriaceae_archaeon_ZS-13-S	0	0	0	0	0	0	0
sk__Archaea;k__Halobacteriaceae_archaeon_ZS-3;p__Euryarchaeota;c__Halobacteria;o__Halobacteriales;f__Halobacteriaceae;g__Halobacteriaceae_archaeon_ZS-3	0	0	0	0	0	0	0
sk__Archaea;k__Halobacteriaceae_gen._sp._H1;p__Euryarchaeota;c__Halobacteria;o__Halobacteriales;f__Halobacteriaceae;g__Halobacteriaceae_gen._sp._H1	0	0	0	0	0	0	0
sk__Archaea;k__Halobacterium;p__Euryarchaeota;c__Halobacteria;o__Halobacteriales;f__Halobacteriaceae;g__Halobacterium	0	0	0	0	0	0	0
sk__Archaea;k__Halobacterium_jilantaiense;p__Euryarchaeota;c__Halobacteria;o__Halobacteriales;f__Halobacteriaceae;g__Halobacterium	0	0	0	0	0	0	0
sk__Archaea;k__Halobaculum;p__Euryarchaeota;c__Halobacteria;o__Haloferacales;f__Halorubraceae;g__Halobaculum	0	0	0	0	0	0	0
sk__Archaea;k__Halobaculum_gomorrense;p__Euryarchaeota;c__Halobacteria;o__Haloferacales;f__Halorubraceae;g__Halobaculum	0	0	0	0	0	0	0
sk__Archaea;k__Halobaculum_magnesiiphilum;p__Euryarchaeota;c__Halobacteria;o__Haloferacales;f__Halorubraceae;g__Halobaculum	0	0	0	0	0	0	0
sk__Archaea;k__Halobaculum_sp.;p__Euryarchaeota;c__Halobacteria;o__Haloferacales;f__Halorubraceae;g__Halobaculum	0	0	0	0	0	0	0
sk__Archaea;k__Halobellus;p__Euryarchaeota;c__Halobacteria;o__Haloferacales;f__Haloferacaceae;g__Halobellus	0	0	0	0	0	0	0
sk__Archaea;k__Halobellus_clavatus;p__Euryarchaeota;c__Halobacteria;o__Haloferacales;f__Haloferacaceae;g__Halobellus	0	0	0	0	0	0	0
sk__Archaea;k__Halobellus_sp._17710;p__Euryarchaeota;c__Halobacteria;o__Haloferacales;f__Haloferacaceae;g__Halobellus	0	0	0	0	0	0	0
sk__Archaea;k__Halococcus;p__Euryarchaeota;c__Halobacteria;o__Halobacteriales;f__Halobacteriaceae;g__Halococcus	0	0	0	0	0	0	0
sk__Archaea;k__Halococcus;p__Euryarchaeota;c__Halobacteria;o__Halobacteriales;f__Halococcaceae;g__Halococcus	0	0	0	0	0	0	0
sk__Archaea;k__Halodesulfurarchaeum;p__Euryarchaeota;c__Halobacteria;o__Halobacteriales;f__Halobacteriaceae;g__Halodesulfurarchaeum	0	0	0	0	0	0	0
sk__Archaea;k__Halodesulfurarchaeum_formicicum;p__Euryarchaeota;c__Halobacteria;o__Halobacteriales;f__Halobacteriaceae;g__Halodesulfurarchaeum	0	0	0	0	0	0	0
sk__Archaea;k__Haloferax;p__Euryarchaeota;c__Halobacteria;o__Haloferacales;f__Haloferacaceae;g__Haloferax	0	0	0	0	0	0	0
sk__Archaea;k__Haloferax_prahovense;p__Euryarchaeota;c__Halobacteria;o__Haloferacales;f__Haloferacaceae;g__Haloferax	0	0	0	0	0	0	0
sk__Archaea;k__Haloferax_sp._Bej51;p__Euryarchaeota;c__Halobacteria;o__Haloferacales;f__Haloferacaceae;g__Haloferax	0	0	0	0	0	0	0
sk__Archaea;k__Haloferax_sp._CT4-3;p__Euryarchaeota;c__Halobacteria;o__Haloferacales;f__Haloferacaceae;g__Haloferax	0	0	0	0	0	0	0
sk__Archaea;k__Halogeometricum;p__Euryarchaeota;c__Halobacteria;o__Haloferacales;f__Haloferacaceae;g__Halogeometricum	0	0	0	0	0	0	0
sk__Archaea;k__Halogeometricum_limi;p__Euryarchaeota;c__Halobacteria;o__Haloferacales;f__Haloferacaceae;g__Halogeometricum	0	0	0	0	0	0	0
sk__Archaea;k__Halogranum;p__Euryarchaeota;c__Halobacteria;o__Haloferacales;f__Haloferacaceae;g__Halogranum	0	0	0	0	0	0	0
sk__Archaea;k__Halogranum_amylolyticum;p__Euryarchaeota;c__Halobacteria;o__Haloferacales;f__Haloferacaceae;g__Halogranum	0	0	0	0	0	0	0
sk__Archaea;k__Halogranum_gelatinilyticum;p__Euryarchaeota;c__Halobacteria;o__Haloferacales;f__Haloferacaceae;g__Halogranum	0	0	0	0	0	0	0
sk__Archaea;k__Halohasta;p__Euryarchaeota;c__Halobacteria;o__Haloferacales;f__Halorubraceae;g__Halohasta	0	0	0	0	0	0	0
sk__Archaea;k__Halohasta_litchfieldiae;p__Euryarchaeota;c__Halobacteria;o__Haloferacales;f__Halorubraceae;g__Halohasta	0	0	0	0	0	0	0
sk__Archaea;k__Halohasta_sp._RDI82;p__Euryarchaeota;c__Halobacteria;o__Haloferacales;f__Halorubraceae;g__Halohasta	0	0	0	0	0	0	0
sk__Archaea;k__Halolamina;p__Euryarchaeota;c__Halobacteria;o__Haloferacales;f__Halorubraceae;g__Halolamina	0	0	0	0	0	0	0
sk__Archaea;k__Halolamina_pelagica;p__Euryarchaeota;c__Halobacteria;o__Haloferacales;f__Halorubraceae;g__Halolamina	0	0	0	0	0	0	0
sk__Archaea;k__Halolamina_rubra;p__Euryarchaeota;c__Halobacteria;o__Haloferacales;f__Halorubraceae;g__Halolamina	0	0	0	0	0	0	0
sk__Archaea;k__Halolamina_salifodinae;p__Euryarchaeota;c__Halobacteria;o__Haloferacales;f__Halorubraceae;g__Halolamina	0	0	0	0	0	0	0
sk__Archaea;k__Halomarina;p__Euryarchaeota;c__Halobacteria;o__Halobacteriales;f__Halobacteriaceae;g__Halomarina	0	0	0	0	0	0	0
sk__Archaea;k__Halomarina_sp._SPP-AMP-1;p__Euryarchaeota;c__Halobacteria;o__Halobacteriales;f__Halobacteriaceae;g__Halomarina	0	0	0	0	0	0	0
sk__Archaea;k__Halomarina_sp._TRM46053;p__Euryarchaeota;c__Halobacteria;o__Halobacteriales;f__Halobacteriaceae;g__Halomarina	0	0	0	0	0	0	0
sk__Archaea;k__Halomarina_sp._TRM46057;p__Euryarchaeota;c__Halobacteria;o__Halobacteriales;f__Halobacteriaceae;g__Halomarina	0	0	0	0	0	0	0
sk__Archaea;k__Halomicroarcula;p__Euryarchaeota;c__Halobacteria;o__Halobacteriales;f__Haloarculaceae;g__Halomicroarcula	0	0	0	0	0	0	0
sk__Archaea;k__Halomicroarcula_limicola;p__Euryarchaeota;c__Halobacteria;o__Halobacteriales;f__Haloarculaceae;g__Halomicroarcula	0	0	0	0	0	0	0
sk__Archaea;k__Halomicroarcula_salina;p__Euryarchaeota;c__Halobacteria;o__Halobacteriales;f__Haloarculaceae;g__Halomicroarcula	0	0	0	0	0	0	0
sk__Archaea;k__Halomicrobium;p__Euryarchaeota;c__Halobacteria;o__Halobacteriales;f__Haloarculaceae;g__Halomicrobium	0	0	0	0	0	0	0
sk__Archaea;k__Halomicrobium_sp._A191;p__Euryarchaeota;c__Halobacteria;o__Halobacteriales;f__Haloarculaceae;g__Halomicrobium	0	0	0	0	0	0	0
sk__Archaea;k__Halomicrobium_sp._A3BC11sc;p__Euryarchaeota;c__Halobacteria;o__Halobacteriales;f__Haloarculaceae;g__Halomicrobium	0	0	0	0	0	0	0
sk__Archaea;k__Halomicrobium_sp._Bet58;p__Euryarchaeota;c__Halobacteria;o__Halobacteriales;f__Haloarculaceae;g__Halomicrobium	0	0	0	0	0	0	0
sk__Archaea;k__Halomicrobium_zhouii;p__Euryarchaeota;c__Halobacteria;o__Halobacteriales;f__Haloarculaceae;g__Halomicrobium	0	0	0	0	0	0	0
sk__Archaea;k__Halonotius;p__Euryarchaeota;c__Halobacteria;o__Haloferacales;f__Halorubraceae;g__Halonotius	0	0	0	0	0	0	0
sk__Archaea;k__Halonotius_pteroides;p__Euryarchaeota;c__Halobacteria;o__Haloferacales;f__Halorubraceae;g__Halonotius	0	0	0	0	0	0	0
sk__Archaea;k__Haloparvum;p__Euryarchaeota;c__Halobacteria;o__Haloferacales;f__Halorubraceae;g__Haloparvum	0	0	0	0	0	0	0
sk__Archaea;k__Haloparvum_sedimenti;p__Euryarchaeota;c__Halobacteria;o__Haloferacales;f__Halorubraceae;g__Haloparvum	0	0	0	0	0	0	0
sk__Archaea;k__Halopelagius;p__Euryarchaeota;c__Halobacteria;o__Haloferacales;f__Haloferacaceae;g__Halopelagius	0	0	0	0	0	0	0
sk__Archaea;k__Halopenitus;p__Euryarchaeota;c__Halobacteria;o__Haloferacales;f__Halorubraceae;g__Halopenitus	0	0	0	0	0	0	0
sk__Archaea;k__Halopiger;p__Euryarchaeota;c__Halobacteria;o__Natrialbales;f__Natrialbaceae;g__Halopiger	0	0	0	0	0	0	0
sk__Archaea;k__Haloplanus;p__Euryarchaeota;c__Halobacteria;o__Haloferacales;f__Haloferacaceae;g__Haloplanus	0	0	0	0	0	0	0
sk__Archaea;k__Haloplanus_natans;p__Euryarchaeota;c__Halobacteria;o__Haloferacales;f__Haloferacaceae;g__Haloplanus	0	0	0	0	0	0	0
sk__Archaea;k__Haloplanus_sp._LZ_23S87;p__Euryarchaeota;c__Halobacteria;o__Haloferacales;f__Haloferacaceae;g__Haloplanus	0	0	0	0	0	0	0
sk__Archaea;k__Haloquadratum;p__Euryarchaeota;c__Halobacteria;o__Haloferacales;f__Haloferacaceae;g__Haloquadratum	0	0	0	0	0	0	0
sk__Archaea;k__Halorhabdus;p__Euryarchaeota;c__Halobacteria;o__Halobacteriales;f__Haloarculaceae;g__Halorhabdus	0	0	0	0	0	0	0
sk__Archaea;k__Halorhabdus_utahensis;p__Euryarchaeota;c__Halobacteria;o__Halobacteriales;f__Haloarculaceae;g__Halorhabdus	0	0	0	0	0	0	0
sk__Archaea;k__Halorientalis;p__Euryarchaeota;c__Halobacteria;o__Halobacteriales;f__Haloarculaceae;g__Halorientalis	0	0	0	0	0	0	0
sk__Archaea;k__Halorientalis_brevis;p__Euryarchaeota;c__Halobacteria;o__Halobacteriales;f__Haloarculaceae;g__Halorientalis	0	0	0	0	0	0	0
sk__Archaea;k__Halorientalis_sp._IM1011;p__Euryarchaeota;c__Halobacteria;o__Halobacteriales;f__Haloarculaceae;g__Halorientalis	0	0	0	0	0	0	0
sk__Archaea;k__Halorientalis_sp._SP_22B14;p__Euryarchaeota;c__Halobacteria;o__Halobacteriales;f__Haloarculaceae;g__Halorientalis	0	0	0	0	0	0	0
sk__Archaea;k__Halorubellus;p__Euryarchaeota;c__Halobacteria;o__Halobacteriales;f__Halobacteriaceae;g__Halorubellus	0	0	0	0	0	0	0
sk__Archaea;k__Halorubellus_litoreus;p__Euryarchaeota;c__Halobacteria;o__Halobacteriales;f__Halobacteriaceae;g__Halorubellus	0	0	0	0	0	0	0
sk__Archaea;k__Halorubrum;p__Euryarchaeota;c__Halobacteria;o__Haloferacales;f__Halorubraceae;g__Halorubrum	0	0	0	0	0	0	0
sk__Archaea;k__Halorubrum_laminariae;p__Euryarchaeota;c__Halobacteria;o__Haloferacales;f__Halorubraceae;g__Halorubrum	0	0	0	0	0	0	0
sk__Archaea;k__Halorubrum_sp._BV1;p__Euryarchaeota;c__Halobacteria;o__Haloferacales;f__Halorubraceae;g__Halorubrum	0	0	0	0	0	0	0
sk__Archaea;k__Halorubrum_sp._DV427;p__Euryarchaeota;c__Halobacteria;o__Haloferacales;f__Halorubraceae;g__Halorubrum	0	0	0	0	0	0	0
sk__Archaea;k__Halorubrum_sp._EzB1;p__Euryarchaeota;c__Halobacteria;o__Haloferacales;f__Halorubraceae;g__Halorubrum	0	0	0	0	0	0	0
sk__Archaea;k__Halorussus;p__Euryarchaeota;c__Halobacteria;o__Halobacteriales;f__Halobacteriaceae;g__Halorussus	0	0	0	0	0	0	0
sk__Archaea;k__Halorussus_amylolyticus;p__Euryarchaeota;c__Halobacteria;o__Halobacteriales;f__Halobacteriaceae;g__Halorussus	0	0	0	0	0	0	0
sk__Archaea;k__Halorussus_rarus;p__Euryarchaeota;c__Halobacteria;o__Halobacteriales;f__Halobacteriaceae;g__Halorussus	0	0	0	0	0	0	0
sk__Archaea;k__Halorussus_ruber;p__Euryarchaeota;c__Halobacteria;o__Halobacteriales;f__Halobacteriaceae;g__Halorussus	0	0	0	0	0	0	0
sk__Archaea;k__Halorussus_sp.;p__Euryarchaeota;c__Halobacteria;o__Halobacteriales;f__Halobacteriaceae;g__Halorussus	0	0	0	0	0	0	0
sk__Archaea;k__Halorussus_sp._HD8-51;p__Euryarchaeota;c__Halobacteria;o__Halobacteriales;f__Halobacteriaceae;g__Halorussus	0	0	0	0	0	0	0
sk__Archaea;k__Halorussus_sp._HD8-83;p__Euryarchaeota;c__Halobacteria;o__Halobacteriales;f__Halobacteriaceae;g__Halorussus	0	0	0	0	0	0	0
sk__Archaea;k__Halosiccatus;p__Euryarchaeota;c__Halobacteria;o__Halobacteriales;f__Haloarculaceae;g__Halosiccatus	0	0	0	0	0	0	0
sk__Archaea;k__Halosiccatus_urmianus;p__Euryarchaeota;c__Halobacteria;o__Halobacteriales;f__Haloarculaceae;g__Halosiccatus	0	0	0	0	0	0	0
sk__Archaea;k__Halosimplex;p__Euryarchaeota;c__Halobacteria;o__Halobacteriales;f__Haloarculaceae;g__Halosimplex	0	0	0	0	0	0	0
sk__Archaea;k__Halosimplex_litoreum;p__Euryarchaeota;c__Halobacteria;o__Halobacteriales;f__Haloarculaceae;g__Halosimplex	0	0	0	0	0	0	0
sk__Archaea;k__Halosimplex_sp.;p__Euryarchaeota;c__Halobacteria;o__Halobacteriales;f__Haloarculaceae;g__Halosimplex	0	0	0	0	0	0	0
sk__Archaea;k__Halostagnicola;p__Euryarchaeota;c__Halobacteria;o__Natrialbales;f__Natrialbaceae;g__Halostagnicola	0	0	0	0	0	0	0
sk__Archaea;k__Halostella;p__Euryarchaeota;c__Halobacteria;o__Halobacteriales;f__Halobacteriaceae;g__Halostella	0	0	0	0	0	0	0
sk__Archaea;k__Halostella_salina;p__Euryarchaeota;c__Halobacteria;o__Halobacteriales;f__Halobacteriaceae;g__Halostella	0	0	0	0	0	0	0
sk__Archaea;k__Haloterrigena;p__Euryarchaeota;c__Halobacteria;o__Natrialbales;f__Natrialbaceae;g__Haloterrigena	0	0	0	0	0	0	0
sk__Archaea;k__Halovarius;p__Euryarchaeota;c__Halobacteria;o__Natrialbales;f__Natrialbaceae;g__Halovarius	0	0	0	0	0	0	0
sk__Archaea;k__Halovarius_sp.;p__Euryarchaeota;c__Halobacteria;o__Natrialbales;f__Natrialbaceae;g__Halovarius	0	0	0	0	0	0	0
sk__Archaea;k__Halovenus;p__Euryarchaeota;c__Halobacteria;o__Halobacteriales;f__Halobacteriaceae;g__Halovenus	0	0	0	0	0	0	0
sk__Archaea;k__Halovenus_rubra;p__Euryarchaeota;c__Halobacteria;o__Halobacteriales;f__Halobacteriaceae;g__Halovenus	0	0	0	0	0	0	0
sk__Archaea;k__Halovivax;p__Euryarchaeota;c__Halobacteria;o__Natrialbales;f__Natrialbaceae;g__Halovivax	0	0	0	0	0	0	0
sk__Archaea;k__Halovivax_sp.;p__Euryarchaeota;c__Halobacteria;o__Natrialbales;f__Natrialbaceae;g__Halovivax	0	0	0	0	0	0	0
sk__Archaea;k__Hyperthermus_hephaesti;p__Crenarchaeota;c__Thermoprotei;o__Desulfurococcales;f__Pyrodictiaceae;g__Hyperthermus	0	0	0	0	0	0	0
sk__Archaea;k__Ignicoccus;p__Crenarchaeota;c__Thermoprotei;o__Desulfurococcales;f__Desulfurococcaceae;g__Ignicoccus	0	0	0	0	0	0	0
sk__Archaea;k__Ignicoccus_hospitalis;p__Crenarchaeota;c__Thermoprotei;o__Desulfurococcales;f__Desulfurococcaceae;g__Ignicoccus	0	0	0	0	0	0	0
sk__Archaea;k__Ignisphaera;p__Crenarchaeota;c__Thermoprotei;o__Desulfurococcales;f__Desulfurococcaceae;g__Ignisphaera	0	0	0	0	0	0	0
sk__Archaea;k__MK13-1;p__Euryarchaeota;c__Halobacteria;o__Halobacteriales;f__Halobacteriaceae;g__halophilic	0	0	0	0	0	0	0
sk__Archaea;k__Marine_Group_III_euryarchaeote_SCGC_AAA288-E19;p__Euryarchaeota;c__Marine_Group_III_euryarchaeote_SCGC_AAA288-E19;o__Marine_Group_III_euryarchaeote_SCGC_AAA288-E19;f__Marine_Group_III_euryarchaeote_SCGC_AAA288-E19;g__Marine_Group_III_euryarchaeote_SCGC_AAA288-E19	0	0	0	0	0	0	0
sk__Archaea;k__Marine_Group_I_thaumarchaeote_SCGC_AAA799-D07;p__Thaumarchaeota;c__Marine_Group_I_thaumarchaeote_SCGC_AAA799-D07;o__Marine_Group_I_thaumarchaeote_SCGC_AAA799-D07;f__Marine_Group_I_thaumarchaeote_SCGC_AAA799-D07;g__Marine_Group_I_thaumarchaeote_SCGC_AAA799-D07	0	0	0	0	0	0	0
sk__Archaea;k__Marine_group_II_euryarchaeote_REDSEA-S03_B6;p__Euryarchaeota;c__Marine_group_II_euryarchaeote_REDSEA-S03_B6;o__Marine_group_II_euryarchaeote_REDSEA-S03_B6;f__Marine_group_II_euryarchaeote_REDSEA-S03_B6;g__Marine_group_II_euryarchaeote_REDSEA-S03_B6	0	0	0	0	0	0	0
sk__Archaea;k__Marine_group_II_euryarchaeote_REDSEA-S11_B3N4;p__Euryarchaeota;c__Marine_group_II_euryarchaeote_REDSEA-S11_B3N4;o__Marine_group_II_euryarchaeote_REDSEA-S11_B3N4;f__Marine_group_II_euryarchaeote_REDSEA-S11_B3N4;g__Marine_group_II_euryarchaeote_REDSEA-S11_B3N4	0	0	0	0	0	0	0
sk__Archaea;k__Marine_group_II_euryarchaeote_REDSEA-S19_B7N8;p__Euryarchaeota;c__Marine_group_II_euryarchaeote_REDSEA-S19_B7N8;o__Marine_group_II_euryarchaeote_REDSEA-S19_B7N8;f__Marine_group_II_euryarchaeote_REDSEA-S19_B7N8;g__Marine_group_II_euryarchaeote_REDSEA-S19_B7N8	0	0	0	0	0	0	0
sk__Archaea;k__Marine_group_II_euryarchaeote_REDSEA-S25_B4N5;p__Euryarchaeota;c__Marine_group_II_euryarchaeote_REDSEA-S25_B4N5;o__Marine_group_II_euryarchaeote_REDSEA-S25_B4N5;f__Marine_group_II_euryarchaeote_REDSEA-S25_B4N5;g__Marine_group_II_euryarchaeote_REDSEA-S25_B4N5	0	0	0	0	0	0	0
sk__Archaea;k__Marine_group_II_euryarchaeote_REDSEA-S43_B8;p__Euryarchaeota;c__Marine_group_II_euryarchaeote_REDSEA-S43_B8;o__Marine_group_II_euryarchaeote_REDSEA-S43_B8;f__Marine_group_II_euryarchaeote_REDSEA-S43_B8;g__Marine_group_II_euryarchaeote_REDSEA-S43_B8	0	0	0	0	0	0	0
sk__Archaea;k__Metallosphaera;p__Crenarchaeota;c__Thermoprotei;o__Sulfolobales;f__Sulfolobaceae;g__Metallosphaera	0	0	0	0	0	0	0
sk__Archaea;k__Methanimicrococcus;p__Euryarchaeota;c__Methanomicrobia;o__Methanosarcinales;f__Methanosarcinaceae;g__Methanimicrococcus	0	0	0	0	0	0	0
sk__Archaea;k__Methanimicrococcus_blatticola;p__Euryarchaeota;c__Methanomicrobia;o__Methanosarcinales;f__Methanosarcinaceae;g__Methanimicrococcus	0	0	0	0	0	0	0
sk__Archaea;k__Methanobacterium;p__Euryarchaeota;c__Methanobacteria;o__Methanobacteriales;f__Methanobacteriaceae;g__Methanobacterium	0	0	0	0	0	0	0
sk__Archaea;k__Methanobacterium_alcaliphilum;p__Euryarchaeota;c__Methanobacteria;o__Methanobacteriales;f__Methanobacteriaceae;g__Methanobacterium	0	0	0	0	0	0	0
sk__Archaea;k__Methanobacterium_congolense;p__Euryarchaeota;c__Methanobacteria;o__Methanobacteriales;f__Methanobacteriaceae;g__Methanobacterium	0	0	0	0	0	0	0
sk__Archaea;k__Methanobacterium_flexile;p__Euryarchaeota;c__Methanobacteria;o__Methanobacteriales;f__Methanobacteriaceae;g__Methanobacterium	0	0	0	0	0	0	0
sk__Archaea;k__Methanobacterium_formicicum;p__Euryarchaeota;c__Methanobacteria;o__Methanobacteriales;f__Methanobacteriaceae;g__Methanobacterium	0	0	0	0	0	0	0
sk__Archaea;k__Methanobacterium_oryzae;p__Euryarchaeota;c__Methanobacteria;o__Methanobacteriales;f__Methanobacteriaceae;g__Methanobacterium	0	0	0	0	0	0	0
sk__Archaea;k__Methanobacterium_paludis;p__Euryarchaeota;c__Methanobacteria;o__Methanobacteriales;f__Methanobacteriaceae;g__Methanobacterium	0	0	0	0	0	0	0
sk__Archaea;k__Methanobacterium_palustre;p__Euryarchaeota;c__Methanobacteria;o__Methanobacteriales;f__Methanobacteriaceae;g__Methanobacterium	0	0	0	0	0	0	0
sk__Archaea;k__Methanobacterium_sp.;p__Euryarchaeota;c__Methanobacteria;o__Methanobacteriales;f__Methanobacteriaceae;g__Methanobacterium	0	0	0	0	0	0	0
sk__Archaea;k__Methanobacterium_sp._AH1;p__Euryarchaeota;c__Methanobacteria;o__Methanobacteriales;f__Methanobacteriaceae;g__Methanobacterium	0	0	0	0	0	0	0
sk__Archaea;k__Methanobacterium_sp._MB1;p__Euryarchaeota;c__Methanobacteria;o__Methanobacteriales;f__Methanobacteriaceae;g__Methanobacterium	0	0	0	0	0	0	0
sk__Archaea;k__Methanobacterium_sp._MB4;p__Euryarchaeota;c__Methanobacteria;o__Methanobacteriales;f__Methanobacteriaceae;g__Methanobacterium	0	0	0	0	0	0	0
sk__Archaea;k__Methanobacterium_sp._MO-MB1;p__Euryarchaeota;c__Methanobacteria;o__Methanobacteriales;f__Methanobacteriaceae;g__Methanobacterium	0	0	0	0	0	0	0
sk__Archaea;k__Methanobacterium_sp._enrichment_culture_clone_A1ER16;p__Euryarchaeota;c__Methanobacteria;o__Methanobacteriales;f__Methanobacteriaceae;g__Methanobacterium	0	0	0	0	0	0	0
sk__Archaea;k__Methanobrevibacter;p__Euryarchaeota;c__Methanobacteria;o__Methanobacteriales;f__Methanobacteriaceae;g__Methanobrevibacter	0	0	0	0	0	0	0
sk__Archaea;k__Methanobrevibacter_arboriphilus;p__Euryarchaeota;c__Methanobacteria;o__Methanobacteriales;f__Methanobacteriaceae;g__Methanobrevibacter	0	0	0	0	0	0	0
sk__Archaea;k__Methanobrevibacter_boviskoreani;p__Euryarchaeota;c__Methanobacteria;o__Methanobacteriales;f__Methanobacteriaceae;g__Methanobrevibacter	0	0	0	0	0	0	0
sk__Archaea;k__Methanobrevibacter_cuticularis;p__Euryarchaeota;c__Methanobacteria;o__Methanobacteriales;f__Methanobacteriaceae;g__Methanobrevibacter	0	0	0	0	0	0	0
sk__Archaea;k__Methanobrevibacter_filiformis;p__Euryarchaeota;c__Methanobacteria;o__Methanobacteriales;f__Methanobacteriaceae;g__Methanobrevibacter	0	0	0	0	0	0	0
sk__Archaea;k__Methanobrevibacter_gottschalkii;p__Euryarchaeota;c__Methanobacteria;o__Methanobacteriales;f__Methanobacteriaceae;g__Methanobrevibacter	0	0	0	0	0	0	0
sk__Archaea;k__Methanobrevibacter_millerae;p__Euryarchaeota;c__Methanobacteria;o__Methanobacteriales;f__Methanobacteriaceae;g__Methanobrevibacter	0	0	0	0	0	0	0
sk__Archaea;k__Methanobrevibacter_olleyae;p__Euryarchaeota;c__Methanobacteria;o__Methanobacteriales;f__Methanobacteriaceae;g__Methanobrevibacter	0	0	0	0	0	0	0
sk__Archaea;k__Methanobrevibacter_oralis;p__Euryarchaeota;c__Methanobacteria;o__Methanobacteriales;f__Methanobacteriaceae;g__Methanobrevibacter	0	0	0	0	0	0	0
sk__Archaea;k__Methanobrevibacter_ruminantium;p__Euryarchaeota;c__Methanobacteria;o__Methanobacteriales;f__Methanobacteriaceae;g__Methanobrevibacter	0	0	0	0	0	0	0
sk__Archaea;k__Methanobrevibacter_smithii;p__Euryarchaeota;c__Methanobacteria;o__Methanobacteriales;f__Methanobacteriaceae;g__Methanobrevibacter	0	0	0	0	0	0	0
sk__Archaea;k__Methanobrevibacter_sp.;p__Euryarchaeota;c__Methanobacteria;o__Methanobacteriales;f__Methanobacteriaceae;g__Methanobrevibacter	0	0	0	0	0	0	0
sk__Archaea;k__Methanobrevibacter_sp._110;p__Euryarchaeota;c__Methanobacteria;o__Methanobacteriales;f__Methanobacteriaceae;g__Methanobrevibacter	0	0	0	0	0	0	0
sk__Archaea;k__Methanobrevibacter_sp._D5;p__Euryarchaeota;c__Methanobacteria;o__Methanobacteriales;f__Methanobacteriaceae;g__Methanobrevibacter	0	0	0	0	0	0	0
sk__Archaea;k__Methanobrevibacter_sp._G16;p__Euryarchaeota;c__Methanobacteria;o__Methanobacteriales;f__Methanobacteriaceae;g__Methanobrevibacter	0	0	0	0	0	0	0
sk__Archaea;k__Methanobrevibacter_sp._HW3;p__Euryarchaeota;c__Methanobacteria;o__Methanobacteriales;f__Methanobacteriaceae;g__Methanobrevibacter	0	0	0	0	0	0	0
sk__Archaea;k__Methanobrevibacter_sp._LHD12;p__Euryarchaeota;c__Methanobacteria;o__Methanobacteriales;f__Methanobacteriaceae;g__Methanobrevibacter	0	0	0	0	0	0	0
sk__Archaea;k__Methanobrevibacter_sp._R4C;p__Euryarchaeota;c__Methanobacteria;o__Methanobacteriales;f__Methanobacteriaceae;g__Methanobrevibacter	0	0	0	0	0	0	0
sk__Archaea;k__Methanobrevibacter_sp._YE303;p__Euryarchaeota;c__Methanobacteria;o__Methanobacteriales;f__Methanobacteriaceae;g__Methanobrevibacter	0	0	0	0	0	0	0
sk__Archaea;k__Methanobrevibacter_woesei;p__Euryarchaeota;c__Methanobacteria;o__Methanobacteriales;f__Methanobacteriaceae;g__Methanobrevibacter	0	0	0	0	0	0	0
sk__Archaea;k__Methanobrevibacter_wolinii;p__Euryarchaeota;c__Methanobacteria;o__Methanobacteriales;f__Methanobacteriaceae;g__Methanobrevibacter	0	0	0	0	0	0	0
sk__Archaea;k__Methanocalculus;p__Euryarchaeota;c__Methanomicrobia;o__Methanomicrobiales;f__Methanocalculaceae;g__Methanocalculus	0	0	0	0	0	0	0
sk__Archaea;k__Methanocaldococcus;p__Euryarchaeota;c__Methanococci;o__Methanococcales;f__Methanocaldococcaceae;g__Methanocaldococcus	0	0	0	0	0	0	0
sk__Archaea;k__Methanocaldococcus_infernus;p__Euryarchaeota;c__Methanococci;o__Methanococcales;f__Methanocaldococcaceae;g__Methanocaldococcus	0	0	0	0	0	0	0
sk__Archaea;k__Methanocaldococcus_sp._SMT4-70M;p__Euryarchaeota;c__Methanococci;o__Methanococcales;f__Methanocaldococcaceae;g__Methanocaldococcus	0	0	0	0	0	0	0
sk__Archaea;k__Methanocaldococcus_villosus;p__Euryarchaeota;c__Methanococci;o__Methanococcales;f__Methanocaldococcaceae;g__Methanocaldococcus	0	0	0	0	0	0	0
sk__Archaea;k__Methanocella;p__Euryarchaeota;c__Methanomicrobia;o__Methanocellales;f__Methanocellaceae;g__Methanocella	0	0	0	0	0	0	0
sk__Archaea;k__Methanocella_arvoryzae;p__Euryarchaeota;c__Methanomicrobia;o__Methanocellales;f__Methanocellaceae;g__Methanocella	0	0	0	0	0	0	0
sk__Archaea;k__Methanocella_conradii;p__Euryarchaeota;c__Methanomicrobia;o__Methanocellales;f__Methanocellaceae;g__Methanocella	0	0	0	0	0	0	0
sk__Archaea;k__Methanocella_paludicola;p__Euryarchaeota;c__Methanomicrobia;o__Methanocellales;f__Methanocellaceae;g__Methanocella	0	0	0	0	0	0	0
sk__Archaea;k__Methanococcoides;p__Euryarchaeota;c__Methanomicrobia;o__Methanosarcinales;f__Methanosarcinaceae;g__Methanococcoides	0	0	0	0	0	0	0
sk__Archaea;k__Methanococcoides_burtonii;p__Euryarchaeota;c__Methanomicrobia;o__Methanosarcinales;f__Methanosarcinaceae;g__Methanococcoides	0	0	0	0	0	0	0
sk__Archaea;k__Methanococcoides_sp._AM1;p__Euryarchaeota;c__Methanomicrobia;o__Methanosarcinales;f__Methanosarcinaceae;g__Methanococcoides	0	0	0	0	0	0	0
sk__Archaea;k__Methanococcoides_sp._MO-MCD;p__Euryarchaeota;c__Methanomicrobia;o__Methanosarcinales;f__Methanosarcinaceae;g__Methanococcoides	0	0	0	0	0	0	0
sk__Archaea;k__Methanococcus;p__Euryarchaeota;c__Methanococci;o__Methanococcales;f__Methanococcaceae;g__Methanococcus	0	0	0	0	0	0	0
sk__Archaea;k__Methanococcus_aeolicus;p__Euryarchaeota;c__Methanococci;o__Methanococcales;f__Methanococcaceae;g__Methanococcus	0	0	0	0	0	0	0
sk__Archaea;k__Methanococcus_maripaludis;p__Euryarchaeota;c__Methanococci;o__Methanococcales;f__Methanococcaceae;g__Methanococcus	0	0	0	0	0	0	0
sk__Archaea;k__Methanococcus_sp._P2F9701a;p__Euryarchaeota;c__Methanococci;o__Methanococcales;f__Methanococcaceae;g__Methanococcus	0	0	0	0	0	0	0
sk__Archaea;k__Methanococcus_voltae;p__Euryarchaeota;c__Methanococci;o__Methanococcales;f__Methanococcaceae;g__Methanococcus	0	0	0	0	0	0	0
sk__Archaea;k__Methanocorpusculum;p__Euryarchaeota;c__Methanomicrobia;o__Methanomicrobiales;f__Methanocorpusculaceae;g__Methanocorpusculum	0	0	0	0	0	0	0
sk__Archaea;k__Methanocorpusculum_labreanum;p__Euryarchaeota;c__Methanomicrobia;o__Methanomicrobiales;f__Methanocorpusculaceae;g__Methanocorpusculum	0	0	0	0	0	0	0
sk__Archaea;k__Methanocorpusculum_sp._MSP;p__Euryarchaeota;c__Methanomicrobia;o__Methanomicrobiales;f__Methanocorpusculaceae;g__Methanocorpusculum	0	0	0	0	0	0	0
sk__Archaea;k__Methanoculleus;p__Euryarchaeota;c__Methanomicrobia;o__Methanomicrobiales;f__Methanomicrobiaceae;g__Methanoculleus	0	0	0	0	0	0	0
sk__Archaea;k__Methanoculleus_sp.;p__Euryarchaeota;c__Methanomicrobia;o__Methanomicrobiales;f__Methanomicrobiaceae;g__Methanoculleus	0	0	0	0	0	0	0
sk__Archaea;k__Methanoculleus_sp._12X3c12;p__Euryarchaeota;c__Methanomicrobia;o__Methanomicrobiales;f__Methanomicrobiaceae;g__Methanoculleus	0	0	0	0	0	0	0
sk__Archaea;k__Methanoculleus_sp._1H2c2;p__Euryarchaeota;c__Methanomicrobia;o__Methanomicrobiales;f__Methanomicrobiaceae;g__Methanoculleus	0	0	0	0	0	0	0
sk__Archaea;k__Methanoculleus_sp._CAG:1088;p__Euryarchaeota;c__Methanomicrobia;o__Methanomicrobiales;f__Methanomicrobiaceae;g__Methanoculleus	0	0	0	0	0	0	0
sk__Archaea;k__Methanoculleus_sp._MCMB-578;p__Euryarchaeota;c__Methanomicrobia;o__Methanomicrobiales;f__Methanomicrobiaceae;g__Methanoculleus	0	0	0	0	0	0	0
sk__Archaea;k__Methanoculleus_sp._MCMB-579;p__Euryarchaeota;c__Methanomicrobia;o__Methanomicrobiales;f__Methanomicrobiaceae;g__Methanoculleus	0	0	0	0	0	0	0
sk__Archaea;k__Methanoculleus_sp._MCMB-580;p__Euryarchaeota;c__Methanomicrobia;o__Methanomicrobiales;f__Methanomicrobiaceae;g__Methanoculleus	0	0	0	0	0	0	0
sk__Archaea;k__Methanoculleus_sp._SDB;p__Euryarchaeota;c__Methanomicrobia;o__Methanomicrobiales;f__Methanomicrobiaceae;g__Methanoculleus	0	0	0	0	0	0	0
sk__Archaea;k__Methanoculleus_submarinus;p__Euryarchaeota;c__Methanomicrobia;o__Methanomicrobiales;f__Methanomicrobiaceae;g__Methanoculleus	0	0	0	0	0	0	0
sk__Archaea;k__Methanoculleus_taiwanensis;p__Euryarchaeota;c__Methanomicrobia;o__Methanomicrobiales;f__Methanomicrobiaceae;g__Methanoculleus	0	0	0	0	0	0	0
sk__Archaea;k__Methanofollis;p__Euryarchaeota;c__Methanomicrobia;o__Methanomicrobiales;f__Methanomicrobiaceae;g__Methanofollis	0	0	0	0	0	0	0
sk__Archaea;k__Methanofollis_aquaemaris;p__Euryarchaeota;c__Methanomicrobia;o__Methanomicrobiales;f__Methanomicrobiaceae;g__Methanofollis	0	0	0	0	0	0	0
sk__Archaea;k__Methanofollis_formosanus;p__Euryarchaeota;c__Methanomicrobia;o__Methanomicrobiales;f__Methanomicrobiaceae;g__Methanofollis	0	0	0	0	0	0	0
sk__Archaea;k__Methanogenium;p__Euryarchaeota;c__Methanomicrobia;o__Methanomicrobiales;f__Methanomicrobiaceae;g__Methanogenium	0	0	0	0	0	0	0
sk__Archaea;k__Methanogenium_organophilum;p__Euryarchaeota;c__Methanomicrobia;o__Methanomicrobiales;f__Methanomicrobiaceae;g__Methanogenium	0	0	0	0	0	0	0
sk__Archaea;k__Methanohalobium;p__Euryarchaeota;c__Methanomicrobia;o__Methanosarcinales;f__Methanosarcinaceae;g__Methanohalobium	0	0	0	0	0	0	0
sk__Archaea;k__Methanohalobium_evestigatum;p__Euryarchaeota;c__Methanomicrobia;o__Methanosarcinales;f__Methanosarcinaceae;g__Methanohalobium	0	0	0	0	0	0	0
sk__Archaea;k__Methanohalophilus;p__Euryarchaeota;c__Methanomicrobia;o__Methanosarcinales;f__Methanosarcinaceae;g__Methanohalophilus	0	0	0	0	0	0	0
sk__Archaea;k__Methanolacinia;p__Euryarchaeota;c__Methanomicrobia;o__Methanomicrobiales;f__Methanomicrobiaceae;g__Methanolacinia	0	0	0	0	0	0	0
sk__Archaea;k__Methanolinea;p__Euryarchaeota;c__Methanomicrobia;o__Methanomicrobiales;f__Methanoregulaceae;g__Methanolinea	0	0	0	0	0	0	0
sk__Archaea;k__Methanolinea_mesophila;p__Euryarchaeota;c__Methanomicrobia;o__Methanomicrobiales;f__Methanoregulaceae;g__Methanolinea	0	0	0	0	0	0	0
sk__Archaea;k__Methanolinea_tarda;p__Euryarchaeota;c__Methanomicrobia;o__Methanomicrobiales;f__Methanoregulaceae;g__Methanolinea	0	0	0	0	0	0	0
sk__Archaea;k__Methanolobus;p__Euryarchaeota;c__Methanomicrobia;o__Methanosarcinales;f__Methanosarcinaceae;g__Methanolobus	0	0	0	0	0	0	0
sk__Archaea;k__Methanolobus_sp._HigM;p__Euryarchaeota;c__Methanomicrobia;o__Methanosarcinales;f__Methanosarcinaceae;g__Methanolobus	0	0	0	0	0	0	0
sk__Archaea;k__Methanolobus_taylorii;p__Euryarchaeota;c__Methanomicrobia;o__Methanosarcinales;f__Methanosarcinaceae;g__Methanolobus	0	0	0	0	0	0	0
sk__Archaea;k__Methanolobus_vulcani;p__Euryarchaeota;c__Methanomicrobia;o__Methanosarcinales;f__Methanosarcinaceae;g__Methanolobus	0	0	0	0	0	0	0
sk__Archaea;k__Methanomassiliicoccales_archaeon_enrichment_culture;p__Euryarchaeota;c__Thermoplasmata;o__Methanomassiliicoccales;f__Methanomassiliicoccales_archaeon_enrichment_culture;g__Methanomassiliicoccales_archaeon_enrichment_culture	0	0	0	0	0	0	0
sk__Archaea;k__Methanomassiliicoccus;p__Euryarchaeota;c__Thermoplasmata;o__Methanomassiliicoccales;f__Methanomassiliicoccaceae;g__Methanomassiliicoccus	0	0	0	0	0	0	0
sk__Archaea;k__Methanomassiliicoccus_luminyensis;p__Euryarchaeota;c__Thermoplasmata;o__Methanomassiliicoccales;f__Methanomassiliicoccaceae;g__Methanomassiliicoccus	0	0	0	0	0	0	0
sk__Archaea;k__Methanomethylovorans;p__Euryarchaeota;c__Methanomicrobia;o__Methanosarcinales;f__Methanosarcinaceae;g__Methanomethylovorans	0	0	0	0	0	0	0
sk__Archaea;k__Methanomethylovorans_sp._LFP3.1;p__Euryarchaeota;c__Methanomicrobia;o__Methanosarcinales;f__Methanosarcinaceae;g__Methanomethylovorans	0	0	0	0	0	0	0
sk__Archaea;k__Methanomicrobia_archaeon_enrichment_culture_clone_AP11;p__Euryarchaeota;c__Methanomicrobia;o__Methanomicrobia_archaeon_enrichment_culture_clone_AP11;f__Methanomicrobia_archaeon_enrichment_culture_clone_AP11;g__Methanomicrobia_archaeon_enrichment_culture_clone_AP11	0	0	0	0	0	0	0
sk__Archaea;k__Methanomicrobium;p__Euryarchaeota;c__Methanomicrobia;o__Methanomicrobiales;f__Methanomicrobiaceae;g__Methanomicrobium	0	0	0	0	0	0	0
sk__Archaea;k__Methanomicrobium_mobile;p__Euryarchaeota;c__Methanomicrobia;o__Methanomicrobiales;f__Methanomicrobiaceae;g__Methanomicrobium	0	0	0	0	0	0	0
sk__Archaea;k__Methanoplanus;p__Euryarchaeota;c__Methanomicrobia;o__Methanomicrobiales;f__Methanomicrobiaceae;g__Methanoplanus	0	0	0	0	0	0	0
sk__Archaea;k__Methanopyrus;p__Euryarchaeota;c__Methanopyri;o__Methanopyrales;f__Methanopyraceae;g__Methanopyrus	0	0	0	0	0	0	0
sk__Archaea;k__Methanoregula;p__Euryarchaeota;c__Methanomicrobia;o__Methanomicrobiales;f__Methanoregulaceae;g__Methanoregula	0	0	0	0	0	0	0
sk__Archaea;k__Methanoregula_boonei;p__Euryarchaeota;c__Methanomicrobia;o__Methanomicrobiales;f__Methanoregulaceae;g__Methanoregula	0	0	0	0	0	0	0
sk__Archaea;k__Methanoregula_formicica;p__Euryarchaeota;c__Methanomicrobia;o__Methanomicrobiales;f__Methanoregulaceae;g__Methanoregula	0	0	0	0	0	0	0
sk__Archaea;k__Methanosaeta;p__Euryarchaeota;c__Methanomicrobia;o__Methanosarcinales;f__Methanosaetaceae;g__Methanosaeta	0	0	0	0	0	0	0
sk__Archaea;k__Methanosaeta_sp._ARCH;p__Euryarchaeota;c__Methanomicrobia;o__Methanosarcinales;f__Methanosaetaceae;g__Methanothrix	0	0	0	0	0	0	0
sk__Archaea;k__Methanosaeta_sp._Mx;p__Euryarchaeota;c__Methanomicrobia;o__Methanosarcinales;f__Methanosaetaceae;g__Methanothrix	0	0	0	0	0	0	0
sk__Archaea;k__Methanosalsum;p__Euryarchaeota;c__Methanomicrobia;o__Methanosarcinales;f__Methanosarcinaceae;g__Methanosalsum	0	0	0	0	0	0	0
sk__Archaea;k__Methanosalsum_zhilinae;p__Euryarchaeota;c__Methanomicrobia;o__Methanosarcinales;f__Methanosarcinaceae;g__Methanosalsum	0	0	0	0	0	0	0
sk__Archaea;k__Methanosarcina;p__Euryarchaeota;c__Methanomicrobia;o__Methanosarcinales;f__Methanosarcinaceae;g__Methanosarcina	0	0	0	0	0	0	0
sk__Archaea;k__Methanosarcina_acetivorans;p__Euryarchaeota;c__Methanomicrobia;o__Methanosarcinales;f__Methanosarcinaceae;g__Methanosarcina	0	0	0	0	0	0	0
sk__Archaea;k__Methanosarcina_baltica;p__Euryarchaeota;c__Methanomicrobia;o__Methanosarcinales;f__Methanosarcinaceae;g__Methanosarcina	0	0	0	0	0	0	0
sk__Archaea;k__Methanosarcina_barkeri;p__Euryarchaeota;c__Methanomicrobia;o__Methanosarcinales;f__Methanosarcinaceae;g__Methanosarcina	0	0	0	0	0	0	0
sk__Archaea;k__Methanosarcina_lacustris;p__Euryarchaeota;c__Methanomicrobia;o__Methanosarcinales;f__Methanosarcinaceae;g__Methanosarcina	0	0	0	0	0	0	0
sk__Archaea;k__Methanosarcina_mazei;p__Euryarchaeota;c__Methanomicrobia;o__Methanosarcinales;f__Methanosarcinaceae;g__Methanosarcina	0	0	0	0	0	0	0
sk__Archaea;k__Methanosarcina_soligelidi;p__Euryarchaeota;c__Methanomicrobia;o__Methanosarcinales;f__Methanosarcinaceae;g__Methanosarcina	0	0	0	0	0	0	0
sk__Archaea;k__Methanosarcina_sp.;p__Euryarchaeota;c__Methanomicrobia;o__Methanosarcinales;f__Methanosarcinaceae;g__Methanosarcina	0	0	0	0	0	0	0
sk__Archaea;k__Methanosarcina_sp._13XMc1;p__Euryarchaeota;c__Methanomicrobia;o__Methanosarcinales;f__Methanosarcinaceae;g__Methanosarcina	0	0	0	0	0	0	0
sk__Archaea;k__Methanosarcina_sp._48;p__Euryarchaeota;c__Methanomicrobia;o__Methanosarcinales;f__Methanosarcinaceae;g__Methanosarcina	0	0	0	0	0	0	0
sk__Archaea;k__Methanosarcina_sp._795;p__Euryarchaeota;c__Methanomicrobia;o__Methanosarcinales;f__Methanosarcinaceae;g__Methanosarcina	0	0	0	0	0	0	0
sk__Archaea;k__Methanosarcina_sp._FR;p__Euryarchaeota;c__Methanomicrobia;o__Methanosarcinales;f__Methanosarcinaceae;g__Methanosarcina	0	0	0	0	0	0	0
sk__Archaea;k__Methanosarcina_sp._MTP4;p__Euryarchaeota;c__Methanomicrobia;o__Methanosarcinales;f__Methanosarcinaceae;g__Methanosarcina	0	0	0	0	0	0	0
sk__Archaea;k__Methanosphaera;p__Euryarchaeota;c__Methanobacteria;o__Methanobacteriales;f__Methanobacteriaceae;g__Methanosphaera	0	0	0	0	0	0	0
sk__Archaea;k__Methanosphaera_cuniculi;p__Euryarchaeota;c__Methanobacteria;o__Methanobacteriales;f__Methanobacteriaceae;g__Methanosphaera	0	0	0	0	0	0	0
sk__Archaea;k__Methanosphaera_sp._A4;p__Euryarchaeota;c__Methanobacteria;o__Methanobacteriales;f__Methanobacteriaceae;g__Methanosphaera	0	0	0	0	0	0	0
sk__Archaea;k__Methanosphaera_sp._ISO3-F5;p__Euryarchaeota;c__Methanobacteria;o__Methanobacteriales;f__Methanobacteriaceae;g__Methanosphaera	0	0	0	0	0	0	0
sk__Archaea;k__Methanosphaera_stadtmanae;p__Euryarchaeota;c__Methanobacteria;o__Methanobacteriales;f__Methanobacteriaceae;g__Methanosphaera	0	0	0	0	0	0	0
sk__Archaea;k__Methanosphaerula;p__Euryarchaeota;c__Methanomicrobia;o__Methanomicrobiales;f__Methanoregulaceae;g__Methanosphaerula	0	0	0	0	0	0	0
sk__Archaea;k__Methanosphaerula_palustris;p__Euryarchaeota;c__Methanomicrobia;o__Methanomicrobiales;f__Methanoregulaceae;g__Methanosphaerula	0	0	0	0	0	0	0
sk__Archaea;k__Methanospirillum;p__Euryarchaeota;c__Methanomicrobia;o__Methanomicrobiales;f__Methanospirillaceae;g__Methanospirillum	0	0	0	0	0	0	0
sk__Archaea;k__Methanospirillum_hungatei;p__Euryarchaeota;c__Methanomicrobia;o__Methanomicrobiales;f__Methanospirillaceae;g__Methanospirillum	0	0	0	0	0	0	0
sk__Archaea;k__Methanospirillum_lacunae;p__Euryarchaeota;c__Methanomicrobia;o__Methanomicrobiales;f__Methanospirillaceae;g__Methanospirillum	0	0	0	0	0	0	0
sk__Archaea;k__Methanospirillum_psychrodurum;p__Euryarchaeota;c__Methanomicrobia;o__Methanomicrobiales;f__Methanospirillaceae;g__Methanospirillum	0	0	0	0	0	0	0
sk__Archaea;k__Methanothermobacter;p__Euryarchaeota;c__Methanobacteria;o__Methanobacteriales;f__Methanobacteriaceae;g__Methanothermobacter	0	0	0	0	0	0	0
sk__Archaea;k__Methanothermobacter_crinale;p__Euryarchaeota;c__Methanobacteria;o__Methanobacteriales;f__Methanobacteriaceae;g__Methanothermobacter	0	0	0	0	0	0	0
sk__Archaea;k__Methanothermobacter_marburgensis;p__Euryarchaeota;c__Methanobacteria;o__Methanobacteriales;f__Methanobacteriaceae;g__Methanothermobacter	0	0	0	0	0	0	0
sk__Archaea;k__Methanothermobacter_thermautotrophicus;p__Euryarchaeota;c__Methanobacteria;o__Methanobacteriales;f__Methanobacteriaceae;g__Methanothermobacter	0	0	0	0	0	0	0
sk__Archaea;k__Methanothermobacter_wolfeii;p__Euryarchaeota;c__Methanobacteria;o__Methanobacteriales;f__Methanobacteriaceae;g__Methanothermobacter	0	0	0	0	0	0	0
sk__Archaea;k__Methanothermococcus;p__Euryarchaeota;c__Methanococci;o__Methanococcales;f__Methanococcaceae;g__Methanothermococcus	0	0	0	0	0	0	0
sk__Archaea;k__Methanothermococcus_okinawensis;p__Euryarchaeota;c__Methanococci;o__Methanococcales;f__Methanococcaceae;g__Methanothermococcus	0	0	0	0	0	0	0
sk__Archaea;k__Methanothermus;p__Euryarchaeota;c__Methanobacteria;o__Methanobacteriales;f__Methanothermaceae;g__Methanothermus	0	0	0	0	0	0	0
sk__Archaea;k__Methanothrix;p__Euryarchaeota;c__Methanomicrobia;o__Methanosarcinales;f__Methanosaetaceae;g__Methanothrix	0	0	0	0	0	0	0
sk__Archaea;k__Methanothrix_thermoacetophila;p__Euryarchaeota;c__Methanomicrobia;o__Methanosarcinales;f__Methanosaetaceae;g__Methanothrix	0	0	0	0	0	0	0
sk__Archaea;k__Methanotorris;p__Euryarchaeota;c__Methanococci;o__Methanococcales;f__Methanocaldococcaceae;g__Methanotorris	0	0	0	0	0	0	0
sk__Archaea;k__Methanotorris_igneus;p__Euryarchaeota;c__Methanococci;o__Methanococcales;f__Methanocaldococcaceae;g__Methanotorris	0	0	0	0	0	0	0
sk__Archaea;k__Methermicoccus;p__Euryarchaeota;c__Methanomicrobia;o__Methanosarcinales;f__Methermicoccaceae;g__Methermicoccus	0	0	0	0	0	0	0
sk__Archaea;k__Nanoarchaeota_archaeon_SCGC_AAA011-D5;p__Nanoarchaeota;c__Nanoarchaeota_archaeon_SCGC_AAA011-D5;o__Nanoarchaeota_archaeon_SCGC_AAA011-D5;f__Nanoarchaeota_archaeon_SCGC_AAA011-D5;g__Nanoarchaeota_archaeon_SCGC_AAA011-D5	0	0	0	0	0	0	0
sk__Archaea;k__Nanoarchaeum;p__Nanoarchaeota;c__Nanoarchaeum;o__Nanoarchaeales;f__Nanoarchaeaceae;g__Nanoarchaeum	0	0	0	0	0	0	0
sk__Archaea;k__Nanoarchaeum_equitans;p__Nanoarchaeota;c__Nanoarchaeum_equitans;o__Nanoarchaeales;f__Nanoarchaeaceae;g__Nanoarchaeum	0	0	0	0	0	0	0
sk__Archaea;k__Nanohaloarchaea_archaeon_AB578-D14;p__Candidatus_Nanohaloarchaeota;c__Nanohaloarchaea;o__Nanohaloarchaea_archaeon_AB578-D14;f__Nanohaloarchaea_archaeon_AB578-D14;g__Nanohaloarchaea_archaeon_AB578-D14	0	0	0	0	0	0	0
sk__Archaea;k__Nanohaloarchaea_archaeon_SG9;p__Candidatus_Nanohaloarchaeota;c__Nanohaloarchaea;o__Nanohaloarchaea_archaeon_SG9;f__Nanohaloarchaea_archaeon_SG9;g__Nanohaloarchaea_archaeon_SG9	0	0	0	0	0	0	0
sk__Archaea;k__Nasutitermes_takasagoensis_symbiont_MNt2;p__Euryarchaeota;c__Methanomicrobia;o__Methanomicrobiales;f__Methanomicrobiaceae;g__Nasutitermes_takasagoensis_symbiont_MNt2	0	0	0	0	0	0	0
sk__Archaea;k__Natrialba;p__Euryarchaeota;c__Halobacteria;o__Natrialbales;f__Natrialbaceae;g__Natrialba	0	0	0	0	0	0	0
sk__Archaea;k__Natrialba_taiwanensis;p__Euryarchaeota;c__Halobacteria;o__Natrialbales;f__Natrialbaceae;g__Natrialba	0	0	0	0	0	0	0
sk__Archaea;k__Natrinema;p__Euryarchaeota;c__Halobacteria;o__Natrialbales;f__Natrialbaceae;g__Natrinema	0	0	0	0	0	0	0
sk__Archaea;k__Natrinema_sp._XA3-1;p__Euryarchaeota;c__Halobacteria;o__Natrialbales;f__Natrialbaceae;g__Natrinema	0	0	0	0	0	0	0
sk__Archaea;k__Natronoarchaeum;p__Euryarchaeota;c__Halobacteria;o__Halobacteriales;f__Halobacteriaceae;g__Natronoarchaeum	0	0	0	0	0	0	0
sk__Archaea;k__Natronoarchaeum_rubrum;p__Euryarchaeota;c__Halobacteria;o__Halobacteriales;f__Halobacteriaceae;g__Natronoarchaeum	0	0	0	0	0	0	0
sk__Archaea;k__Natronobacterium;p__Euryarchaeota;c__Halobacteria;o__Natrialbales;f__Natrialbaceae;g__Natronobacterium	0	0	0	0	0	0	0
sk__Archaea;k__Natronococcus;p__Euryarchaeota;c__Halobacteria;o__Natrialbales;f__Natrialbaceae;g__Natronococcus	0	0	0	0	0	0	0
sk__Archaea;k__Natronomonas;p__Euryarchaeota;c__Halobacteria;o__Halobacteriales;f__Haloarculaceae;g__Natronomonas	0	0	0	0	0	0	0
sk__Archaea;k__Natronomonas_moolapensis;p__Euryarchaeota;c__Halobacteria;o__Halobacteriales;f__Haloarculaceae;g__Natronomonas	0	0	0	0	0	0	0
sk__Archaea;k__Natronomonas_sp._CBA1134;p__Euryarchaeota;c__Halobacteria;o__Halobacteriales;f__Haloarculaceae;g__Natronomonas	0	0	0	0	0	0	0
sk__Archaea;k__Natronorubrum;p__Euryarchaeota;c__Halobacteria;o__Natrialbales;f__Natrialbaceae;g__Natronorubrum	0	0	0	0	0	0	0
sk__Archaea;k__Nitrosopelagicus_sp._REDSEA-S25_B3;p__Thaumarchaeota;c__Nitrosopelagicus_sp._REDSEA-S25_B3;o__Nitrosopelagicus_sp._REDSEA-S25_B3;f__Nitrosopelagicus_sp._REDSEA-S25_B3;g__Candidatus_Nitrosopelagicus	0	0	0	0	0	0	0
sk__Archaea;k__Nitrosopelagicus_sp._REDSEA-S31_B2;p__Thaumarchaeota;c__Nitrosopelagicus_sp._REDSEA-S31_B2;o__Nitrosopelagicus_sp._REDSEA-S31_B2;f__Nitrosopelagicus_sp._REDSEA-S31_B2;g__Candidatus_Nitrosopelagicus	0	0	0	0	0	0	0
sk__Archaea;k__Nitrosopelagicus_sp._REDSEA-S37_B6;p__Thaumarchaeota;c__Nitrosopelagicus_sp._REDSEA-S37_B6;o__Nitrosopelagicus_sp._REDSEA-S37_B6;f__Nitrosopelagicus_sp._REDSEA-S37_B6;g__Candidatus_Nitrosopelagicus	0	0	0	0	0	0	0
sk__Archaea;k__Nitrosopumilus;p__Thaumarchaeota;c__Nitrosopumilus;o__Nitrosopumilales;f__Nitrosopumilaceae;g__Nitrosopumilus	0	0	0	0	0	0	0
sk__Archaea;k__Nitrosopumilus_maritimus;p__Thaumarchaeota;c__Nitrosopumilus_maritimus;o__Nitrosopumilales;f__Nitrosopumilaceae;g__Nitrosopumilus	0	0	0	0	0	0	0
sk__Archaea;k__Nitrosopumilus_sp._BACL13_MAG-120910-bin56;p__Thaumarchaeota;c__Nitrosopumilus_sp._BACL13_MAG-120910-bin56;o__Nitrosopumilales;f__Nitrosopumilaceae;g__Nitrosopumilus	0	0	0	0	0	0	0
sk__Archaea;k__Nitrosopumilus_sp._DDS1;p__Thaumarchaeota;c__Nitrosopumilus_sp._DDS1;o__Nitrosopumilales;f__Nitrosopumilaceae;g__Nitrosopumilus	0	0	0	0	0	0	0
sk__Archaea;k__Nitrosopumilus_sp._LS_AOA;p__Thaumarchaeota;c__Nitrosopumilus_sp._LS_AOA;o__Nitrosopumilales;f__Nitrosopumilaceae;g__Nitrosopumilus	0	0	0	0	0	0	0
sk__Archaea;k__Nitrosopumilus_sp._Nsub;p__Thaumarchaeota;c__Nitrosopumilus_sp._Nsub;o__Nitrosopumilales;f__Nitrosopumilaceae;g__Nitrosopumilus	0	0	0	0	0	0	0
sk__Archaea;k__Nitrososphaera;p__Thaumarchaeota;c__Nitrososphaeria;o__Nitrososphaerales;f__Nitrososphaeraceae;g__Nitrososphaera	0	0	0	0	0	0	0
sk__Archaea;k__Palaeococcus;p__Euryarchaeota;c__Thermococci;o__Thermococcales;f__Thermococcaceae;g__Palaeococcus	0	0	0	0	0	0	0
sk__Archaea;k__Palaeococcus_ferrophilus;p__Euryarchaeota;c__Thermococci;o__Thermococcales;f__Thermococcaceae;g__Palaeococcus	0	0	0	0	0	0	0
sk__Archaea;k__Picrophilus;p__Euryarchaeota;c__Thermoplasmata;o__Thermoplasmatales;f__Picrophilaceae;g__Picrophilus	0	0	0	0	0	0	0
sk__Archaea;k__Pyrobaculum;p__Crenarchaeota;c__Thermoprotei;o__Thermoproteales;f__Thermoproteaceae;g__Pyrobaculum	0	0	0	0	0	0	0
sk__Archaea;k__Pyrococcus;p__Euryarchaeota;c__Thermococci;o__Thermococcales;f__Thermococcaceae;g__Pyrococcus	0	0	0	0	0	0	0
sk__Archaea;k__R22;p__Euryarchaeota;c__Halobacteria;o__Halobacteriales;f__Halobacteriaceae;g__Halobacteriaceae	0	0	0	0	0	0	0
sk__Archaea;k__R30;p__Euryarchaeota;c__Halobacteria;o__Halobacteriales;f__Halobacteriaceae;g__Halobacteriaceae	0	0	0	0	0	0	0
sk__Archaea;k__RC27;p__Euryarchaeota;c__Halobacteria;o__Halobacteriales;f__Halobacteriaceae;g__Halobacteriaceae	0	0	0	0	0	0	0
sk__Archaea;k__SCA1145;p__Crenarchaeota;c__Thaumarchaeota;o__Nitrososphaerales;f__Nitrososphaeraceae;g__Candidatus Nitrososphaera	0	0	0	0	0	0	0
sk__Archaea;k__SCA1170;p__Crenarchaeota;c__Thaumarchaeota;o__Nitrososphaerales;f__Nitrososphaeraceae;g__Candidatus Nitrososphaera	0	0	0	0	0	0	0
sk__Archaea;k__SRB_archaeon_enrichment_culture_clone_Sra_0tu2_11;p__SRB_archaeon_enrichment_culture_clone_Sra_0tu2_11;c__SRB_archaeon_enrichment_culture_clone_Sra_0tu2_11;o__SRB_archaeon_enrichment_culture_clone_Sra_0tu2_11;f__SRB_archaeon_enrichment_culture_clone_Sra_0tu2_11;g__SRB_archaeon_enrichment_culture_clone_Sra_0tu2_11	0	0	0	0	0	0	0
sk__Archaea;k__Salarchaeum;p__Euryarchaeota;c__Halobacteria;o__Halobacteriales;f__Halobacteriaceae;g__Salarchaeum	0	0	0	0	0	0	0
sk__Archaea;k__Salinarchaeum;p__Euryarchaeota;c__Halobacteria;o__Natrialbales;f__Natrialbaceae;g__Salinarchaeum	0	0	0	0	0	0	0
sk__Archaea;k__Salinigranum;p__Euryarchaeota;c__Halobacteria;o__Haloferacales;f__Halorubraceae;g__Salinigranum	0	0	0	0	0	0	0
sk__Archaea;k__Salinigranum_rubrum;p__Euryarchaeota;c__Halobacteria;o__Haloferacales;f__Halorubraceae;g__Salinigranum	0	0	0	0	0	0	0
sk__Archaea;k__Salinigranum_salinum;p__Euryarchaeota;c__Halobacteria;o__Haloferacales;f__Halorubraceae;g__Salinigranum	0	0	0	0	0	0	0
sk__Archaea;k__Salinirubrum;p__Euryarchaeota;c__Halobacteria;o__Halobacteriales;f__Halobacteriaceae;g__Salinirubrum	0	0	0	0	0	0	0
sk__Archaea;k__Salinirubrum_litoreum;p__Euryarchaeota;c__Halobacteria;o__Halobacteriales;f__Halobacteriaceae;g__Salinirubrum	0	0	0	0	0	0	0
sk__Archaea;k__Staphylothermus;p__Crenarchaeota;c__Thermoprotei;o__Desulfurococcales;f__Desulfurococcaceae;g__Staphylothermus	0	0	0	0	0	0	0
sk__Archaea;k__Staphylothermus_marinus;p__Crenarchaeota;c__Thermoprotei;o__Desulfurococcales;f__Desulfurococcaceae;g__Staphylothermus	0	0	0	0	0	0	0
sk__Archaea;k__Stetteria;p__Crenarchaeota;c__Thermoprotei;o__Desulfurococcales;f__Desulfurococcaceae;g__Stetteria	0	0	0	0	0	0	0
sk__Archaea;k__Sulfolobus;p__Crenarchaeota;c__Thermoprotei;o__Sulfolobales;f__Sulfolobaceae;g__Sulfolobus	0	0	0	0	0	0	0
sk__Archaea;k__Sulfophobococcus_zilligii;p__Crenarchaeota;c__Thermoprotei;o__Desulfurococcales;f__Desulfurococcaceae;g__Sulfophobococcus	0	0	0	0	0	0	0
sk__Archaea;k__T1.3;p__Euryarchaeota;c__Halobacteria;o__Halobacteriales;f__Halobacteriaceae;g__haloarchaeon	0	0	0	0	0	0	0
sk__Archaea;k__Thaumarchaeota_archaeon_CSP1-1;p__Thaumarchaeota;c__Thaumarchaeota_archaeon_CSP1-1;o__Thaumarchaeota_archaeon_CSP1-1;f__Thaumarchaeota_archaeon_CSP1-1;g__Thaumarchaeota_archaeon_CSP1-1	0	0	0	0	0	0	0
sk__Archaea;k__Thaumarchaeota_archaeon_MY2;p__Thaumarchaeota;c__Thaumarchaeota_archaeon_MY2;o__Thaumarchaeota_archaeon_MY2;f__Thaumarchaeota_archaeon_MY2;g__Thaumarchaeota_archaeon_MY2	0	0	0	0	0	0	0
sk__Archaea;k__Thaumarchaeota_archaeon_MY3;p__Thaumarchaeota;c__Nitrososphaeria;o__Nitrososphaerales;f__Nitrososphaeraceae;g__Candidatus_Nitrosocosmicus	0	0	0	0	0	0	0
sk__Archaea;k__Thaumarchaeota_archaeon_N4;p__Thaumarchaeota;c__Thaumarchaeota_archaeon_N4;o__Thaumarchaeota_archaeon_N4;f__Thaumarchaeota_archaeon_N4;g__Thaumarchaeota_archaeon_N4	0	0	0	0	0	0	0
sk__Archaea;k__Thaumarchaeota_archaeon_SCGC_AAA282-K18;p__Thaumarchaeota;c__Thaumarchaeota_archaeon_SCGC_AAA282-K18;o__Thaumarchaeota_archaeon_SCGC_AAA282-K18;f__Thaumarchaeota_archaeon_SCGC_AAA282-K18;g__Thaumarchaeota_archaeon_SCGC_AAA282-K18	0	0	0	0	0	0	0
sk__Archaea;k__Thaumarchaeota_archaeon_SCGC_AB-179-E04;p__Thaumarchaeota;c__Thaumarchaeota_archaeon_SCGC_AB-179-E04;o__Thaumarchaeota_archaeon_SCGC_AB-179-E04;f__Thaumarchaeota_archaeon_SCGC_AB-179-E04;g__Thaumarchaeota_archaeon_SCGC_AB-179-E04	0	0	0	0	0	0	0
sk__Archaea;k__Thermocladium;p__Crenarchaeota;c__Thermoprotei;o__Thermoproteales;f__Thermoproteaceae;g__Thermocladium	0	0	0	0	0	0	0
sk__Archaea;k__Thermococcus;p__Euryarchaeota;c__Thermococci;o__Thermococcales;f__Thermococcaceae;g__Thermococcus	0	0	0	0	0	0	0
sk__Archaea;k__Thermodiscus;p__Crenarchaeota;c__Thermoprotei;o__Desulfurococcales;f__Desulfurococcaceae;g__Thermodiscus	0	0	0	0	0	0	0
sk__Archaea;k__Thermofilum;p__Crenarchaeota;c__Thermoprotei;o__Thermoproteales;f__Thermofilaceae;g__Thermofilum	0	0	0	0	0	0	0
sk__Archaea;k__Thermoplasma;p__Euryarchaeota;c__Thermoplasmata;o__Thermoplasmatales;f__Thermoplasmataceae;g__Thermoplasma	0	0	0	0	0	0	0
sk__Archaea;k__Thermoplasmatales_archaeon_A-plasma;p__Euryarchaeota;c__Thermoplasmata;o__Thermoplasmatales;f__Thermoplasmatales_archaeon_A-plasma;g__Thermoplasmatales_archaeon_A-plasma	0	0	0	0	0	0	0
sk__Archaea;k__Thermoplasmatales_archaeon_BRNA1;p__Euryarchaeota;c__Thermoplasmata;o__Thermoplasmatales;f__Thermoplasmatales_archaeon_BRNA1;g__Thermoplasmatales_archaeon_BRNA1	0	0	0	0	0	0	0
sk__Archaea;k__Thermoplasmatales_archaeon_Gpl;p__Euryarchaeota;c__Thermoplasmata;o__Thermoplasmatales;f__Thermoplasmatales_archaeon_Gpl;g__Thermoplasmatales_archaeon_Gpl	0	0	0	0	0	0	0
sk__Archaea;k__Thermoplasmatales_archaeon_I-plasma;p__Euryarchaeota;c__Thermoplasmata;o__Thermoplasmatales;f__Thermoplasmatales_archaeon_I-plasma;g__Thermoplasmatales_archaeon_I-plasma	0	0	0	0	0	0	0
sk__Archaea;k__Thermoplasmatales_archaeon_JdFR-43;p__Euryarchaeota;c__Thermoplasmata;o__Thermoplasmatales;f__Thermoplasmatales_archaeon_JdFR-43;g__Thermoplasmatales_archaeon_JdFR-43	0	0	0	0	0	0	0
sk__Archaea;k__Thermoplasmatales_archaeon_SCGC_AB-539-N05;p__Euryarchaeota;c__Thermoplasmata;o__Thermoplasmatales;f__Thermoplasmatales_archaeon_SCGC_AB-539-N05;g__Thermoplasmatales_archaeon_SCGC_AB-539-N05	0	0	0	0	0	0	0
sk__Archaea;k__Thermoproteus;p__Crenarchaeota;c__Thermoprotei;o__Thermoproteales;f__Thermoproteaceae;g__Thermoproteus	0	0	0	0	0	0	0
sk__Archaea;k__Thermosphaera;p__Crenarchaeota;c__Thermoprotei;o__Desulfurococcales;f__Desulfurococcaceae;g__Thermosphaera	0	0	0	0	0	0	0
sk__Archaea;k__Vulcanisaeta;p__Crenarchaeota;c__Thermoprotei;o__Thermoproteales;f__Thermoproteaceae;g__Vulcanisaeta	0	0	0	0	0	0	0
sk__Archaea;k__WS;p__Euryarchaeota;c__Thermoplasmata;o__Thermoplasmatales;f__Picrophilaceae;g__Ferroplasmaceae	0	0	0	0	0	0	0
sk__Archaea;k__XD46;p__Euryarchaeota;c__Halobacteria;o__Halobacteriales;f__Halobacteriaceae;g__Halobacteriaceae	0	0	0	0	0	0	0
sk__Archaea;k__XD48;p__Euryarchaeota;c__Halobacteria;o__Halobacteriales;f__Halobacteriaceae;g__Halobacteriaceae	0	0	0	0	0	0	0
sk__Archaea;k__YC25;p__Euryarchaeota;c__Halobacteria;o__Halobacteriales;f__Halobacteriaceae;g__Halobacteriaceae	0	0	0	0	0	0	0
sk__Archaea;k__YC89;p__Euryarchaeota;c__Halobacteria;o__Halobacteriales;f__Halobacteriaceae;g__Halobacteriaceae	0	0	0	0	0	0	0
sk__Archaea;k__YC92;p__Euryarchaeota;c__Halobacteria;o__Halobacteriales;f__Halobacteriaceae;g__Halobacteriaceae	0	0	0	0	0	0	0
sk__Archaea;k__YIM 93588;p__Euryarchaeota;c__Halobacteria;o__Halobacteriales;f__Halobacteriaceae;g__Halobacteriales	0	0	0	0	0	0	0
sk__Archaea;k__acidocaldarius;p__Crenarchaeota;c__Thermoprotei;o__Sulfolobales;f__Sulfolobaceae;g__Sulfolobus	0	0	0	0	0	0	0
sk__Archaea;k__aeolicus;p__Euryarchaeota;c__Methanococci;o__Methanococcales;f__Methanococcaceae;g__Methanococcus	0	0	0	0	0	0	0
sk__Archaea;k__alkaliphilum;p__Euryarchaeota;c__Halobacteria;o__Halobacteriales;f__Halobacteriaceae;g__Halorubrum	0	0	0	0	0	0	0
sk__Archaea;k__anaerobic_methanogenic_archaeon_SN15;p__anaerobic_methanogenic_archaeon_SN15;c__anaerobic_methanogenic_archaeon_SN15;o__anaerobic_methanogenic_archaeon_SN15;f__anaerobic_methanogenic_archaeon_SN15;g__anaerobic_methanogenic_archaeon_SN15	0	0	0	0	0	0	0
sk__Archaea;k__anaerobic_methanogenic_archaeon_SN20;p__anaerobic_methanogenic_archaeon_SN20;c__anaerobic_methanogenic_archaeon_SN20;o__anaerobic_methanogenic_archaeon_SN20;f__anaerobic_methanogenic_archaeon_SN20;g__anaerobic_methanogenic_archaeon_SN20	0	0	0	0	0	0	0
sk__Archaea;k__arboriphilus;p__Euryarchaeota;c__Methanobacteria;o__Methanobacteriales;f__Methanobacteriaceae;g__Methanobrevibacter	0	0	0	0	0	0	0
sk__Archaea;k__archaeon;p__archaeon;c__archaeon;o__archaeon;f__archaeon;g__archaeon	0	0	0	0	0	0	0
sk__Archaea;k__archaeon_G61;p__archaeon_G61;c__archaeon_G61;o__archaeon_G61;f__archaeon_G61;g__archaeon_G61	0	0	0	0	0	0	0
sk__Archaea;k__archaeon_GW2011_AR10;p__archaeon_GW2011_AR10;c__archaeon_GW2011_AR10;o__archaeon_GW2011_AR10;f__archaeon_GW2011_AR10;g__archaeon_GW2011_AR10	0	0	0	0	0	0	0
sk__Archaea;k__archaeon_GW2011_AR15;p__archaeon_GW2011_AR15;c__archaeon_GW2011_AR15;o__archaeon_GW2011_AR15;f__archaeon_GW2011_AR15;g__archaeon_GW2011_AR15	0	0	0	0	0	0	0
sk__Archaea;k__archaeon_GW2011_AR16;p__archaeon_GW2011_AR16;c__archaeon_GW2011_AR16;o__archaeon_GW2011_AR16;f__archaeon_GW2011_AR16;g__archaeon_GW2011_AR16	0	0	0	0	0	0	0
sk__Archaea;k__archaeon_GW2011_AR17;p__archaeon_GW2011_AR17;c__archaeon_GW2011_AR17;o__archaeon_GW2011_AR17;f__archaeon_GW2011_AR17;g__archaeon_GW2011_AR17	0	0	0	0	0	0	0
sk__Archaea;k__archaeon_GW2011_AR18;p__archaeon_GW2011_AR18;c__archaeon_GW2011_AR18;o__archaeon_GW2011_AR18;f__archaeon_GW2011_AR18;g__archaeon_GW2011_AR18	0	0	0	0	0	0	0
sk__Archaea;k__archaeon_GW2011_AR5;p__archaeon_GW2011_AR5;c__archaeon_GW2011_AR5;o__archaeon_GW2011_AR5;f__archaeon_GW2011_AR5;g__archaeon_GW2011_AR5	0	0	0	0	0	0	0
sk__Archaea;k__archaeon_HR3812-Enrichment-018;p__archaeon_HR3812-Enrichment-018;c__archaeon_HR3812-Enrichment-018;o__archaeon_HR3812-Enrichment-018;f__archaeon_HR3812-Enrichment-018;g__archaeon_HR3812-Enrichment-018	0	0	0	0	0	0	0
sk__Archaea;k__archaeon_HR3812-Enrichment-020;p__archaeon_HR3812-Enrichment-020;c__archaeon_HR3812-Enrichment-020;o__archaeon_HR3812-Enrichment-020;f__archaeon_HR3812-Enrichment-020;g__archaeon_HR3812-Enrichment-020	0	0	0	0	0	0	0
sk__Archaea;k__archaeon_PY-9;p__archaeon_PY-9;c__archaeon_PY-9;o__archaeon_PY-9;f__archaeon_PY-9;g__archaeon_PY-9	0	0	0	0	0	0	0
sk__Archaea;k__archaeon_RBG_16_50_20;p__archaeon_RBG_16_50_20;c__archaeon_RBG_16_50_20;o__archaeon_RBG_16_50_20;f__archaeon_RBG_16_50_20;g__archaeon_RBG_16_50_20	0	0	0	0	0	0	0
sk__Archaea;k__archaeon_enrichment_culture_clone_A11;p__archaeon_enrichment_culture_clone_A11;c__archaeon_enrichment_culture_clone_A11;o__archaeon_enrichment_culture_clone_A11;f__archaeon_enrichment_culture_clone_A11;g__archaeon_enrichment_culture_clone_A11	0	0	0	0	0	0	0
sk__Archaea;k__archaeon_enrichment_culture_clone_A13;p__archaeon_enrichment_culture_clone_A13;c__archaeon_enrichment_culture_clone_A13;o__archaeon_enrichment_culture_clone_A13;f__archaeon_enrichment_culture_clone_A13;g__archaeon_enrichment_culture_clone_A13	0	0	0	0	0	0	0
sk__Archaea;k__archaeon_enrichment_culture_clone_A14;p__archaeon_enrichment_culture_clone_A14;c__archaeon_enrichment_culture_clone_A14;o__archaeon_enrichment_culture_clone_A14;f__archaeon_enrichment_culture_clone_A14;g__archaeon_enrichment_culture_clone_A14	0	0	0	0	0	0	0
sk__Archaea;k__archaeon_enrichment_culture_clone_A5_A;p__archaeon_enrichment_culture_clone_A5_A;c__archaeon_enrichment_culture_clone_A5_A;o__archaeon_enrichment_culture_clone_A5_A;f__archaeon_enrichment_culture_clone_A5_A;g__archaeon_enrichment_culture_clone_A5_A	0	0	0	0	0	0	0
sk__Archaea;k__archaeon_enrichment_culture_clone_A6;p__archaeon_enrichment_culture_clone_A6;c__archaeon_enrichment_culture_clone_A6;o__archaeon_enrichment_culture_clone_A6;f__archaeon_enrichment_culture_clone_A6;g__archaeon_enrichment_culture_clone_A6	0	0	0	0	0	0	0
sk__Archaea;k__archaeon_enrichment_culture_clone_AOM-Clone-D10;p__archaeon_enrichment_culture_clone_AOM-Clone-D10;c__archaeon_enrichment_culture_clone_AOM-Clone-D10;o__archaeon_enrichment_culture_clone_AOM-Clone-D10;f__archaeon_enrichment_culture_clone_AOM-Clone-D10;g__archaeon_enrichment_culture_clone_AOM-Clone-D10	0	0	0	0	0	0	0
sk__Archaea;k__archaeon_enrichment_culture_clone_AOM-Clone-E7;p__archaeon_enrichment_culture_clone_AOM-Clone-E7;c__archaeon_enrichment_culture_clone_AOM-Clone-E7;o__archaeon_enrichment_culture_clone_AOM-Clone-E7;f__archaeon_enrichment_culture_clone_AOM-Clone-E7;g__archaeon_enrichment_culture_clone_AOM-Clone-E7	0	0	0	0	0	0	0
sk__Archaea;k__archaeon_enrichment_culture_clone_AOM-Clone-F5;p__archaeon_enrichment_culture_clone_AOM-Clone-F5;c__archaeon_enrichment_culture_clone_AOM-Clone-F5;o__archaeon_enrichment_culture_clone_AOM-Clone-F5;f__archaeon_enrichment_culture_clone_AOM-Clone-F5;g__archaeon_enrichment_culture_clone_AOM-Clone-F5	0	0	0	0	0	0	0
sk__Archaea;k__archaeon_enrichment_culture_clone_AOM-SR-A11;p__archaeon_enrichment_culture_clone_AOM-SR-A11;c__archaeon_enrichment_culture_clone_AOM-SR-A11;o__archaeon_enrichment_culture_clone_AOM-SR-A11;f__archaeon_enrichment_culture_clone_AOM-SR-A11;g__archaeon_enrichment_culture_clone_AOM-SR-A11	0	0	0	0	0	0	0
sk__Archaea;k__archaeon_enrichment_culture_clone_AOM-SR-A22;p__archaeon_enrichment_culture_clone_AOM-SR-A22;c__archaeon_enrichment_culture_clone_AOM-SR-A22;o__archaeon_enrichment_culture_clone_AOM-SR-A22;f__archaeon_enrichment_culture_clone_AOM-SR-A22;g__archaeon_enrichment_culture_clone_AOM-SR-A22	0	0	0	0	0	0	0
sk__Archaea;k__archaeon_enrichment_culture_clone_AOM-SR-A24;p__archaeon_enrichment_culture_clone_AOM-SR-A24;c__archaeon_enrichment_culture_clone_AOM-SR-A24;o__archaeon_enrichment_culture_clone_AOM-SR-A24;f__archaeon_enrichment_culture_clone_AOM-SR-A24;g__archaeon_enrichment_culture_clone_AOM-SR-A24	0	0	0	0	0	0	0
sk__Archaea;k__archaeon_enrichment_culture_clone_AOM-SR-A26;p__archaeon_enrichment_culture_clone_AOM-SR-A26;c__archaeon_enrichment_culture_clone_AOM-SR-A26;o__archaeon_enrichment_culture_clone_AOM-SR-A26;f__archaeon_enrichment_culture_clone_AOM-SR-A26;g__archaeon_enrichment_culture_clone_AOM-SR-A26	0	0	0	0	0	0	0
sk__Archaea;k__archaeon_enrichment_culture_clone_AOM-SR-A29;p__archaeon_enrichment_culture_clone_AOM-SR-A29;c__archaeon_enrichment_culture_clone_AOM-SR-A29;o__archaeon_enrichment_culture_clone_AOM-SR-A29;f__archaeon_enrichment_culture_clone_AOM-SR-A29;g__archaeon_enrichment_culture_clone_AOM-SR-A29	0	0	0	0	0	0	0
sk__Archaea;k__archaeon_enrichment_culture_clone_AOM-SR-A49;p__archaeon_enrichment_culture_clone_AOM-SR-A49;c__archaeon_enrichment_culture_clone_AOM-SR-A49;o__archaeon_enrichment_culture_clone_AOM-SR-A49;f__archaeon_enrichment_culture_clone_AOM-SR-A49;g__archaeon_enrichment_culture_clone_AOM-SR-A49	0	0	0	0	0	0	0
sk__Archaea;k__archaeon_enrichment_culture_clone_AOM-SR-A51;p__archaeon_enrichment_culture_clone_AOM-SR-A51;c__archaeon_enrichment_culture_clone_AOM-SR-A51;o__archaeon_enrichment_culture_clone_AOM-SR-A51;f__archaeon_enrichment_culture_clone_AOM-SR-A51;g__archaeon_enrichment_culture_clone_AOM-SR-A51	0	0	0	0	0	0	0
sk__Archaea;k__archaeon_enrichment_culture_clone_AOM-SR-A6;p__archaeon_enrichment_culture_clone_AOM-SR-A6;c__archaeon_enrichment_culture_clone_AOM-SR-A6;o__archaeon_enrichment_culture_clone_AOM-SR-A6;f__archaeon_enrichment_culture_clone_AOM-SR-A6;g__archaeon_enrichment_culture_clone_AOM-SR-A6	0	0	0	0	0	0	0
sk__Archaea;k__archaeon_enrichment_culture_clone_AOM-SR-A8;p__archaeon_enrichment_culture_clone_AOM-SR-A8;c__archaeon_enrichment_culture_clone_AOM-SR-A8;o__archaeon_enrichment_culture_clone_AOM-SR-A8;f__archaeon_enrichment_culture_clone_AOM-SR-A8;g__archaeon_enrichment_culture_clone_AOM-SR-A8	0	0	0	0	0	0	0
sk__Archaea;k__archaeon_enrichment_culture_clone_Arc1;p__archaeon_enrichment_culture_clone_Arc1;c__archaeon_enrichment_culture_clone_Arc1;o__archaeon_enrichment_culture_clone_Arc1;f__archaeon_enrichment_culture_clone_Arc1;g__archaeon_enrichment_culture_clone_Arc1	0	0	0	0	0	0	0
sk__Archaea;k__archaeon_enrichment_culture_clone_C1-11C-A;p__archaeon_enrichment_culture_clone_C1-11C-A;c__archaeon_enrichment_culture_clone_C1-11C-A;o__archaeon_enrichment_culture_clone_C1-11C-A;f__archaeon_enrichment_culture_clone_C1-11C-A;g__archaeon_enrichment_culture_clone_C1-11C-A	0	0	0	0	0	0	0
sk__Archaea;k__archaeon_enrichment_culture_clone_C1-16C-A;p__archaeon_enrichment_culture_clone_C1-16C-A;c__archaeon_enrichment_culture_clone_C1-16C-A;o__archaeon_enrichment_culture_clone_C1-16C-A;f__archaeon_enrichment_culture_clone_C1-16C-A;g__archaeon_enrichment_culture_clone_C1-16C-A	0	0	0	0	0	0	0
sk__Archaea;k__archaeon_enrichment_culture_clone_C1-19C-A;p__archaeon_enrichment_culture_clone_C1-19C-A;c__archaeon_enrichment_culture_clone_C1-19C-A;o__archaeon_enrichment_culture_clone_C1-19C-A;f__archaeon_enrichment_culture_clone_C1-19C-A;g__archaeon_enrichment_culture_clone_C1-19C-A	0	0	0	0	0	0	0
sk__Archaea;k__archaeon_enrichment_culture_clone_C1-3C-A;p__archaeon_enrichment_culture_clone_C1-3C-A;c__archaeon_enrichment_culture_clone_C1-3C-A;o__archaeon_enrichment_culture_clone_C1-3C-A;f__archaeon_enrichment_culture_clone_C1-3C-A;g__archaeon_enrichment_culture_clone_C1-3C-A	0	0	0	0	0	0	0
sk__Archaea;k__archaeon_enrichment_culture_clone_C4-20C-A;p__archaeon_enrichment_culture_clone_C4-20C-A;c__archaeon_enrichment_culture_clone_C4-20C-A;o__archaeon_enrichment_culture_clone_C4-20C-A;f__archaeon_enrichment_culture_clone_C4-20C-A;g__archaeon_enrichment_culture_clone_C4-20C-A	0	0	0	0	0	0	0
sk__Archaea;k__archaeon_enrichment_culture_clone_C4-23C-A;p__archaeon_enrichment_culture_clone_C4-23C-A;c__archaeon_enrichment_culture_clone_C4-23C-A;o__archaeon_enrichment_culture_clone_C4-23C-A;f__archaeon_enrichment_culture_clone_C4-23C-A;g__archaeon_enrichment_culture_clone_C4-23C-A	0	0	0	0	0	0	0
sk__Archaea;k__archaeon_enrichment_culture_clone_C4-35C-A;p__archaeon_enrichment_culture_clone_C4-35C-A;c__archaeon_enrichment_culture_clone_C4-35C-A;o__archaeon_enrichment_culture_clone_C4-35C-A;f__archaeon_enrichment_culture_clone_C4-35C-A;g__archaeon_enrichment_culture_clone_C4-35C-A	0	0	0	0	0	0	0
sk__Archaea;k__archaeon_enrichment_culture_clone_C4-45C-A;p__archaeon_enrichment_culture_clone_C4-45C-A;c__archaeon_enrichment_culture_clone_C4-45C-A;o__archaeon_enrichment_culture_clone_C4-45C-A;f__archaeon_enrichment_culture_clone_C4-45C-A;g__archaeon_enrichment_culture_clone_C4-45C-A	0	0	0	0	0	0	0
sk__Archaea;k__archaeon_enrichment_culture_clone_C4-49C-A;p__archaeon_enrichment_culture_clone_C4-49C-A;c__archaeon_enrichment_culture_clone_C4-49C-A;o__archaeon_enrichment_culture_clone_C4-49C-A;f__archaeon_enrichment_culture_clone_C4-49C-A;g__archaeon_enrichment_culture_clone_C4-49C-A	0	0	0	0	0	0	0
sk__Archaea;k__archaeon_enrichment_culture_clone_C4-51C-A;p__archaeon_enrichment_culture_clone_C4-51C-A;c__archaeon_enrichment_culture_clone_C4-51C-A;o__archaeon_enrichment_culture_clone_C4-51C-A;f__archaeon_enrichment_culture_clone_C4-51C-A;g__archaeon_enrichment_culture_clone_C4-51C-A	0	0	0	0	0	0	0
sk__Archaea;k__archaeon_enrichment_culture_clone_CN25;p__archaeon_enrichment_culture_clone_CN25;c__archaeon_enrichment_culture_clone_CN25;o__archaeon_enrichment_culture_clone_CN25;f__archaeon_enrichment_culture_clone_CN25;g__archaeon_enrichment_culture_clone_CN25	0	0	0	0	0	0	0
sk__Archaea;k__archaeon_enrichment_culture_clone_CXCIII;p__archaeon_enrichment_culture_clone_CXCIII;c__archaeon_enrichment_culture_clone_CXCIII;o__archaeon_enrichment_culture_clone_CXCIII;f__archaeon_enrichment_culture_clone_CXCIII;g__archaeon_enrichment_culture_clone_CXCIII	0	0	0	0	0	0	0
sk__Archaea;k__archaeon_enrichment_culture_clone_EAr12;p__archaeon_enrichment_culture_clone_EAr12;c__archaeon_enrichment_culture_clone_EAr12;o__archaeon_enrichment_culture_clone_EAr12;f__archaeon_enrichment_culture_clone_EAr12;g__archaeon_enrichment_culture_clone_EAr12	0	0	0	0	0	0	0
sk__Archaea;k__archaeon_enrichment_culture_clone_PW30.6A;p__archaeon_enrichment_culture_clone_PW30.6A;c__archaeon_enrichment_culture_clone_PW30.6A;o__archaeon_enrichment_culture_clone_PW30.6A;f__archaeon_enrichment_culture_clone_PW30.6A;g__archaeon_enrichment_culture_clone_PW30.6A	0	0	0	0	0	0	0
sk__Archaea;k__archaeon_enrichment_culture_clone_PW54.4;p__archaeon_enrichment_culture_clone_PW54.4;c__archaeon_enrichment_culture_clone_PW54.4;o__archaeon_enrichment_culture_clone_PW54.4;f__archaeon_enrichment_culture_clone_PW54.4;g__archaeon_enrichment_culture_clone_PW54.4	0	0	0	0	0	0	0
sk__Archaea;k__archaeon_enrichment_culture_clone_eca2;p__archaeon_enrichment_culture_clone_eca2;c__archaeon_enrichment_culture_clone_eca2;o__archaeon_enrichment_culture_clone_eca2;f__archaeon_enrichment_culture_clone_eca2;g__archaeon_enrichment_culture_clone_eca2	0	0	0	0	0	0	0
sk__Archaea;k__baerhuensis;p__Euryarchaeota;c__Halobacteria;o__Halobacteriales;f__Halobacteriaceae;g__Natronolimnobius	0	0	0	0	0	0	0
sk__Archaea;k__beijingense;p__Euryarchaeota;c__Methanobacteria;o__Methanobacteriales;f__Methanobacteriaceae;g__Methanobacterium	0	0	0	0	0	0	0
sk__Archaea;k__blatticola;p__Euryarchaeota;c__Methanomicrobia;o__Methanosarcinales;f__Methanosarcinaceae;g__Methanimicrococcus	0	0	0	0	0	0	0
sk__Archaea;k__bourgensis;p__Euryarchaeota;c__Methanomicrobia;o__Methanomicrobiales;f__Methanomicrobiaceae;g__Methanoculleus	0	0	0	0	0	0	0
sk__Archaea;k__bryantii;p__Euryarchaeota;c__Methanobacteria;o__Methanobacteriales;f__Methanobacteriaceae;g__Methanobacterium	0	0	0	0	0	0	0
sk__Archaea;k__butylicus;p__Crenarchaeota;c__Thermoprotei;o__Desulfurococcales;f__Pyrodictiaceae;g__Hyperthermus	0	0	0	0	0	0	0
sk__Archaea;k__candidate_divison_MSBL1_archaeon_SCGC-AAA259A05;p__Euryarchaeota;c__candidate_divison_MSBL1_archaeon_SCGC-AAA259A05;o__candidate_divison_MSBL1_archaeon_SCGC-AAA259A05;f__candidate_divison_MSBL1_archaeon_SCGC-AAA259A05;g__candidate_divison_MSBL1_archaeon_SCGC-AAA259A05	0	0	0	0	0	0	0
sk__Archaea;k__candidate_divison_MSBL1_archaeon_SCGC-AAA259D14;p__Euryarchaeota;c__candidate_divison_MSBL1_archaeon_SCGC-AAA259D14;o__candidate_divison_MSBL1_archaeon_SCGC-AAA259D14;f__candidate_divison_MSBL1_archaeon_SCGC-AAA259D14;g__candidate_divison_MSBL1_archaeon_SCGC-AAA259D14	0	0	0	0	0	0	0
sk__Archaea;k__candidate_divison_MSBL1_archaeon_SCGC-AAA259O05;p__Euryarchaeota;c__candidate_divison_MSBL1_archaeon_SCGC-AAA259O05;o__candidate_divison_MSBL1_archaeon_SCGC-AAA259O05;f__candidate_divison_MSBL1_archaeon_SCGC-AAA259O05;g__candidate_divison_MSBL1_archaeon_SCGC-AAA259O05	0	0	0	0	0	0	0
sk__Archaea;k__candidate_divison_MSBL1_archaeon_SCGC-AAA261D19;p__Euryarchaeota;c__candidate_divison_MSBL1_archaeon_SCGC-AAA261D19;o__candidate_divison_MSBL1_archaeon_SCGC-AAA261D19;f__candidate_divison_MSBL1_archaeon_SCGC-AAA261D19;g__candidate_divison_MSBL1_archaeon_SCGC-AAA261D19	0	0	0	0	0	0	0
sk__Archaea;k__candidate_divison_MSBL1_archaeon_SCGC-AAA382A20;p__Euryarchaeota;c__candidate_divison_MSBL1_archaeon_SCGC-AAA382A20;o__candidate_divison_MSBL1_archaeon_SCGC-AAA382A20;f__candidate_divison_MSBL1_archaeon_SCGC-AAA382A20;g__candidate_divison_MSBL1_archaeon_SCGC-AAA382A20	0	0	0	0	0	0	0
sk__Archaea;k__candidate_divison_MSBL1_archaeon_SCGC-AAA382C18;p__Euryarchaeota;c__candidate_divison_MSBL1_archaeon_SCGC-AAA382C18;o__candidate_divison_MSBL1_archaeon_SCGC-AAA382C18;f__candidate_divison_MSBL1_archaeon_SCGC-AAA382C18;g__candidate_divison_MSBL1_archaeon_SCGC-AAA382C18	0	0	0	0	0	0	0
sk__Archaea;k__candidate_divison_MSBL1_archaeon_SCGC-AAA382K21;p__Euryarchaeota;c__candidate_divison_MSBL1_archaeon_SCGC-AAA382K21;o__candidate_divison_MSBL1_archaeon_SCGC-AAA382K21;f__candidate_divison_MSBL1_archaeon_SCGC-AAA382K21;g__candidate_divison_MSBL1_archaeon_SCGC-AAA382K21	0	0	0	0	0	0	0
sk__Archaea;k__candidate_divison_MSBL1_archaeon_SCGC-AAA382N08;p__Euryarchaeota;c__candidate_divison_MSBL1_archaeon_SCGC-AAA382N08;o__candidate_divison_MSBL1_archaeon_SCGC-AAA382N08;f__candidate_divison_MSBL1_archaeon_SCGC-AAA382N08;g__candidate_divison_MSBL1_archaeon_SCGC-AAA382N08	0	0	0	0	0	0	0
sk__Archaea;k__candidate_divison_MSBL1_archaeon_SCGC-AAA385D11;p__Euryarchaeota;c__candidate_divison_MSBL1_archaeon_SCGC-AAA385D11;o__candidate_divison_MSBL1_archaeon_SCGC-AAA385D11;f__candidate_divison_MSBL1_archaeon_SCGC-AAA385D11;g__candidate_divison_MSBL1_archaeon_SCGC-AAA385D11	0	0	0	0	0	0	0
sk__Archaea;k__carlsbadense;p__Euryarchaeota;c__Halobacteria;o__Halobacteriales;f__Halobacteriaceae;g__Halosimplex	0	0	0	0	0	0	0
sk__Archaea;k__cellulolyticus;p__Crenarchaeota;c__Thermoprotei;o__Desulfurococcales;f__Desulfurococcaceae;g__Thermogladius	0	0	0	0	0	0	0
sk__Archaea;k__chahannaoensis;p__Euryarchaeota;c__Halobacteria;o__Halobacteriales;f__Halobacteriaceae;g__Natrialba	0	0	0	0	0	0	0
sk__Archaea;k__clavatus;p__Euryarchaeota;c__Halobacteria;o__Halobacteriales;f__Halobacteriaceae;g__Halobellus	0	0	0	0	0	0	0
sk__Archaea;k__crenarchaeote_SRI-298;p__Crenarchaeota;c__crenarchaeote_SRI-298;o__crenarchaeote_SRI-298;f__crenarchaeote_SRI-298;g__crenarchaeote_SRI-298	0	0	0	0	0	0	0
sk__Archaea;k__crenarchaeote_symbiont_of_Axinella_damicornis;p__Crenarchaeota;c__crenarchaeote_symbiont_of_Axinella_damicornis;o__crenarchaeote_symbiont_of_Axinella_damicornis;f__crenarchaeote_symbiont_of_Axinella_damicornis;g__crenarchaeote_symbiont_of_Axinella_damicornis	0	0	0	0	0	0	0
sk__Archaea;k__crenarchaeote_symbiont_of_Axinella_sp.;p__Crenarchaeota;c__crenarchaeote_symbiont_of_Axinella_sp.;o__crenarchaeote_symbiont_of_Axinella_sp.;f__crenarchaeote_symbiont_of_Axinella_sp.;g__crenarchaeote_symbiont_of_Axinella_sp.	0	0	0	0	0	0	0
sk__Archaea;k__crenarchaeote_symbiont_of_Axinella_verrucosa;p__Crenarchaeota;c__crenarchaeote_symbiont_of_Axinella_verrucosa;o__crenarchaeote_symbiont_of_Axinella_verrucosa;f__crenarchaeote_symbiont_of_Axinella_verrucosa;g__crenarchaeote_symbiont_of_Axinella_verrucosa	0	0	0	0	0	0	0
sk__Archaea;k__cupricumulans;p__Euryarchaeota;c__Thermoplasmata;o__Thermoplasmatales;f__Picrophilaceae;g__Ferroplasma	0	0	0	0	0	0	0
sk__Archaea;k__devanaterra;p__Crenarchaeota;c__Thaumarchaeota;o__Cenarchaeales;f__SAGMA-X;g__Nitrosotalea	0	0	0	0	0	0	0
sk__Archaea;k__distributa;p__Crenarchaeota;c__Thermoprotei;o__Thermoproteales;f__Thermoproteaceae;g__Vulcanisaeta	0	0	0	0	0	0	0
sk__Archaea;k__endosymbiont_'TS1'_of_Trimyema_compressum;p__Euryarchaeota;c__Methanobacteria;o__Methanobacteriales;f__Methanobacteriaceae;g__Methanobrevibacter	0	0	0	0	0	0	0
sk__Archaea;k__euryarchaeote_SCGC_AAA261-E04;p__Euryarchaeota;c__euryarchaeote_SCGC_AAA261-E04;o__euryarchaeote_SCGC_AAA261-E04;f__euryarchaeote_SCGC_AAA261-E04;g__euryarchaeote_SCGC_AAA261-E04	0	0	0	0	0	0	0
sk__Archaea;k__evestigatum;p__Euryarchaeota;c__Methanomicrobia;o__Methanosarcinales;f__Methanosarcinaceae;g__Methanohalobium	0	0	0	0	0	0	0
sk__Archaea;k__formosanus;p__Euryarchaeota;c__Methanomicrobia;o__Methanomicrobiales;f__Methanomicrobiaceae;g__Methanofollis	0	0	0	0	0	0	0
sk__Archaea;k__fulgidus;p__Euryarchaeota;c__Archaeoglobi;o__Archaeoglobales;f__Archaeoglobaceae;g__Archaeoglobus	0	0	0	0	0	0	0
sk__Archaea;k__fumicolans;p__Euryarchaeota;c__Thermococci;o__Thermococcales;f__Thermococcaceae;g__Thermococcus	0	0	0	0	0	0	0
sk__Archaea;k__gargensis;p__Crenarchaeota;c__Thaumarchaeota;o__Nitrososphaerales;f__Nitrososphaeraceae;g__Candidatus Nitrososphaera	0	0	0	0	0	0	0
sk__Archaea;k__haloarchaeon_HArcel1;p__Euryarchaeota;c__Halobacteria;o__Halobacteriales;f__Halobacteriaceae;g__haloarchaeon_HArcel1	0	0	0	0	0	0	0
sk__Archaea;k__haloarchaeon_LDS1D3.3;p__Euryarchaeota;c__Halobacteria;o__Halobacteriales;f__haloarchaeon_LDS1D3.3;g__haloarchaeon_LDS1D3.3	0	0	0	0	0	0	0
sk__Archaea;k__haloarchaeon_SC4;p__Euryarchaeota;c__Halobacteria;o__Halobacteriales;f__Halobacteriaceae;g__haloarchaeon_SC4	0	0	0	0	0	0	0
sk__Archaea;k__halophilic_archaeon_DL31;p__halophilic_archaeon_DL31;c__halophilic_archaeon_DL31;o__halophilic_archaeon_DL31;f__halophilic_archaeon_DL31;g__halophilic_archaeon_DL31	0	0	0	0	0	0	0
sk__Archaea;k__halophilic_archaeon_TMM-2-2;p__Euryarchaeota;c__Halobacteria;o__Halobacteriales;f__halophilic_archaeon_TMM-2-2;g__halophilic_archaeon_TMM-2-2	0	0	0	0	0	0	0
sk__Archaea;k__halophilus;p__Euryarchaeota;c__Methanomicrobia;o__Methanosarcinales;f__Methanosarcinaceae;g__Methanohalophilus	0	0	0	0	0	0	0
sk__Archaea;k__hamelinensis;p__Euryarchaeota;c__Halobacteria;o__Halobacteriales;f__Halobacteriaceae;g__Halococcus	0	0	0	0	0	0	0
sk__Archaea;k__jeotgali;p__Euryarchaeota;c__Halobacteria;o__Halobacteriales;f__Halobacteriaceae;g__Halalkalicoccus	0	0	0	0	0	0	0
sk__Archaea;k__lacisalsi;p__Euryarchaeota;c__Halobacteria;o__Halobacteriales;f__Halobacteriaceae;g__Halobiforma	0	0	0	0	0	0	0
sk__Archaea;k__larsenii;p__Euryarchaeota;c__Halobacteria;o__Halobacteriales;f__Halobacteriaceae;g__Halostagnicola	0	0	0	0	0	0	0
sk__Archaea;k__liminatans;p__Euryarchaeota;c__Methanomicrobia;o__Methanomicrobiales;f__Methanomicrobiaceae;g__Methanofollis	0	0	0	0	0	0	0
sk__Archaea;k__magadii;p__Euryarchaeota;c__Halobacteria;o__Halobacteriales;f__Halobacteriaceae;g__Natrialba	0	0	0	0	0	0	0
sk__Archaea;k__maquilingensis;p__Crenarchaeota;c__Thermoprotei;o__Thermoproteales;f__Thermoproteaceae;g__Caldivirga	0	0	0	0	0	0	0
sk__Archaea;k__marinus;p__Crenarchaeota;c__Thermoprotei;o__Desulfurococcales;f__Desulfurococcaceae;g__Staphylothermus	0	0	0	0	0	0	0
sk__Archaea;k__mazei;p__Euryarchaeota;c__Methanomicrobia;o__Methanosarcinales;f__Methanosarcinaceae;g__Methanosarcina	0	0	0	0	0	0	0
sk__Archaea;k__methanogenic_archaeon_CH1270;p__Euryarchaeota;c__methanogenic_archaeon_CH1270;o__methanogenic_archaeon_CH1270;f__methanogenic_archaeon_CH1270;g__methanogenic_archaeon_CH1270	0	0	0	0	0	0	0
sk__Archaea;k__methanogenic_archaeon_DCM1;p__Euryarchaeota;c__Methanomicrobia;o__Methanomicrobiales;f__methanogenic_archaeon_DCM1;g__methanogenic_archaeon_DCM1	0	0	0	0	0	0	0
sk__Archaea;k__methanogenic_archaeon_ISO4-H5;p__Euryarchaeota;c__Thermoplasmata;o__methanogenic_archaeon_ISO4-H5;f__methanogenic_archaeon_ISO4-H5;g__methanogenic_archaeon_ISO4-H5	0	0	0	0	0	0	0
sk__Archaea;k__methanogenic_archaeon_LGM-AFM03;p__Euryarchaeota;c__Methanomicrobia;o__Methanomicrobiales;f__methanogenic_archaeon_LGM-AFM03;g__methanogenic_archaeon_LGM-AFM03	0	0	0	0	0	0	0
sk__Archaea;k__methanogenic_archaeon_WGK1;p__Euryarchaeota;c__Methanomicrobia;o__Methanomicrobiales;f__methanogenic_archaeon_WGK1;g__methanogenic_archaeon_WGK1	0	0	0	0	0	0	0
sk__Archaea;k__methanogenic_archaeon_mixed_culture_ISO4-G1;p__Euryarchaeota;c__Methanomicrobia;o__Methanomicrobiales;f__methanogenic_archaeon_mixed_culture_ISO4-G1;g__methanogenic_archaeon_mixed_culture_ISO4-G1	0	0	0	0	0	0	0
sk__Archaea;k__methanogenic_archaeon_mixed_culture_ISO4-G11;p__Euryarchaeota;c__Methanomicrobia;o__Methanomicrobiales;f__methanogenic_archaeon_mixed_culture_ISO4-G11;g__methanogenic_archaeon_mixed_culture_ISO4-G11	0	0	0	0	0	0	0
sk__Archaea;k__methanogenic_endosymbiont_of_Nyctotherus_ovalis;p__Euryarchaeota;c__Methanobacteria;o__Methanobacteriales;f__Methanobacteriaceae;g__Methanobrevibacter	0	0	0	0	0	0	0
sk__Archaea;k__miscellaneous_Crenarchaeota_group_archaeon_SMTZ-80;p__Candidatus_Bathyarchaeota;c__miscellaneous_Crenarchaeota_group_archaeon_SMTZ-80;o__miscellaneous_Crenarchaeota_group_archaeon_SMTZ-80;f__miscellaneous_Crenarchaeota_group_archaeon_SMTZ-80;g__miscellaneous_Crenarchaeota_group_archaeon_SMTZ-80	0	0	0	0	0	0	0
sk__Archaea;k__miscellaneous_Crenarchaeota_group_archaeon_SMTZ1-55;p__Candidatus_Bathyarchaeota;c__miscellaneous_Crenarchaeota_group_archaeon_SMTZ1-55;o__miscellaneous_Crenarchaeota_group_archaeon_SMTZ1-55;f__miscellaneous_Crenarchaeota_group_archaeon_SMTZ1-55;g__miscellaneous_Crenarchaeota_group_archaeon_SMTZ1-55	0	0	0	0	0	0	0
sk__Archaea;k__mucosus;p__Crenarchaeota;c__Thermoprotei;o__Desulfurococcales;f__Desulfurococcaceae;g__Desulfurococcus	0	0	0	0	0	0	0
sk__Archaea;k__mukohataei;p__Euryarchaeota;c__Halobacteria;o__Halobacteriales;f__Halobacteriaceae;g__Halomicrobium	0	0	0	0	0	0	0
sk__Archaea;k__okinawensis;p__Euryarchaeota;c__Methanococci;o__Methanococcales;f__Methanococcaceae;g__Methanothermococcus	0	0	0	0	0	0	0
sk__Archaea;k__pIVWA5;p__Crenarchaeota;c__Thaumarchaeota;o__Cenarchaeales;f__Cenarchaeaceae;g__Nitrosopumilus	0	0	0	0	0	0	0
sk__Archaea;k__rarus;p__Euryarchaeota;c__Halobacteria;o__Halobacteriales;f__Halobacteriaceae;g__Halorussus	0	0	0	0	0	0	0
sk__Archaea;k__regularis;p__Euryarchaeota;c__Halobacteria;o__Halobacteriales;f__Halobacteriaceae;g__Halorientalis	0	0	0	0	0	0	0
sk__Archaea;k__ruber;p__Euryarchaeota;c__Halobacteria;o__Halobacteriales;f__Halobacteriaceae;g__Halovivax	0	0	0	0	0	0	0
sk__Archaea;k__salinarum;p__Euryarchaeota;c__Halobacteria;o__Halobacteriales;f__Halobacteriaceae;g__Halobacterium	0	0	0	0	0	0	0
sk__Archaea;k__salinus;p__Euryarchaeota;c__Halobacteria;o__Halobacteriales;f__Halobacteriaceae;g__Halobellus	0	0	0	0	0	0	0
sk__Archaea;k__sedula;p__Crenarchaeota;c__Thermoprotei;o__Sulfolobales;f__Sulfolobaceae;g__Metallosphaera	0	0	0	0	0	0	0
sk__Archaea;k__shengliensis;p__Euryarchaeota;c__Methanomicrobia;o__Methanosarcinales;f__Methermicoccaceae;g__Methermicoccus	0	0	0	0	0	0	0
sk__Archaea;k__subterraneum;p__Crenarchaeota;c__Aigarchaeota;o__[Caldiarchales];f__[Caldiarchaceae];g__Caldiarchaeum	0	0	0	0	0	0	0
sk__Archaea;k__symbiosum;p__Crenarchaeota;c__Thaumarchaeota;o__Cenarchaeales;f__Cenarchaeaceae;g__Cenarchaeum	0	0	0	0	0	0	0
sk__Archaea;k__tADL;p__Euryarchaeota;c__Halobacteria;o__Halobacteriales;f__Halobacteriaceae;g__Halobacteriaceae	0	0	0	0	0	0	0
sk__Archaea;k__thaumarchaeote_enrichment_culture;p__Thaumarchaeota;c__thaumarchaeote_enrichment_culture;o__thaumarchaeote_enrichment_culture;f__thaumarchaeote_enrichment_culture;g__thaumarchaeote_enrichment_culture	0	0	0	0	0	0	0
sk__Archaea;k__thermautotrophicus;p__Euryarchaeota;c__Methanobacteria;o__Methanobacteriales;f__Methanobacteriaceae;g__Methanothermobacter	0	0	0	0	0	0	0
sk__Archaea;k__thermotolerans;p__Euryarchaeota;c__Halobacteria;o__Halobacteriales;f__Halobacteriaceae;g__Haloterrigena	0	0	0	0	0	0	0
sk__Archaea;k__thiooxidans;p__Euryarchaeota;c__Halobacteria;o__Halobacteriales;f__Halobacteriaceae;g__Natronorubrum	0	0	0	0	0	0	0
sk__Archaea;k__toluene-degrading_methanogenic_consortium_archaeon;p__toluene-degrading_methanogenic_consortium_archaeon;c__toluene-degrading_methanogenic_consortium_archaeon;o__toluene-degrading_methanogenic_consortium_archaeon;f__toluene-degrading_methanogenic_consortium_archaeon;g__toluene-degrading_methanogenic_consortium_archaeon	0	0	0	0	0	0	0
sk__Archaea;k__unculturable_Mariana_archaeon_no._1;p__Crenarchaeota;c__unculturable_Mariana_archaeon_no._1;o__unculturable_Mariana_archaeon_no._1;f__unculturable_Mariana_archaeon_no._1;g__unculturable_Mariana_archaeon_no._1	0	0	0	0	0	0	0
sk__Archaea;k__unculturable_Mariana_archaeon_no._11;p__Crenarchaeota;c__unculturable_Mariana_archaeon_no._11;o__unculturable_Mariana_archaeon_no._11;f__unculturable_Mariana_archaeon_no._11;g__unculturable_Mariana_archaeon_no._11	0	0	0	0	0	0	0
sk__Archaea;k__unculturable_Mariana_archaeon_no._15;p__Crenarchaeota;c__unculturable_Mariana_archaeon_no._15;o__unculturable_Mariana_archaeon_no._15;f__unculturable_Mariana_archaeon_no._15;g__unculturable_Mariana_archaeon_no._15	0	0	0	0	0	0	0
sk__Archaea;k__vallisabyssus;p__Crenarchaeota;c__Thermoprotei;o__Sulfolobales;f__Sulfolobaceae;g__Sulfolobus	0	0	0	0	0	0	0
sk__Archaea;k__veneficus;p__Euryarchaeota;c__Archaeoglobi;o__Archaeoglobales;f__Archaeoglobaceae;g__Archaeoglobus	0	0	0	0	0	0	0
sk__Archaea;k__xanaduensis;p__Euryarchaeota;c__Halobacteria;o__Halobacteriales;f__Halobacteriaceae;g__Halopiger	0	0	0	0	0	0	0
sk__Archaea;k__yangmingensis;p__Crenarchaeota;c__Thermoprotei;o__Sulfolobales;f__Sulfolobaceae;g__Sulfolobus	0	0	0	0	0	0	0
sk__Archaea;k__zhilinae;p__Euryarchaeota;c__Methanomicrobia;o__Methanosarcinales;f__Methanosarcinaceae;g__Methanosalsum	0	0	0	0	0	0	0
sk__Archaea;k__zhouii;p__Euryarchaeota;c__Halobacteria;o__Halobacteriales;f__Halobacteriaceae;g__Halomicrobium	0	0	0	0	0	0	0
sk__Archaea;k__zilligii;p__Crenarchaeota;c__Thermoprotei;o__Desulfurococcales;f__Desulfurococcaceae;g__Sulfophobococcus	0	0	0	0	0	0	0
sk__Archaea;k__zilligii;p__Euryarchaeota;c__Thermococci;o__Thermococcales;f__Thermococcaceae;g__Thermococcus	0	0	0	0	0	0	0
sk__Bacteria;k__;p__;c__;o__;f__;g__	1	0.590704	0	0	0	0	0
sk__Bacteria;k__;p__AC1;c__;o__;f__;g__	1	0.590704	0	0	0	0	0
sk__Bacteria;k__;p__AC1;c__B04R032;o__;f__;g__	1	0.590704	0	0	0	0	0
sk__Bacteria;k__;p__AC1;c__HDBW-WB69;o__;f__;g__	1	0.590704	0	0	0	0	0
sk__Bacteria;k__;p__AC1;c__SHA-114;o__;f__;g__	1	0.590704	0	0	0	0	0
sk__Bacteria;k__;p__AC1;c__TA06;o__;f__;g__	1	0.590704	0	0	0	0	0
sk__Bacteria;k__;p__AD3;c__;o__;f__;g__	1	0.590704	0	0	0	0	0
sk__Bacteria;k__;p__AD3;c__ABS-6;o__;f__;g__	1	0.590704	0	0	0	0	0
sk__Bacteria;k__;p__AD3;c__JG37-AG-4;o__;f__;g__	1	0.590704	0	0	0	0	0
sk__Bacteria;k__;p__Acidobacteria;c__;o__;f__;g__	1	0.590704	0	0	0	0	0
sk__Bacteria;k__;p__Acidobacteria;c__AT-s2-57;o__;f__;g__	1	0.590704	0	0	0	0	0
sk__Bacteria;k__;p__Acidobacteria;c__AT-s54;o__;f__;g__	1	0.590704	0	0	0	0	0
sk__Bacteria;k__;p__Acidobacteria;c__Acidobacteria-5;o__;f__;g__	1	0.590704	0	0	0	0	0
sk__Bacteria;k__;p__Acidobacteria;c__Acidobacteria-6;o__;f__;g__	1	0.590704	0	0	0	0	0
sk__Bacteria;k__;p__Acidobacteria;c__Acidobacteria-6;o__BPC015;f__;g__	1	0.590704	0	0	0	0	0
sk__Bacteria;k__;p__Acidobacteria;c__Acidobacteria-6;o__CCU21;f__;g__	1	0.590704	0	0	0	0	0
sk__Bacteria;k__;p__Acidobacteria;c__Acidobacteria-6;o__iii1-15;f__;g__	1	0.590704	0	0	0	0	0
sk__Bacteria;k__;p__Acidobacteria;c__Acidobacteria-6;o__iii1-15;f__RB40;g__	1	0.590704	0	0	0	0	0
sk__Bacteria;k__;p__Acidobacteria;c__Acidobacteria-6;o__iii1-15;f__mb2424;g__	1	0.590704	0	0	0	0	0
sk__Bacteria;k__;p__Acidobacteria;c__Acidobacteriia;o__Acidobacteriales;f__;g__	1	0.590704	0	0	0	0	0
sk__Bacteria;k__;p__Acidobacteria;c__Acidobacteriia;o__Acidobacteriales;f__Acidobacteriaceae;g__	1	0.590704	0	0	0	0	0
sk__Bacteria;k__;p__Acidobacteria;c__Acidobacteriia;o__Acidobacteriales;f__Acidobacteriaceae;g__Acidobacterium	1	0.590704	0	0	0	0	0
sk__Bacteria;k__;p__Acidobacteria;c__Acidobacteriia;o__Acidobacteriales;f__Acidobacteriaceae;g__Edaphobacter	1	0.590704	0	0	0	0	0
sk__Bacteria;k__;p__Acidobacteria;c__Acidobacteriia;o__Acidobacteriales;f__Acidobacteriaceae;g__Terriglobus	1	0.590704	0	0	0	0	0
sk__Bacteria;k__;p__Acidobacteria;c__Acidobacteriia;o__Acidobacteriales;f__Koribacteraceae;g__	1	0.590704	0	0	0	0	0
sk__Bacteria;k__;p__Acidobacteria;c__Acidobacteriia;o__Acidobacteriales;f__Koribacteraceae;g__Candidatus Koribacter	1	0.590704	0	0	0	0	0
sk__Bacteria;k__;p__Acidobacteria;c__BPC102;o__;f__;g__	1	0.590704	0	0	0	0	0
sk__Bacteria;k__;p__Acidobacteria;c__BPC102;o__B110;f__;g__	1	0.590704	0	0	0	0	0
sk__Bacteria;k__;p__Acidobacteria;c__BPC102;o__MVS-40;f__;g__	1	0.590704	0	0	0	0	0
sk__Bacteria;k__;p__Acidobacteria;c__DA052;o__E29;f__;g__	1	0.590704	0	0	0	0	0
sk__Bacteria;k__;p__Acidobacteria;c__DA052;o__Ellin6513;f__;g__	1	0.590704	0	0	0	0	0
sk__Bacteria;k__;p__Acidobacteria;c__DA052;o__HDB_SIOH1004;f__;g__	1	0.590704	0	0	0	0	0
sk__Bacteria;k__;p__Acidobacteria;c__EC1113;o__;f__;g__	1	0.590704	0	0	0	0	0
sk__Bacteria;k__;p__Acidobacteria;c__GAL08;o__;f__;g__	1	0.590704	0	0	0	0	0
sk__Bacteria;k__;p__Acidobacteria;c__Holophagae;o__Holophagales;f__;g__	1	0.590704	0	0	0	0	0
sk__Bacteria;k__;p__Acidobacteria;c__Holophagae;o__Holophagales;f__Holophagaceae;g__	1	0.590704	0	0	0	0	0
sk__Bacteria;k__;p__Acidobacteria;c__Holophagae;o__Holophagales;f__Holophagaceae;g__Geothrix	1	0.590704	0	0	0	0	0
sk__Bacteria;k__;p__Acidobacteria;c__OS-K;o__;f__;g__	1	0.590704	0	0	0	0	0
sk__Bacteria;k__;p__Acidobacteria;c__PAUC37f;o__;f__;g__	1	0.590704	0	0	0	0	0
sk__Bacteria;k__;p__Acidobacteria;c__RB25;o__;f__;g__	1	0.590704	0	0	0	0	0
sk__Bacteria;k__;p__Acidobacteria;c__S035;o__;f__;g__	1	0.590704	0	0	0	0	0
sk__Bacteria;k__;p__Acidobacteria;c__Solibacteres;o__JH-WHS99;f__;g__	1	0.590704	0	0	0	0	0
sk__Bacteria;k__;p__Acidobacteria;c__Solibacteres;o__Solibacterales;f__;g__	1	0.590704	0	0	0	0	0
sk__Bacteria;k__;p__Acidobacteria;c__Solibacteres;o__Solibacterales;f__AKIW659;g__	1	0.590704	0	0	0	0	0
sk__Bacteria;k__;p__Acidobacteria;c__Solibacteres;o__Solibacterales;f__MVS-65;g__	1	0.590704	0	0	0	0	0
sk__Bacteria;k__;p__Acidobacteria;c__Solibacteres;o__Solibacterales;f__OPB3;g__	1	0.590704	0	0	0	0	0
sk__Bacteria;k__;p__Acidobacteria;c__Solibacteres;o__Solibacterales;f__PAUC26f;g__	1	0.590704	0	0	0	0	0
sk__Bacteria;k__;p__Acidobacteria;c__Solibacteres;o__Solibacterales;f__PK34;g__	1	0.590704	0	0	0	0	0
sk__Bacteria;k__;p__Acidobacteria;c__Solibacteres;o__Solibacterales;f__Solibacteraceae;g__	1	0.590704	0	0	0	0	0
sk__Bacteria;k__;p__Acidobacteria;c__Solibacteres;o__Solibacterales;f__Solibacteraceae;g__Candidatus Solibacter	1	0.590704	0	0	0	0	0
sk__Bacteria;k__;p__Acidobacteria;c__Solibacteres;o__Solibacterales;f__[Bryobacteraceae];g__	1	0.590704	0	0	0	0	0
sk__Bacteria;k__;p__Acidobacteria;c__Solibacteres;o__Solibacterales;f__[Bryobacteraceae];g__Bryobacter	1	0.590704	0	0	0	0	0
sk__Bacteria;k__;p__Acidobacteria;c__Sva0725;o__Sva0725;f__;g__	1	0.590704	0	0	0	0	0
sk__Bacteria;k__;p__Acidobacteria;c__TM1;o__;f__;g__	1	0.590704	0	0	0	0	0
sk__Bacteria;k__;p__Acidobacteria;c__[Chloracidobacteria];o__;f__;g__	1	0.590704	0	0	0	0	0
sk__Bacteria;k__;p__Acidobacteria;c__[Chloracidobacteria];o__11-24;f__;g__	1	0.590704	0	0	0	0	0
sk__Bacteria;k__;p__Acidobacteria;c__[Chloracidobacteria];o__DS-100;f__;g__	1	0.590704	0	0	0	0	0
sk__Bacteria;k__;p__Acidobacteria;c__[Chloracidobacteria];o__Ellin7246;f__;g__	1	0.590704	0	0	0	0	0
sk__Bacteria;k__;p__Acidobacteria;c__[Chloracidobacteria];o__PK29;f__;g__	1	0.590704	0	0	0	0	0
sk__Bacteria;k__;p__Acidobacteria;c__[Chloracidobacteria];o__RB41;f__;g__	1	0.590704	0	0	0	0	0
sk__Bacteria;k__;p__Acidobacteria;c__[Chloracidobacteria];o__RB41;f__Ellin6075;g__	1	0.590704	0	0	0	0	0
sk__Bacteria;k__;p__Acidobacteria;c__[Chloracidobacteria];o__[Chloracidobacterales];f__[Chloracidobacteraceae];g__	1	0.590704	0	0	0	0	0
sk__Bacteria;k__;p__Acidobacteria;c__[Chloracidobacteria];o__[Chloracidobacterales];f__[Chloracidobacteraceae];g__Candidatus Chloracidobacterium	1	0.590704	0	0	0	0	0
sk__Bacteria;k__;p__Acidobacteria;c__iii1-8;o__;f__;g__	1	0.590704	0	0	0	0	0
sk__Bacteria;k__;p__Acidobacteria;c__iii1-8;o__32-20;f__;g__	1	0.590704	0	0	0	0	0
sk__Bacteria;k__;p__Acidobacteria;c__iii1-8;o__DS-18;f__;g__	1	0.590704	0	0	0	0	0
sk__Bacteria;k__;p__Acidobacteria;c__iii1-8;o__SJA-36;f__;g__	1	0.590704	0	0	0	0	0
sk__Bacteria;k__;p__Actinobacteria;c__;o__;f__;g__	1	0.590704	0.00608878	0	0	0	0
sk__Bacteria;k__;p__Actinobacteria;c__Acidimicrobiia;o__Acidimicrobiales;f__;g__	1	0.590704	0.00608878	0	0	0	0
sk__Bacteria;k__;p__Actinobacteria;c__Acidimicrobiia;o__Acidimicrobiales;f__AKIW874;g__	1	0.590704	0.00608878	0	0	0	0
sk__Bacteria;k__;p__Actinobacteria;c__Acidimicrobiia;o__Acidimicrobiales;f__Acidimicrobiaceae;g__	1	0.590704	0.00608878	0	0	0	0
sk__Bacteria;k__;p__Actinobacteria;c__Acidimicrobiia;o__Acidimicrobiales;f__Acidimicrobiaceae;g__Acidimicrobium	1	0.590704	0.00608878	0	0	0	0
sk__Bacteria;k__;p__Actinobacteria;c__Acidimicrobiia;o__Acidimicrobiales;f__Acidimicrobiaceae;g__Ferrimicrobium	1	0.590704	0.00608878	0	0	0	0
sk__Bacteria;k__;p__Actinobacteria;c__Acidimicrobiia;o__Acidimicrobiales;f__C111;g__	1	0.590704	0.00608878	0	0	0	0
sk__Bacteria;k__;p__Actinobacteria;c__Acidimicrobiia;o__Acidimicrobiales;f__EB1017;g__	1	0.590704	0.00608878	0	0	0	0
sk__Bacteria;k__;p__Actinobacteria;c__Acidimicrobiia;o__Acidimicrobiales;f__Iamiaceae;g__	1	0.590704	0.00608878	0	0	0	0
sk__Bacteria;k__;p__Actinobacteria;c__Acidimicrobiia;o__Acidimicrobiales;f__Iamiaceae;g__Iamia	1	0.590704	0.00608878	0	0	0	0
sk__Bacteria;k__;p__Actinobacteria;c__Acidimicrobiia;o__Acidimicrobiales;f__JdFBGBact;g__	1	0.590704	0.00608878	0	0	0	0
sk__Bacteria;k__;p__Actinobacteria;c__Acidimicrobiia;o__Acidimicrobiales;f__Microthrixaceae;g__	1	0.590704	0.00608878	0	0	0	0
sk__Bacteria;k__;p__Actinobacteria;c__Acidimicrobiia;o__Acidimicrobiales;f__Microthrixaceae;g__Candidatus Microthrix	1	0.590704	0.00608878	0	0	0	0
sk__Bacteria;k__;p__Actinobacteria;c__Acidimicrobiia;o__Acidimicrobiales;f__OCS155;g__	1	0.590704	0.00608878	0	0	0	0
sk__Bacteria;k__;p__Actinobacteria;c__Acidimicrobiia;o__Acidimicrobiales;f__SC3-41;g__	1	0.590704	0.00608878	0	0	0	0
sk__Bacteria;k__;p__Actinobacteria;c__Acidimicrobiia;o__Acidimicrobiales;f__TK06;g__	1	0.590704	0.00608878	0	0	0	0
sk__Bacteria;k__;p__Actinobacteria;c__Acidimicrobiia;o__Acidimicrobiales;f__ZA3409c;g__	1	0.590704	0.00608878	0	0	0	0
sk__Bacteria;k__;p__Actinobacteria;c__Acidimicrobiia;o__Acidimicrobiales;f__koll13;g__	1	0.590704	0.00608878	0	0	0	0
sk__Bacteria;k__;p__Actinobacteria;c__Acidimicrobiia;o__Acidimicrobiales;f__ntu14;g__	1	0.590704	0.00608878	0	0	0	0
sk__Bacteria;k__;p__Actinobacteria;c__Acidimicrobiia;o__Acidimicrobiales;f__wb1_P06;g__	1	0.590704	0.00608878	0	0	0	0
sk__Bacteria;k__;p__Actinobacteria;c__Actinobacteria;o__;f__;g__	1	0.590704	0.00608878	0.00534511	0	0	0
sk__Bacteria;k__;p__Actinobacteria;c__Actinobacteria;o__Actinomycetales;f__;g__	1	0.590704	0.00608878	0.00534511	0.00534511	0	0
sk__Bacteria;k__;p__Actinobacteria;c__Actinobacteria;o__Actinomycetales;f__ACK-M1;g__	1	0.590704	0.00608878	0.00534511	0.00534511	0	0
sk__Bacteria;k__;p__Actinobacteria;c__Actinobacteria;o__Actinomycetales;f__Actinomycetaceae;g__	1	0.590704	0.00608878	0.00534511	0.00534511	0.00450848	0
sk__Bacteria;k__;p__Actinobacteria;c__Actinobacteria;o__Actinomycetales;f__Actinomycetaceae;g__Actinobaculum	1	0.590704	0.00608878	0.00534511	0.00534511	0.00450848	0
sk__Bacteria;k__;p__Actinobacteria;c__Actinobacteria;o__Actinomycetales;f__Actinomycetaceae;g__Actinomyces	1	0.590704	0.00608878	0.00534511	0.00534511	0.00450848	0.00450848
sk__Bacteria;k__;p__Actinobacteria;c__Actinobacteria;o__Actinomycetales;f__Actinomycetaceae;g__Arcanobacterium	1	0.590704	0.00608878	0.00534511	0.00534511	0.00450848	0
sk__Bacteria;k__;p__Actinobacteria;c__Actinobacteria;o__Actinomycetales;f__Actinomycetaceae;g__Candidatus Ancillula	1	0.590704	0.00608878	0.00534511	0.00534511	0.00450848	0
sk__Bacteria;k__;p__Actinobacteria;c__Actinobacteria;o__Actinomycetales;f__Actinomycetaceae;g__Mobiluncus	1	0.590704	0.00608878	0.00534511	0.00534511	0.00450848	0
sk__Bacteria;k__;p__Actinobacteria;c__Actinobacteria;o__Actinomycetales;f__Actinomycetaceae;g__N09	1	0.590704	0.00608878	0.00534511	0.00534511	0.00450848	0
sk__Bacteria;k__;p__Actinobacteria;c__Actinobacteria;o__Actinomycetales;f__Actinomycetaceae;g__Trueperella	1	0.590704	0.00608878	0.00534511	0.00534511	0.00450848	0
sk__Bacteria;k__;p__Actinobacteria;c__Actinobacteria;o__Actinomycetales;f__Actinomycetaceae;g__Varibaculum	1	0.590704	0.00608878	0.00534511	0.00534511	0.00450848	0
sk__Bacteria;k__;p__Actinobacteria;c__Actinobacteria;o__Actinomycetales;f__Actinopolysporaceae;g__	1	0.590704	0.00608878	0.00534511	0.00534511	0	0
sk__Bacteria;k__;p__Actinobacteria;c__Actinobacteria;o__Actinomycetales;f__Actinopolysporaceae;g__Actinopolyspora	1	0.590704	0.00608878	0.00534511	0.00534511	0	0
sk__Bacteria;k__;p__Actinobacteria;c__Actinobacteria;o__Actinomycetales;f__Actinospicaceae;g__	1	0.590704	0.00608878	0.00534511	0.00534511	0	0
sk__Bacteria;k__;p__Actinobacteria;c__Actinobacteria;o__Actinomycetales;f__Actinosynnemataceae;g__	1	0.590704	0.00608878	0.00534511	0.00534511	0	0
sk__Bacteria;k__;p__Actinobacteria;c__Actinobacteria;o__Actinomycetales;f__Actinosynnemataceae;g__Actinoalloteichus	1	0.590704	0.00608878	0.00534511	0.00534511	0	0
sk__Bacteria;k__;p__Actinobacteria;c__Actinobacteria;o__Actinomycetales;f__Actinosynnemataceae;g__Kibdelosporangium	1	0.590704	0.00608878	0.00534511	0.00534511	0	0
sk__Bacteria;k__;p__Actinobacteria;c__Actinobacteria;o__Actinomycetales;f__Actinosynnemataceae;g__Kutzneria	1	0.590704	0.00608878	0.00534511	0.00534511	0	0
sk__Bacteria;k__;p__Actinobacteria;c__Actinobacteria;o__Actinomycetales;f__Actinosynnemataceae;g__Lentzea	1	0.590704	0.00608878	0.00534511	0.00534511	0	0
sk__Bacteria;k__;p__Actinobacteria;c__Actinobacteria;o__Actinomycetales;f__Actinosynnemataceae;g__Saccharothrix	1	0.590704	0.00608878	0.00534511	0.00534511	0	0
sk__Bacteria;k__;p__Actinobacteria;c__Actinobacteria;o__Actinomycetales;f__Beutenbergiaceae;g__	1	0.590704	0.00608878	0.00534511	0.00534511	0	0
sk__Bacteria;k__;p__Actinobacteria;c__Actinobacteria;o__Actinomycetales;f__Bogoriellaceae;g__Georgenia	1	0.590704	0.00608878	0.00534511	0.00534511	0	0
sk__Bacteria;k__;p__Actinobacteria;c__Actinobacteria;o__Actinomycetales;f__Brevibacteriaceae;g__	1	0.590704	0.00608878	0.00534511	0.00534511	0	0
sk__Bacteria;k__;p__Actinobacteria;c__Actinobacteria;o__Actinomycetales;f__Brevibacteriaceae;g__Brevibacterium	1	0.590704	0.00608878	0.00534511	0.00534511	0	0
sk__Bacteria;k__;p__Actinobacteria;c__Actinobacteria;o__Actinomycetales;f__Cellulomonadaceae;g__	1	0.590704	0.00608878	0.00534511	0.00534511	0	0
sk__Bacteria;k__;p__Actinobacteria;c__Actinobacteria;o__Actinomycetales;f__Cellulomonadaceae;g__Actinotalea	1	0.590704	0.00608878	0.00534511	0.00534511	0	0
sk__Bacteria;k__;p__Actinobacteria;c__Actinobacteria;o__Actinomycetales;f__Cellulomonadaceae;g__Cellulomonas	1	0.590704	0.00608878	0.00534511	0.00534511	0	0
sk__Bacteria;k__;p__Actinobacteria;c__Actinobacteria;o__Actinomycetales;f__Cellulomonadaceae;g__Demequina	1	0.590704	0.00608878	0.00534511	0.00534511	0	0
sk__Bacteria;k__;p__Actinobacteria;c__Actinobacteria;o__Actinomycetales;f__Cellulomonadaceae;g__Oerskovia	1	0.590704	0.00608878	0.00534511	0.00534511	0	0
sk__Bacteria;k__;p__Actinobacteria;c__Actinobacteria;o__Actinomycetales;f__Corynebacteriaceae;g__Corynebacterium	1	0.590704	0.00608878	0.00534511	0.00534511	0.000232396	0.000232396
sk__Bacteria;k__;p__Actinobacteria;c__Actinobacteria;o__Actinomycetales;f__Cryptosporangiaceae;g__	1	0.590704	0.00608878	0.00534511	0.00534511	0	0
sk__Bacteria;k__;p__Actinobacteria;c__Actinobacteria;o__Actinomycetales;f__Cryptosporangiaceae;g__Cryptosporangium	1	0.590704	0.00608878	0.00534511	0.00534511	0	0
sk__Bacteria;k__;p__Actinobacteria;c__Actinobacteria;o__Actinomycetales;f__Dermabacteraceae;g__	1	0.590704	0.00608878	0.00534511	0.00534511	0	0
sk__Bacteria;k__;p__Actinobacteria;c__Actinobacteria;o__Actinomycetales;f__Dermabacteraceae;g__Brachybacterium	1	0.590704	0.00608878	0.00534511	0.00534511	0	0
sk__Bacteria;k__;p__Actinobacteria;c__Actinobacteria;o__Actinomycetales;f__Dermabacteraceae;g__Dermabacter	1	0.590704	0.00608878	0.00534511	0.00534511	0	0
sk__Bacteria;k__;p__Actinobacteria;c__Actinobacteria;o__Actinomycetales;f__Dermacoccaceae;g__Dermacoccus	1	0.590704	0.00608878	0.00534511	0.00534511	0	0
sk__Bacteria;k__;p__Actinobacteria;c__Actinobacteria;o__Actinomycetales;f__Dermatophilaceae;g__Dermatophilus	1	0.590704	0.00608878	0.00534511	0.00534511	0	0
sk__Bacteria;k__;p__Actinobacteria;c__Actinobacteria;o__Actinomycetales;f__Dietziaceae;g__	1	0.590704	0.00608878	0.00534511	0.00534511	0	0
sk__Bacteria;k__;p__Actinobacteria;c__Actinobacteria;o__Actinomycetales;f__Dietziaceae;g__Dietzia	1	0.590704	0.00608878	0.00534511	0.00534511	0	0
sk__Bacteria;k__;p__Actinobacteria;c__Actinobacteria;o__Actinomycetales;f__Frankiaceae;g__	1	0.590704	0.00608878	0.00534511	0.00534511	0	0
sk__Bacteria;k__;p__Actinobacteria;c__Actinobacteria;o__Actinomycetales;f__Frankiaceae;g__Frankia	1	0.590704	0.00608878	0.00534511	0.00534511	0	0
sk__Bacteria;k__;p__Actinobacteria;c__Actinobacteria;o__Actinomycetales;f__Geodermatophilaceae;g__	1	0.590704	0.00608878	0.00534511	0.00534511	0	0
sk__Bacteria;k__;p__Actinobacteria;c__Actinobacteria;o__Actinomycetales;f__Geodermatophilaceae;g__Geodermatophilus	1	0.590704	0.00608878	0.00534511	0.00534511	0	0
sk__Bacteria;k__;p__Actinobacteria;c__Actinobacteria;o__Actinomycetales;f__Geodermatophilaceae;g__Modestobacter	1	0.590704	0.00608878	0.00534511	0.00534511	0	0
sk__Bacteria;k__;p__Actinobacteria;c__Actinobacteria;o__Actinomycetales;f__Glycomycetaceae;g__	1	0.590704	0.00608878	0.00534511	0.00534511	0	0
sk__Bacteria;k__;p__Actinobacteria;c__Actinobacteria;o__Actinomycetales;f__Glycomycetaceae;g__Glycomyces	1	0.590704	0.00608878	0.00534511	0.00534511	0	0
sk__Bacteria;k__;p__Actinobacteria;c__Actinobacteria;o__Actinomycetales;f__Gordoniaceae;g__	1	0.590704	0.00608878	0.00534511	0.00534511	0	0
sk__Bacteria;k__;p__Actinobacteria;c__Actinobacteria;o__Actinomycetales;f__Gordoniaceae;g__Gordonia	1	0.590704	0.00608878	0.00534511	0.00534511	0	0
sk__Bacteria;k__;p__Actinobacteria;c__Actinobacteria;o__Actinomycetales;f__Intrasporangiaceae;g__	1	0.590704	0.00608878	0.00534511	0.00534511	0	0
sk__Bacteria;k__;p__Actinobacteria;c__Actinobacteria;o__Actinomycetales;f__Intrasporangiaceae;g__Arsenicicoccus	1	0.590704	0.00608878	0.00534511	0.00534511	0	0
sk__Bacteria;k__;p__Actinobacteria;c__Actinobacteria;o__Actinomycetales;f__Intrasporangiaceae;g__Janibacter	1	0.590704	0.00608878	0.00534511	0.00534511	0	0
sk__Bacteria;k__;p__Actinobacteria;c__Actinobacteria;o__Actinomycetales;f__Intrasporangiaceae;g__Knoellia	1	0.590704	0.00608878	0.00534511	0.00534511	0	0
sk__Bacteria;k__;p__Actinobacteria;c__Actinobacteria;o__Actinomycetales;f__Intrasporangiaceae;g__Kytococcus	1	0.590704	0.00608878	0.00534511	0.00534511	0	0
sk__Bacteria;k__;p__Actinobacteria;c__Actinobacteria;o__Actinomycetales;f__Intrasporangiaceae;g__Phycicoccus	1	0.590704	0.00608878	0.00534511	0.00534511	0	0
sk__Bacteria;k__;p__Actinobacteria;c__Actinobacteria;o__Actinomycetales;f__Intrasporangiaceae;g__Serinicoccus	1	0.590704	0.00608878	0.00534511	0.00534511	0	0
sk__Bacteria;k__;p__Actinobacteria;c__Actinobacteria;o__Actinomycetales;f__Intrasporangiaceae;g__Terracoccus	1	0.590704	0.00608878	0.00534511	0.00534511	0	0
sk__Bacteria;k__;p__Actinobacteria;c__Actinobacteria;o__Actinomycetales;f__Intrasporangiaceae;g__Tetrasphaera	1	0.590704	0.00608878	0.00534511	0.00534511	0	0
sk__Bacteria;k__;p__Actinobacteria;c__Actinobacteria;o__Actinomycetales;f__Jonesiaceae;g__	1	0.590704	0.00608878	0.00534511	0.00534511	0	0
sk__Bacteria;k__;p__Actinobacteria;c__Actinobacteria;o__Actinomycetales;f__Jonesiaceae;g__Jonesia	1	0.590704	0.00608878	0.00534511	0.00534511	0	0
sk__Bacteria;k__;p__Actinobacteria;c__Actinobacteria;o__Actinomycetales;f__Kineosporiaceae;g__	1	0.590704	0.00608878	0.00534511	0.00534511	0	0
sk__Bacteria;k__;p__Actinobacteria;c__Actinobacteria;o__Actinomycetales;f__Kineosporiaceae;g__Kineococcus	1	0.590704	0.00608878	0.00534511	0.00534511	0	0
sk__Bacteria;k__;p__Actinobacteria;c__Actinobacteria;o__Actinomycetales;f__Kineosporiaceae;g__Kineosporia	1	0.590704	0.00608878	0.00534511	0.00534511	0	0
sk__Bacteria;k__;p__Actinobacteria;c__Actinobacteria;o__Actinomycetales;f__Microbacteriaceae;g__	1	0.590704	0.00608878	0.00534511	0.00534511	0	0
sk__Bacteria;k__;p__Actinobacteria;c__Actinobacteria;o__Actinomycetales;f__Microbacteriaceae;g__Agrococcus	1	0.590704	0.00608878	0.00534511	0.00534511	0	0
sk__Bacteria;k__;p__Actinobacteria;c__Actinobacteria;o__Actinomycetales;f__Microbacteriaceae;g__Agromyces	1	0.590704	0.00608878	0.00534511	0.00534511	0	0
sk__Bacteria;k__;p__Actinobacteria;c__Actinobacteria;o__Actinomycetales;f__Microbacteriaceae;g__Candidatus Aquiluna	1	0.590704	0.00608878	0.00534511	0.00534511	0	0
sk__Bacteria;k__;p__Actinobacteria;c__Actinobacteria;o__Actinomycetales;f__Microbacteriaceae;g__Candidatus Rhodoluna	1	0.590704	0.00608878	0.00534511	0.00534511	0	0
sk__Bacteria;k__;p__Actinobacteria;c__Actinobacteria;o__Actinomycetales;f__Microbacteriaceae;g__Clavibacter	1	0.590704	0.00608878	0.00534511	0.00534511	0	0
sk__Bacteria;k__;p__Actinobacteria;c__Actinobacteria;o__Actinomycetales;f__Microbacteriaceae;g__Cryocola	1	0.590704	0.00608878	0.00534511	0.00534511	0	0
sk__Bacteria;k__;p__Actinobacteria;c__Actinobacteria;o__Actinomycetales;f__Microbacteriaceae;g__Curtobacterium	1	0.590704	0.00608878	0.00534511	0.00534511	0	0
sk__Bacteria;k__;p__Actinobacteria;c__Actinobacteria;o__Actinomycetales;f__Microbacteriaceae;g__Frigoribacterium	1	0.590704	0.00608878	0.00534511	0.00534511	0	0
sk__Bacteria;k__;p__Actinobacteria;c__Actinobacteria;o__Actinomycetales;f__Microbacteriaceae;g__Leucobacter	1	0.590704	0.00608878	0.00534511	0.00534511	0	0
sk__Bacteria;k__;p__Actinobacteria;c__Actinobacteria;o__Actinomycetales;f__Microbacteriaceae;g__Microbacterium	1	0.590704	0.00608878	0.00534511	0.00534511	0	0
sk__Bacteria;k__;p__Actinobacteria;c__Actinobacteria;o__Actinomycetales;f__Microbacteriaceae;g__Mycetocola	1	0.590704	0.00608878	0.00534511	0.00534511	0	0
sk__Bacteria;k__;p__Actinobacteria;c__Actinobacteria;o__Actinomycetales;f__Microbacteriaceae;g__Pseudoclavibacter	1	0.590704	0.00608878	0.00534511	0.00534511	0	0
sk__Bacteria;k__;p__Actinobacteria;c__Actinobacteria;o__Actinomycetales;f__Microbacteriaceae;g__Rathayibacter	1	0.590704	0.00608878	0.00534511	0.00534511	0	0
sk__Bacteria;k__;p__Actinobacteria;c__Actinobacteria;o__Actinomycetales;f__Microbacteriaceae;g__Salinibacterium	1	0.590704	0.00608878	0.00534511	0.00534511	0	0
sk__Bacteria;k__;p__Actinobacteria;c__Actinobacteria;o__Actinomycetales;f__Microbacteriaceae;g__Yonghaparkia	1	0.590704	0.00608878	0.00534511	0.00534511	0	0
sk__Bacteria;k__;p__Actinobacteria;c__Actinobacteria;o__Actinomycetales;f__Micrococcaceae;g__	1	0.590704	0.00608878	0.00534511	0.00534511	0.00060423	9.29584e-05
sk__Bacteria;k__;p__Actinobacteria;c__Actinobacteria;o__Actinomycetales;f__Micrococcaceae;g__Arthrobacter	1	0.590704	0.00608878	0.00534511	0.00534511	0.00060423	0
sk__Bacteria;k__;p__Actinobacteria;c__Actinobacteria;o__Actinomycetales;f__Micrococcaceae;g__Citricoccus	1	0.590704	0.00608878	0.00534511	0.00534511	0.00060423	0
sk__Bacteria;k__;p__Actinobacteria;c__Actinobacteria;o__Actinomycetales;f__Micrococcaceae;g__Kocuria	1	0.590704	0.00608878	0.00534511	0.00534511	0.00060423	0
sk__Bacteria;k__;p__Actinobacteria;c__Actinobacteria;o__Actinomycetales;f__Micrococcaceae;g__Microbispora	1	0.590704	0.00608878	0.00534511	0.00534511	0.00060423	0
sk__Bacteria;k__;p__Actinobacteria;c__Actinobacteria;o__Actinomycetales;f__Micrococcaceae;g__Micrococcus	1	0.590704	0.00608878	0.00534511	0.00534511	0.00060423	0
sk__Bacteria;k__;p__Actinobacteria;c__Actinobacteria;o__Actinomycetales;f__Micrococcaceae;g__Nesterenkonia	1	0.590704	0.00608878	0.00534511	0.00534511	0.00060423	0
sk__Bacteria;k__;p__Actinobacteria;c__Actinobacteria;o__Actinomycetales;f__Micrococcaceae;g__Renibacterium	1	0.590704	0.00608878	0.00534511	0.00534511	0.00060423	0
sk__Bacteria;k__;p__Actinobacteria;c__Actinobacteria;o__Actinomycetales;f__Micrococcaceae;g__Rothia	1	0.590704	0.00608878	0.00534511	0.00534511	0.00060423	0.000511271
sk__Bacteria;k__;p__Actinobacteria;c__Actinobacteria;o__Actinomycetales;f__Micrococcaceae;g__Sinomonas	1	0.590704	0.00608878	0.00534511	0.00534511	0.00060423	0
sk__Bacteria;k__;p__Actinobacteria;c__Actinobacteria;o__Actinomycetales;f__Micrococcaceae;g__Zhihengliuella	1	0.590704	0.00608878	0.00534511	0.00534511	0.00060423	0
sk__Bacteria;k__;p__Actinobacteria;c__Actinobacteria;o__Actinomycetales;f__Micromonosporaceae;g__	1	0.590704	0.00608878	0.00534511	0.00534511	0	0
sk__Bacteria;k__;p__Actinobacteria;c__Actinobacteria;o__Actinomycetales;f__Micromonosporaceae;g__Actinocatenispora	1	0.590704	0.00608878	0.00534511	0.00534511	0	0
sk__Bacteria;k__;p__Actinobacteria;c__Actinobacteria;o__Actinomycetales;f__Micromonosporaceae;g__Actinoplanes	1	0.590704	0.00608878	0.00534511	0.00534511	0	0
sk__Bacteria;k__;p__Actinobacteria;c__Actinobacteria;o__Actinomycetales;f__Micromonosporaceae;g__Catellatospora	1	0.590704	0.00608878	0.00534511	0.00534511	0	0
sk__Bacteria;k__;p__Actinobacteria;c__Actinobacteria;o__Actinomycetales;f__Micromonosporaceae;g__Couchioplanes	1	0.590704	0.00608878	0.00534511	0.00534511	0	0
sk__Bacteria;k__;p__Actinobacteria;c__Actinobacteria;o__Actinomycetales;f__Micromonosporaceae;g__Dactylosporangium	1	0.590704	0.00608878	0.00534511	0.00534511	0	0
sk__Bacteria;k__;p__Actinobacteria;c__Actinobacteria;o__Actinomycetales;f__Micromonosporaceae;g__Pilimelia	1	0.590704	0.00608878	0.00534511	0.00534511	0	0
sk__Bacteria;k__;p__Actinobacteria;c__Actinobacteria;o__Actinomycetales;f__Micromonosporaceae;g__Solwaraspora	1	0.590704	0.00608878	0.00534511	0.00534511	0	0
sk__Bacteria;k__;p__Actinobacteria;c__Actinobacteria;o__Actinomycetales;f__Micromonosporaceae;g__Verrucosispora	1	0.590704	0.00608878	0.00534511	0.00534511	0	0
sk__Bacteria;k__;p__Actinobacteria;c__Actinobacteria;o__Actinomycetales;f__Micromonosporaceae;g__Virgisporangium	1	0.590704	0.00608878	0.00534511	0.00534511	0	0
sk__Bacteria;k__;p__Actinobacteria;c__Actinobacteria;o__Actinomycetales;f__Mycobacteriaceae;g__Mycobacterium	1	0.590704	0.00608878	0.00534511	0.00534511	0	0
sk__Bacteria;k__;p__Actinobacteria;c__Actinobacteria;o__Actinomycetales;f__Nakamurellaceae;g__	1	0.590704	0.00608878	0.00534511	0.00534511	0	0
sk__Bacteria;k__;p__Actinobacteria;c__Actinobacteria;o__Actinomycetales;f__Nocardiaceae;g__	1	0.590704	0.00608878	0.00534511	0.00534511	0	0
sk__Bacteria;k__;p__Actinobacteria;c__Actinobacteria;o__Actinomycetales;f__Nocardiaceae;g__Nocardia	1	0.590704	0.00608878	0.00534511	0.00534511	0	0
sk__Bacteria;k__;p__Actinobacteria;c__Actinobacteria;o__Actinomycetales;f__Nocardiaceae;g__Rhodococcus	1	0.590704	0.00608878	0.00534511	0.00534511	0	0
sk__Bacteria;k__;p__Actinobacteria;c__Actinobacteria;o__Actinomycetales;f__Nocardioidaceae;g__	1	0.590704	0.00608878	0.00534511	0.00534511	0	0
sk__Bacteria;k__;p__Actinobacteria;c__Actinobacteria;o__Actinomycetales;f__Nocardioidaceae;g__Actinopolymorpha	1	0.590704	0.00608878	0.00534511	0.00534511	0	0
sk__Bacteria;k__;p__Actinobacteria;c__Actinobacteria;o__Actinomycetales;f__Nocardioidaceae;g__Aeromicrobium	1	0.590704	0.00608878	0.00534511	0.00534511	0	0
sk__Bacteria;k__;p__Actinobacteria;c__Actinobacteria;o__Actinomycetales;f__Nocardioidaceae;g__Friedmanniella	1	0.590704	0.00608878	0.00534511	0.00534511	0	0
sk__Bacteria;k__;p__Actinobacteria;c__Actinobacteria;o__Actinomycetales;f__Nocardioidaceae;g__Kribbella	1	0.590704	0.00608878	0.00534511	0.00534511	0	0
sk__Bacteria;k__;p__Actinobacteria;c__Actinobacteria;o__Actinomycetales;f__Nocardioidaceae;g__Nocardioides	1	0.590704	0.00608878	0.00534511	0.00534511	0	0
sk__Bacteria;k__;p__Actinobacteria;c__Actinobacteria;o__Actinomycetales;f__Nocardioidaceae;g__Pimelobacter	1	0.590704	0.00608878	0.00534511	0.00534511	0	0
sk__Bacteria;k__;p__Actinobacteria;c__Actinobacteria;o__Actinomycetales;f__Nocardioidaceae;g__Propionicimonas	1	0.590704	0.00608878	0.00534511	0.00534511	0	0
sk__Bacteria;k__;p__Actinobacteria;c__Actinobacteria;o__Actinomycetales;f__Nocardiopsaceae;g__	1	0.590704	0.00608878	0.00534511	0.00534511	0	0
sk__Bacteria;k__;p__Actinobacteria;c__Actinobacteria;o__Actinomycetales;f__Nocardiopsaceae;g__Prauseria	1	0.590704	0.00608878	0.00534511	0.00534511	0	0
sk__Bacteria;k__;p__Actinobacteria;c__Actinobacteria;o__Actinomycetales;f__Nocardiopsaceae;g__Streptomonospora	1	0.590704	0.00608878	0.00534511	0.00534511	0	0
sk__Bacteria;k__;p__Actinobacteria;c__Actinobacteria;o__Actinomycetales;f__Promicromonosporaceae;g__	1	0.590704	0.00608878	0.00534511	0.00534511	0	0
sk__Bacteria;k__;p__Actinobacteria;c__Actinobacteria;o__Actinomycetales;f__Promicromonosporaceae;g__Cellulosimicrobium	1	0.590704	0.00608878	0.00534511	0.00534511	0	0
sk__Bacteria;k__;p__Actinobacteria;c__Actinobacteria;o__Actinomycetales;f__Promicromonosporaceae;g__Promicromonospora	1	0.590704	0.00608878	0.00534511	0.00534511	0	0
sk__Bacteria;k__;p__Actinobacteria;c__Actinobacteria;o__Actinomycetales;f__Promicromonosporaceae;g__Xylanimicrobium	1	0.590704	0.00608878	0.00534511	0.00534511	0	0
sk__Bacteria;k__;p__Actinobacteria;c__Actinobacteria;o__Actinomycetales;f__Propionibacteriaceae;g__	1	0.590704	0.00608878	0.00534511	0.00534511	0	0
sk__Bacteria;k__;p__Actinobacteria;c__Actinobacteria;o__Actinomycetales;f__Propionibacteriaceae;g__Luteococcus	1	0.590704	0.00608878	0.00534511	0.00534511	0	0
sk__Bacteria;k__;p__Actinobacteria;c__Actinobacteria;o__Actinomycetales;f__Propionibacteriaceae;g__Microlunatus	1	0.590704	0.00608878	0.00534511	0.00534511	0	0
sk__Bacteria;k__;p__Actinobacteria;c__Actinobacteria;o__Actinomycetales;f__Propionibacteriaceae;g__Propionibacterium	1	0.590704	0.00608878	0.00534511	0.00534511	0	0
sk__Bacteria;k__;p__Actinobacteria;c__Actinobacteria;o__Actinomycetales;f__Propionibacteriaceae;g__Tessaracoccus	1	0.590704	0.00608878	0.00534511	0.00534511	0	0
sk__Bacteria;k__;p__Actinobacteria;c__Actinobacteria;o__Actinomycetales;f__Pseudonocardiaceae;g__	1	0.590704	0.00608878	0.00534511	0.00534511	0	0
sk__Bacteria;k__;p__Actinobacteria;c__Actinobacteria;o__Actinomycetales;f__Pseudonocardiaceae;g__Actinomycetospora	1	0.590704	0.00608878	0.00534511	0.00534511	0	0
sk__Bacteria;k__;p__Actinobacteria;c__Actinobacteria;o__Actinomycetales;f__Pseudonocardiaceae;g__Amycolatopsis	1	0.590704	0.00608878	0.00534511	0.00534511	0	0
sk__Bacteria;k__;p__Actinobacteria;c__Actinobacteria;o__Actinomycetales;f__Pseudonocardiaceae;g__Jiangella	1	0.590704	0.00608878	0.00534511	0.00534511	0	0
sk__Bacteria;k__;p__Actinobacteria;c__Actinobacteria;o__Actinomycetales;f__Pseudonocardiaceae;g__Pseudonocardia	1	0.590704	0.00608878	0.00534511	0.00534511	0	0
sk__Bacteria;k__;p__Actinobacteria;c__Actinobacteria;o__Actinomycetales;f__Pseudonocardiaceae;g__Saccharomonospora	1	0.590704	0.00608878	0.00534511	0.00534511	0	0
sk__Bacteria;k__;p__Actinobacteria;c__Actinobacteria;o__Actinomycetales;f__Pseudonocardiaceae;g__Saccharopolyspora	1	0.590704	0.00608878	0.00534511	0.00534511	0	0
sk__Bacteria;k__;p__Actinobacteria;c__Actinobacteria;o__Actinomycetales;f__Rarobacteraceae;g__	1	0.590704	0.00608878	0.00534511	0.00534511	0	0
sk__Bacteria;k__;p__Actinobacteria;c__Actinobacteria;o__Actinomycetales;f__Rarobacteraceae;g__Rarobacter	1	0.590704	0.00608878	0.00534511	0.00534511	0	0
sk__Bacteria;k__;p__Actinobacteria;c__Actinobacteria;o__Actinomycetales;f__Ruaniaceae;g__	1	0.590704	0.00608878	0.00534511	0.00534511	0	0
sk__Bacteria;k__;p__Actinobacteria;c__Actinobacteria;o__Actinomycetales;f__Sanguibacteraceae;g__	1	0.590704	0.00608878	0.00534511	0.00534511	0	0
sk__Bacteria;k__;p__Actinobacteria;c__Actinobacteria;o__Actinomycetales;f__Sanguibacteraceae;g__Sanguibacter	1	0.590704	0.00608878	0.00534511	0.00534511	0	0
sk__Bacteria;k__;p__Actinobacteria;c__Actinobacteria;o__Actinomycetales;f__Sporichthyaceae;g__	1	0.590704	0.00608878	0.00534511	0.00534511	0	0
sk__Bacteria;k__;p__Actinobacteria;c__Actinobacteria;o__Actinomycetales;f__Sporichthyaceae;g__Sporichthya	1	0.590704	0.00608878	0.00534511	0.00534511	0	0
sk__Bacteria;k__;p__Actinobacteria;c__Actinobacteria;o__Actinomycetales;f__Streptomycetaceae;g__	1	0.590704	0.00608878	0.00534511	0.00534511	0	0
sk__Bacteria;k__;p__Actinobacteria;c__Actinobacteria;o__Actinomycetales;f__Streptomycetaceae;g__Kitasatospora	1	0.590704	0.00608878	0.00534511	0.00534511	0	0
sk__Bacteria;k__;p__Actinobacteria;c__Actinobacteria;o__Actinomycetales;f__Streptomycetaceae;g__Streptacidiphilus	1	0.590704	0.00608878	0.00534511	0.00534511	0	0
sk__Bacteria;k__;p__Actinobacteria;c__Actinobacteria;o__Actinomycetales;f__Streptomycetaceae;g__Streptomyces	1	0.590704	0.00608878	0.00534511	0.00534511	0	0
sk__Bacteria;k__;p__Actinobacteria;c__Actinobacteria;o__Actinomycetales;f__Streptosporangiaceae;g__	1	0.590704	0.00608878	0.00534511	0.00534511	0	0
sk__Bacteria;k__;p__Actinobacteria;c__Actinobacteria;o__Actinomycetales;f__Streptosporangiaceae;g__Nonomuraea	1	0.590704	0.00608878	0.00534511	0.00534511	0	0
sk__Bacteria;k__;p__Actinobacteria;c__Actinobacteria;o__Actinomycetales;f__Streptosporangiaceae;g__Sphaerisporangium	1	0.590704	0.00608878	0.00534511	0.00534511	0	0
sk__Bacteria;k__;p__Actinobacteria;c__Actinobacteria;o__Actinomycetales;f__Streptosporangiaceae;g__Streptosporangium	1	0.590704	0.00608878	0.00534511	0.00534511	0	0
sk__Bacteria;k__;p__Actinobacteria;c__Actinobacteria;o__Actinomycetales;f__Thermomonosporaceae;g__	1	0.590704	0.00608878	0.00534511	0.00534511	0	0
sk__Bacteria;k__;p__Actinobacteria;c__Actinobacteria;o__Actinomycetales;f__Thermomonosporaceae;g__Actinoallomurus	1	0.590704	0.00608878	0.00534511	0.00534511	0	0
sk__Bacteria;k__;p__Actinobacteria;c__Actinobacteria;o__Actinomycetales;f__Thermomonosporaceae;g__Actinocorallia	1	0.590704	0.00608878	0.00534511	0.00534511	0	0
sk__Bacteria;k__;p__Actinobacteria;c__Actinobacteria;o__Actinomycetales;f__Thermomonosporaceae;g__Actinomadura	1	0.590704	0.00608878	0.00534511	0.00534511	0	0
sk__Bacteria;k__;p__Actinobacteria;c__Actinobacteria;o__Actinomycetales;f__Tsukamurellaceae;g__	1	0.590704	0.00608878	0.00534511	0.00534511	0	0
sk__Bacteria;k__;p__Actinobacteria;c__Actinobacteria;o__Actinomycetales;f__Tsukamurellaceae;g__Tsukamurella	1	0.590704	0.00608878	0.00534511	0.00534511	0	0
sk__Bacteria;k__;p__Actinobacteria;c__Actinobacteria;o__Actinomycetales;f__Williamsiaceae;g__Williamsia	1	0.590704	0.00608878	0.00534511	0.00534511	0	0
sk__Bacteria;k__;p__Actinobacteria;c__Actinobacteria;o__Actinomycetales;f__Yaniellaceae;g__Yaniella	1	0.590704	0.00608878	0.00534511	0.00534511	0	0
sk__Bacteria;k__;p__Actinobacteria;c__Actinobacteria;o__Bifidobacteriales;f__;g__	1	0.590704	0.00608878	0.00534511	0	0	0
sk__Bacteria;k__;p__Actinobacteria;c__Actinobacteria;o__Bifidobacteriales;f__Bifidobacteriaceae;g__	1	0.590704	0.00608878	0.00534511	0	0	0
sk__Bacteria;k__;p__Actinobacteria;c__Actinobacteria;o__Bifidobacteriales;f__Bifidobacteriaceae;g__Alloscardovia	1	0.590704	0.00608878	0.00534511	0	0	0
sk__Bacteria;k__;p__Actinobacteria;c__Actinobacteria;o__Bifidobacteriales;f__Bifidobacteriaceae;g__Bifidobacterium	1	0.590704	0.00608878	0.00534511	0	0	0
sk__Bacteria;k__;p__Actinobacteria;c__Actinobacteria;o__Bifidobacteriales;f__Bifidobacteriaceae;g__Bombiscardovia	1	0.590704	0.00608878	0.00534511	0	0	0
sk__Bacteria;k__;p__Actinobacteria;c__Actinobacteria;o__Bifidobacteriales;f__Bifidobacteriaceae;g__Gardnerella	1	0.590704	0.00608878	0.00534511	0	0	0
sk__Bacteria;k__;p__Actinobacteria;c__Actinobacteria;o__Bifidobacteriales;f__Bifidobacteriaceae;g__Scardovia	1	0.590704	0.00608878	0.00534511	0	0	0
sk__Bacteria;k__;p__Actinobacteria;c__Actinobacteria;o__Micrococcales;f__;g__	1	0.590704	0.00608878	0.00534511	0	0	0
sk__Bacteria;k__;p__Actinobacteria;c__Actinobacteria;o__WCHB1-81;f__;g__	1	0.590704	0.00608878	0.00534511	0	0	0
sk__Bacteria;k__;p__Actinobacteria;c__Actinobacteria;o__WCHB1-81;f__55_st3;g__	1	0.590704	0.00608878	0.00534511	0	0	0
sk__Bacteria;k__;p__Actinobacteria;c__Actinobacteria;o__WCHB1-81;f__At425_EubF1;g__	1	0.590704	0.00608878	0.00534511	0	0	0
sk__Bacteria;k__;p__Actinobacteria;c__Coriobacteriia;o__Coriobacteriales;f__Coriobacteriaceae;g__	1	0.590704	0.00608878	0.000743667	0.000743667	0.000743667	0
sk__Bacteria;k__;p__Actinobacteria;c__Coriobacteriia;o__Coriobacteriales;f__Coriobacteriaceae;g__Adlercreutzia	1	0.590704	0.00608878	0.000743667	0.000743667	0.000743667	0
sk__Bacteria;k__;p__Actinobacteria;c__Coriobacteriia;o__Coriobacteriales;f__Coriobacteriaceae;g__Atopobium	1	0.590704	0.00608878	0.000743667	0.000743667	0.000743667	0.000743667
sk__Bacteria;k__;p__Actinobacteria;c__Coriobacteriia;o__Coriobacteriales;f__Coriobacteriaceae;g__Collinsella	1	0.590704	0.00608878	0.000743667	0.000743667	0.000743667	0
sk__Bacteria;k__;p__Actinobacteria;c__Coriobacteriia;o__Coriobacteriales;f__Coriobacteriaceae;g__Coriobacterium	1	0.590704	0.00608878	0.000743667	0.000743667	0.000743667	0
sk__Bacteria;k__;p__Actinobacteria;c__Coriobacteriia;o__Coriobacteriales;f__Coriobacteriaceae;g__Eggerthella	1	0.590704	0.00608878	0.000743667	0.000743667	0.000743667	0
sk__Bacteria;k__;p__Actinobacteria;c__Coriobacteriia;o__Coriobacteriales;f__Coriobacteriaceae;g__Slackia	1	0.590704	0.00608878	0.000743667	0.000743667	0.000743667	0
sk__Bacteria;k__;p__Actinobacteria;c__KIST-JJY010;o__;f__;g__	1	0.590704	0.00608878	0	0	0	0
sk__Bacteria;k__;p__Actinobacteria;c__MB-A2-108;o__;f__;g__	1	0.590704	0.00608878	0	0	0	0
sk__Bacteria;k__;p__Actinobacteria;c__MB-A2-108;o__0319-7L14;f__;g__	1	0.590704	0.00608878	0	0	0	0
sk__Bacteria;k__;p__Actinobacteria;c__Nitriliruptoria;o__Euzebyales;f__Euzebyaceae;g__Euzebya	1	0.590704	0.00608878	0	0	0	0
sk__Bacteria;k__;p__Actinobacteria;c__Nitriliruptoria;o__Nitriliruptorales;f__Nitriliruptoraceae;g__	1	0.590704	0.00608878	0	0	0	0
sk__Bacteria;k__;p__Actinobacteria;c__Nitriliruptoria;o__Nitriliruptorales;f__Nitriliruptoraceae;g__Nitriliruptor	1	0.590704	0.00608878	0	0	0	0
sk__Bacteria;k__;p__Actinobacteria;c__OPB41;o__;f__;g__	1	0.590704	0.00608878	0	0	0	0
sk__Bacteria;k__;p__Actinobacteria;c__Rubrobacteria;o__Rubrobacterales;f__Rubrobacteraceae;g__	1	0.590704	0.00608878	0	0	0	0
sk__Bacteria;k__;p__Actinobacteria;c__Rubrobacteria;o__Rubrobacterales;f__Rubrobacteraceae;g__Rubrobacter	1	0.590704	0.00608878	0	0	0	0
sk__Bacteria;k__;p__Actinobacteria;c__Thermoleophilia;o__;f__;g__	1	0.590704	0.00608878	0	0	0	0
sk__Bacteria;k__;p__Actinobacteria;c__Thermoleophilia;o__Gaiellales;f__;g__	1	0.590704	0.00608878	0	0	0	0
sk__Bacteria;k__;p__Actinobacteria;c__Thermoleophilia;o__Gaiellales;f__AK1AB1_02E;g__	1	0.590704	0.00608878	0	0	0	0
sk__Bacteria;k__;p__Actinobacteria;c__Thermoleophilia;o__Gaiellales;f__Gaiellaceae;g__	1	0.590704	0.00608878	0	0	0	0
sk__Bacteria;k__;p__Actinobacteria;c__Thermoleophilia;o__Solirubrobacterales;f__;g__	1	0.590704	0.00608878	0	0	0	0
sk__Bacteria;k__;p__Actinobacteria;c__Thermoleophilia;o__Solirubrobacterales;f__Conexibacteraceae;g__	1	0.590704	0.00608878	0	0	0	0
sk__Bacteria;k__;p__Actinobacteria;c__Thermoleophilia;o__Solirubrobacterales;f__Conexibacteraceae;g__Conexibacter	1	0.590704	0.00608878	0	0	0	0
sk__Bacteria;k__;p__Actinobacteria;c__Thermoleophilia;o__Solirubrobacterales;f__Patulibacteraceae;g__	1	0.590704	0.00608878	0	0	0	0
sk__Bacteria;k__;p__Actinobacteria;c__Thermoleophilia;o__Solirubrobacterales;f__Patulibacteraceae;g__Patulibacter	1	0.590704	0.00608878	0	0	0	0
sk__Bacteria;k__;p__Actinobacteria;c__Thermoleophilia;o__Solirubrobacterales;f__Solirubrobacteraceae;g__	1	0.590704	0.00608878	0	0	0	0
sk__Bacteria;k__;p__Actinobacteria;c__Thermoleophilia;o__Solirubrobacterales;f__Solirubrobacteraceae;g__Solirubrobacter	1	0.590704	0.00608878	0	0	0	0
sk__Bacteria;k__;p__AncK6;c__;o__;f__;g__	1	0.590704	0	0	0	0	0
sk__Bacteria;k__;p__Aquificae;c__Aquificae;o__;f__;g__	1	0.590704	0	0	0	0	0
sk__Bacteria;k__;p__Aquificae;c__Aquificae;o__Aquificales;f__Aquificaceae;g__	1	0.590704	0	0	0	0	0
sk__Bacteria;k__;p__Aquificae;c__Aquificae;o__Aquificales;f__Aquificaceae;g__Aquifex	1	0.590704	0	0	0	0	0
sk__Bacteria;k__;p__Aquificae;c__Aquificae;o__Aquificales;f__Aquificaceae;g__Hydrogenivirga	1	0.590704	0	0	0	0	0
sk__Bacteria;k__;p__Aquificae;c__Aquificae;o__Aquificales;f__Aquificaceae;g__Hydrogenobaculum	1	0.590704	0	0	0	0	0
sk__Bacteria;k__;p__Aquificae;c__Aquificae;o__Aquificales;f__Desulfurobacteriaceae;g__	1	0.590704	0	0	0	0	0
sk__Bacteria;k__;p__Aquificae;c__Aquificae;o__Aquificales;f__Hydrogenothermaceae;g__	1	0.590704	0	0	0	0	0
sk__Bacteria;k__;p__Armatimonadetes;c__;o__;f__;g__	1	0.590704	0	0	0	0	0
sk__Bacteria;k__;p__Armatimonadetes;c__0319-6E2;o__;f__;g__	1	0.590704	0	0	0	0	0
sk__Bacteria;k__;p__Armatimonadetes;c__Armatimonadia;o__Armatimonadales;f__Armatimonadaceae;g__	1	0.590704	0	0	0	0	0
sk__Bacteria;k__;p__Armatimonadetes;c__Armatimonadia;o__Armatimonadales;f__Armatimonadaceae;g__Armatimonas	1	0.590704	0	0	0	0	0
sk__Bacteria;k__;p__Armatimonadetes;c__Armatimonadia;o__FW68;f__;g__	1	0.590704	0	0	0	0	0
sk__Bacteria;k__;p__Armatimonadetes;c__Chthonomonadetes;o__Chthonomonadales;f__;g__	1	0.590704	0	0	0	0	0
sk__Bacteria;k__;p__Armatimonadetes;c__Chthonomonadetes;o__Chthonomonadales;f__Chthonomonadaceae;g__	1	0.590704	0	0	0	0	0
sk__Bacteria;k__;p__Armatimonadetes;c__Chthonomonadetes;o__Chthonomonadales;f__Chthonomonadaceae;g__Chthonomonas	1	0.590704	0	0	0	0	0
sk__Bacteria;k__;p__Armatimonadetes;c__Chthonomonadetes;o__SJA-22;f__;g__	1	0.590704	0	0	0	0	0
sk__Bacteria;k__;p__Armatimonadetes;c__MD2902-B50;o__;f__;g__	1	0.590704	0	0	0	0	0
sk__Bacteria;k__;p__Armatimonadetes;c__OPB50;o__;f__;g__	1	0.590704	0	0	0	0	0
sk__Bacteria;k__;p__Armatimonadetes;c__OS-L;o__;f__;g__	1	0.590704	0	0	0	0	0
sk__Bacteria;k__;p__Armatimonadetes;c__SHA-37;o__;f__;g__	1	0.590704	0	0	0	0	0
sk__Bacteria;k__;p__Armatimonadetes;c__SJA-176;o__;f__;g__	1	0.590704	0	0	0	0	0
sk__Bacteria;k__;p__Armatimonadetes;c__SJA-176;o__GAB-B06;f__;g__	1	0.590704	0	0	0	0	0
sk__Bacteria;k__;p__Armatimonadetes;c__SJA-176;o__RB046;f__;g__	1	0.590704	0	0	0	0	0
sk__Bacteria;k__;p__Armatimonadetes;c__SJA-176;o__TP122;f__;g__	1	0.590704	0	0	0	0	0
sk__Bacteria;k__;p__Armatimonadetes;c__[Fimbriimonadia];o__;f__;g__	1	0.590704	0	0	0	0	0
sk__Bacteria;k__;p__Armatimonadetes;c__[Fimbriimonadia];o__[Fimbriimonadales];f__;g__	1	0.590704	0	0	0	0	0
sk__Bacteria;k__;p__Armatimonadetes;c__[Fimbriimonadia];o__[Fimbriimonadales];f__[Fimbriimonadaceae];g__	1	0.590704	0	0	0	0	0
sk__Bacteria;k__;p__Armatimonadetes;c__[Fimbriimonadia];o__[Fimbriimonadales];f__[Fimbriimonadaceae];g__Fimbriimonas	1	0.590704	0	0	0	0	0
sk__Bacteria;k__;p__BHI80-139;c__;o__;f__;g__	1	0.590704	0	0	0	0	0
sk__Bacteria;k__;p__BHI80-139;c__MD2896-B26;o__;f__;g__	1	0.590704	0	0	0	0	0
sk__Bacteria;k__;p__BHI80-139;c__bOHTK-109;o__;f__;g__	1	0.590704	0	0	0	0	0
sk__Bacteria;k__;p__BRC1;c__;o__;f__;g__	1	0.590704	0	0	0	0	0
sk__Bacteria;k__;p__BRC1;c__NPL-UPA2;o__;f__;g__	1	0.590704	0	0	0	0	0
sk__Bacteria;k__;p__BRC1;c__PRR-11;o__;f__;g__	1	0.590704	0	0	0	0	0
sk__Bacteria;k__;p__Bacteroidetes;c__;o__;f__;g__	1	0.590704	0.120985	0	0	0	0
sk__Bacteria;k__;p__Bacteroidetes;c__At12OctB3;o__;f__;g__	1	0.590704	0.120985	0	0	0	0
sk__Bacteria;k__;p__Bacteroidetes;c__BME43;o__;f__;g__	1	0.590704	0.120985	0	0	0	0
sk__Bacteria;k__;p__Bacteroidetes;c__Bacteroidia;o__Bacteroidales;f__;g__	1	0.590704	0.120985	0.117081	0.117081	0	0
sk__Bacteria;k__;p__Bacteroidetes;c__Bacteroidia;o__Bacteroidales;f__BA008;g__	1	0.590704	0.120985	0.117081	0.117081	0	0
sk__Bacteria;k__;p__Bacteroidetes;c__Bacteroidia;o__Bacteroidales;f__BS11;g__	1	0.590704	0.120985	0.117081	0.117081	0	0
sk__Bacteria;k__;p__Bacteroidetes;c__Bacteroidia;o__Bacteroidales;f__Bacteroidaceae;g__	1	0.590704	0.120985	0.117081	0.117081	0.000743667	0
sk__Bacteria;k__;p__Bacteroidetes;c__Bacteroidia;o__Bacteroidales;f__Bacteroidaceae;g__5-7N15	1	0.590704	0.120985	0.117081	0.117081	0.000743667	0
sk__Bacteria;k__;p__Bacteroidetes;c__Bacteroidia;o__Bacteroidales;f__Bacteroidaceae;g__BF311	1	0.590704	0.120985	0.117081	0.117081	0.000743667	0
sk__Bacteria;k__;p__Bacteroidetes;c__Bacteroidia;o__Bacteroidales;f__Bacteroidaceae;g__Bacteroides	1	0.590704	0.120985	0.117081	0.117081	0.000743667	0.000743667
sk__Bacteria;k__;p__Bacteroidetes;c__Bacteroidia;o__Bacteroidales;f__GZKB119;g__	1	0.590704	0.120985	0.117081	0.117081	0	0
sk__Bacteria;k__;p__Bacteroidetes;c__Bacteroidia;o__Bacteroidales;f__ML635J-40;g__	1	0.590704	0.120985	0.117081	0.117081	0	0
sk__Bacteria;k__;p__Bacteroidetes;c__Bacteroidia;o__Bacteroidales;f__Marinilabiaceae;g__	1	0.590704	0.120985	0.117081	0.117081	0	0
sk__Bacteria;k__;p__Bacteroidetes;c__Bacteroidia;o__Bacteroidales;f__Porphyromonadaceae;g__	1	0.590704	0.120985	0.117081	0.117081	0.114385	0
sk__Bacteria;k__;p__Bacteroidetes;c__Bacteroidia;o__Bacteroidales;f__Porphyromonadaceae;g__Candidatus Azobacteroides	1	0.590704	0.120985	0.117081	0.117081	0.114385	0
sk__Bacteria;k__;p__Bacteroidetes;c__Bacteroidia;o__Bacteroidales;f__Porphyromonadaceae;g__Dysgonomonas	1	0.590704	0.120985	0.117081	0.117081	0.114385	0
sk__Bacteria;k__;p__Bacteroidetes;c__Bacteroidia;o__Bacteroidales;f__Porphyromonadaceae;g__Paludibacter	1	0.590704	0.120985	0.117081	0.117081	0.114385	0
sk__Bacteria;k__;p__Bacteroidetes;c__Bacteroidia;o__Bacteroidales;f__Porphyromonadaceae;g__Parabacteroides	1	0.590704	0.120985	0.117081	0.117081	0.114385	4.64792e-05
sk__Bacteria;k__;p__Bacteroidetes;c__Bacteroidia;o__Bacteroidales;f__Porphyromonadaceae;g__Porphyromonas	1	0.590704	0.120985	0.117081	0.117081	0.114385	0.114199
sk__Bacteria;k__;p__Bacteroidetes;c__Bacteroidia;o__Bacteroidales;f__Porphyromonadaceae;g__Tannerella	1	0.590704	0.120985	0.117081	0.117081	0.114385	0.000139438
sk__Bacteria;k__;p__Bacteroidetes;c__Bacteroidia;o__Bacteroidales;f__Prevotellaceae;g__	1	0.590704	0.120985	0.117081	0.117081	0.00148733	0
sk__Bacteria;k__;p__Bacteroidetes;c__Bacteroidia;o__Bacteroidales;f__Prevotellaceae;g__Prevotella	1	0.590704	0.120985	0.117081	0.117081	0.00148733	0.00148733
sk__Bacteria;k__;p__Bacteroidetes;c__Bacteroidia;o__Bacteroidales;f__RF16;g__	1	0.590704	0.120985	0.117081	0.117081	0	0
sk__Bacteria;k__;p__Bacteroidetes;c__Bacteroidia;o__Bacteroidales;f__Rikenellaceae;g__	1	0.590704	0.120985	0.117081	0.117081	4.64792e-05	4.64792e-05
sk__Bacteria;k__;p__Bacteroidetes;c__Bacteroidia;o__Bacteroidales;f__Rikenellaceae;g__AF12	1	0.590704	0.120985	0.117081	0.117081	4.64792e-05	0
sk__Bacteria;k__;p__Bacteroidetes;c__Bacteroidia;o__Bacteroidales;f__Rikenellaceae;g__Blvii28	1	0.590704	0.120985	0.117081	0.117081	4.64792e-05	0
sk__Bacteria;k__;p__Bacteroidetes;c__Bacteroidia;o__Bacteroidales;f__Rikenellaceae;g__PW3	1	0.590704	0.120985	0.117081	0.117081	4.64792e-05	0
sk__Bacteria;k__;p__Bacteroidetes;c__Bacteroidia;o__Bacteroidales;f__Rikenellaceae;g__Rikenella	1	0.590704	0.120985	0.117081	0.117081	4.64792e-05	0
sk__Bacteria;k__;p__Bacteroidetes;c__Bacteroidia;o__Bacteroidales;f__S24-7;g__	1	0.590704	0.120985	0.117081	0.117081	0	0
sk__Bacteria;k__;p__Bacteroidetes;c__Bacteroidia;o__Bacteroidales;f__SB-1;g__	1	0.590704	0.120985	0.117081	0.117081	0	0
sk__Bacteria;k__;p__Bacteroidetes;c__Bacteroidia;o__Bacteroidales;f__VC21_Bac22;g__	1	0.590704	0.120985	0.117081	0.117081	0	0
sk__Bacteria;k__;p__Bacteroidetes;c__Bacteroidia;o__Bacteroidales;f__[Barnesiellaceae];g__	1	0.590704	0.120985	0.117081	0.117081	0	0
sk__Bacteria;k__;p__Bacteroidetes;c__Bacteroidia;o__Bacteroidales;f__[Odoribacteraceae];g__Butyricimonas	1	0.590704	0.120985	0.117081	0.117081	0	0
sk__Bacteria;k__;p__Bacteroidetes;c__Bacteroidia;o__Bacteroidales;f__[Odoribacteraceae];g__Odoribacter	1	0.590704	0.120985	0.117081	0.117081	0	0
sk__Bacteria;k__;p__Bacteroidetes;c__Bacteroidia;o__Bacteroidales;f__[Paraprevotellaceae];g__	1	0.590704	0.120985	0.117081	0.117081	0.000418313	0
sk__Bacteria;k__;p__Bacteroidetes;c__Bacteroidia;o__Bacteroidales;f__[Paraprevotellaceae];g__CF231	1	0.590704	0.120985	0.117081	0.117081	0.000418313	0
sk__Bacteria;k__;p__Bacteroidetes;c__Bacteroidia;o__Bacteroidales;f__[Paraprevotellaceae];g__Paraprevotella	1	0.590704	0.120985	0.117081	0.117081	0.000418313	0
sk__Bacteria;k__;p__Bacteroidetes;c__Bacteroidia;o__Bacteroidales;f__[Paraprevotellaceae];g__YRC22	1	0.590704	0.120985	0.117081	0.117081	0.000418313	0
sk__Bacteria;k__;p__Bacteroidetes;c__Bacteroidia;o__Bacteroidales;f__[Paraprevotellaceae];g__[Prevotella]	1	0.590704	0.120985	0.117081	0.117081	0.000418313	0.000418313
sk__Bacteria;k__;p__Bacteroidetes;c__Bacteroidia;o__Bacteroidales;f__p-2534-18B5;g__	1	0.590704	0.120985	0.117081	0.117081	0	0
sk__Bacteria;k__;p__Bacteroidetes;c__Bacteroidia;o__Bacteroidales;f__p-2534-18B5;g__BE24	1	0.590704	0.120985	0.117081	0.117081	0	0
sk__Bacteria;k__;p__Bacteroidetes;c__Cytophagia;o__Cytophagales;f__;g__	1	0.590704	0.120985	0	0	0	0
sk__Bacteria;k__;p__Bacteroidetes;c__Cytophagia;o__Cytophagales;f__Cyclobacteriaceae;g__	1	0.590704	0.120985	0	0	0	0
sk__Bacteria;k__;p__Bacteroidetes;c__Cytophagia;o__Cytophagales;f__Cytophagaceae;g__	1	0.590704	0.120985	0	0	0	0
sk__Bacteria;k__;p__Bacteroidetes;c__Cytophagia;o__Cytophagales;f__Cytophagaceae;g__Adhaeribacter	1	0.590704	0.120985	0	0	0	0
sk__Bacteria;k__;p__Bacteroidetes;c__Cytophagia;o__Cytophagales;f__Cytophagaceae;g__Cytophaga	1	0.590704	0.120985	0	0	0	0
sk__Bacteria;k__;p__Bacteroidetes;c__Cytophagia;o__Cytophagales;f__Cytophagaceae;g__Dyadobacter	1	0.590704	0.120985	0	0	0	0
sk__Bacteria;k__;p__Bacteroidetes;c__Cytophagia;o__Cytophagales;f__Cytophagaceae;g__Emticicia	1	0.590704	0.120985	0	0	0	0
sk__Bacteria;k__;p__Bacteroidetes;c__Cytophagia;o__Cytophagales;f__Cytophagaceae;g__Flectobacillus	1	0.590704	0.120985	0	0	0	0
sk__Bacteria;k__;p__Bacteroidetes;c__Cytophagia;o__Cytophagales;f__Cytophagaceae;g__Hymenobacter	1	0.590704	0.120985	0	0	0	0
sk__Bacteria;k__;p__Bacteroidetes;c__Cytophagia;o__Cytophagales;f__Cytophagaceae;g__Larkinella	1	0.590704	0.120985	0	0	0	0
sk__Bacteria;k__;p__Bacteroidetes;c__Cytophagia;o__Cytophagales;f__Cytophagaceae;g__Leadbetterella	1	0.590704	0.120985	0	0	0	0
sk__Bacteria;k__;p__Bacteroidetes;c__Cytophagia;o__Cytophagales;f__Cytophagaceae;g__Microscilla	1	0.590704	0.120985	0	0	0	0
sk__Bacteria;k__;p__Bacteroidetes;c__Cytophagia;o__Cytophagales;f__Cytophagaceae;g__Pontibacter	1	0.590704	0.120985	0	0	0	0
sk__Bacteria;k__;p__Bacteroidetes;c__Cytophagia;o__Cytophagales;f__Cytophagaceae;g__Rhodocytophaga	1	0.590704	0.120985	0	0	0	0
sk__Bacteria;k__;p__Bacteroidetes;c__Cytophagia;o__Cytophagales;f__Cytophagaceae;g__Rudanella	1	0.590704	0.120985	0	0	0	0
sk__Bacteria;k__;p__Bacteroidetes;c__Cytophagia;o__Cytophagales;f__Cytophagaceae;g__Runella	1	0.590704	0.120985	0	0	0	0
sk__Bacteria;k__;p__Bacteroidetes;c__Cytophagia;o__Cytophagales;f__Cytophagaceae;g__Spirosoma	1	0.590704	0.120985	0	0	0	0
sk__Bacteria;k__;p__Bacteroidetes;c__Cytophagia;o__Cytophagales;f__Cytophagaceae;g__Sporocytophaga	1	0.590704	0.120985	0	0	0	0
sk__Bacteria;k__;p__Bacteroidetes;c__Cytophagia;o__Cytophagales;f__Flammeovirgaceae;g__	1	0.590704	0.120985	0	0	0	0
sk__Bacteria;k__;p__Bacteroidetes;c__Cytophagia;o__Cytophagales;f__Flammeovirgaceae;g__Flammeovirga	1	0.590704	0.120985	0	0	0	0
sk__Bacteria;k__;p__Bacteroidetes;c__Cytophagia;o__Cytophagales;f__Flammeovirgaceae;g__Flexibacter	1	0.590704	0.120985	0	0	0	0
sk__Bacteria;k__;p__Bacteroidetes;c__Cytophagia;o__Cytophagales;f__Flammeovirgaceae;g__Flexithrix	1	0.590704	0.120985	0	0	0	0
sk__Bacteria;k__;p__Bacteroidetes;c__Cytophagia;o__Cytophagales;f__Flammeovirgaceae;g__Fulvivirga	1	0.590704	0.120985	0	0	0	0
sk__Bacteria;k__;p__Bacteroidetes;c__Cytophagia;o__Cytophagales;f__Flammeovirgaceae;g__JTB248	1	0.590704	0.120985	0	0	0	0
sk__Bacteria;k__;p__Bacteroidetes;c__Cytophagia;o__Cytophagales;f__Flammeovirgaceae;g__Persicobacter	1	0.590704	0.120985	0	0	0	0
sk__Bacteria;k__;p__Bacteroidetes;c__Cytophagia;o__Cytophagales;f__Flammeovirgaceae;g__Reichenbachiella	1	0.590704	0.120985	0	0	0	0
sk__Bacteria;k__;p__Bacteroidetes;c__Cytophagia;o__Cytophagales;f__Flammeovirgaceae;g__Roseivirga	1	0.590704	0.120985	0	0	0	0
sk__Bacteria;k__;p__Bacteroidetes;c__Cytophagia;o__Cytophagales;f__[Amoebophilaceae];g__	1	0.590704	0.120985	0	0	0	0
sk__Bacteria;k__;p__Bacteroidetes;c__Cytophagia;o__Cytophagales;f__[Amoebophilaceae];g__Candidatus Amoebophilus	1	0.590704	0.120985	0	0	0	0
sk__Bacteria;k__;p__Bacteroidetes;c__Cytophagia;o__Cytophagales;f__[Amoebophilaceae];g__Candidatus Cardinium	1	0.590704	0.120985	0	0	0	0
sk__Bacteria;k__;p__Bacteroidetes;c__Cytophagia;o__Cytophagales;f__[Amoebophilaceae];g__SC3-56	1	0.590704	0.120985	0	0	0	0
sk__Bacteria;k__;p__Bacteroidetes;c__Cytophagia;o__Cytophagales;f__[Amoebophilaceae];g__SGUS912	1	0.590704	0.120985	0	0	0	0
sk__Bacteria;k__;p__Bacteroidetes;c__Cytophagia;o__Cytophagales;f__[Amoebophilaceae];g__Ucs1325	1	0.590704	0.120985	0	0	0	0
sk__Bacteria;k__;p__Bacteroidetes;c__Flavobacteriia;o__;f__;g__	1	0.590704	0.120985	0.00390425	0	0	0
sk__Bacteria;k__;p__Bacteroidetes;c__Flavobacteriia;o__Flavobacteriales;f__;g__	1	0.590704	0.120985	0.00390425	0.00390425	0	0
sk__Bacteria;k__;p__Bacteroidetes;c__Flavobacteriia;o__Flavobacteriales;f__Blattabacteriaceae;g__	1	0.590704	0.120985	0.00390425	0.00390425	0	0
sk__Bacteria;k__;p__Bacteroidetes;c__Flavobacteriia;o__Flavobacteriales;f__Blattabacteriaceae;g__Blattabacterium	1	0.590704	0.120985	0.00390425	0.00390425	0	0
sk__Bacteria;k__;p__Bacteroidetes;c__Flavobacteriia;o__Flavobacteriales;f__Cryomorphaceae;g__	1	0.590704	0.120985	0.00390425	0.00390425	0	0
sk__Bacteria;k__;p__Bacteroidetes;c__Flavobacteriia;o__Flavobacteriales;f__Cryomorphaceae;g__Brumimicrobium	1	0.590704	0.120985	0.00390425	0.00390425	0	0
sk__Bacteria;k__;p__Bacteroidetes;c__Flavobacteriia;o__Flavobacteriales;f__Cryomorphaceae;g__Crocinitomix	1	0.590704	0.120985	0.00390425	0.00390425	0	0
sk__Bacteria;k__;p__Bacteroidetes;c__Flavobacteriia;o__Flavobacteriales;f__Cryomorphaceae;g__Cryomorpha	1	0.590704	0.120985	0.00390425	0.00390425	0	0
sk__Bacteria;k__;p__Bacteroidetes;c__Flavobacteriia;o__Flavobacteriales;f__Cryomorphaceae;g__Fluviicola	1	0.590704	0.120985	0.00390425	0.00390425	0	0
sk__Bacteria;k__;p__Bacteroidetes;c__Flavobacteriia;o__Flavobacteriales;f__Cryomorphaceae;g__Owenweeksia	1	0.590704	0.120985	0.00390425	0.00390425	0	0
sk__Bacteria;k__;p__Bacteroidetes;c__Flavobacteriia;o__Flavobacteriales;f__Cryomorphaceae;g__Wandonia	1	0.590704	0.120985	0.00390425	0.00390425	0	0
sk__Bacteria;k__;p__Bacteroidetes;c__Flavobacteriia;o__Flavobacteriales;f__Flavobacteriaceae;g__	1	0.590704	0.120985	0.00390425	0.00390425	0.000650709	0
sk__Bacteria;k__;p__Bacteroidetes;c__Flavobacteriia;o__Flavobacteriales;f__Flavobacteriaceae;g__Aequorivita	1	0.590704	0.120985	0.00390425	0.00390425	0.000650709	0
sk__Bacteria;k__;p__Bacteroidetes;c__Flavobacteriia;o__Flavobacteriales;f__Flavobacteriaceae;g__Algibacter	1	0.590704	0.120985	0.00390425	0.00390425	0.000650709	0
sk__Bacteria;k__;p__Bacteroidetes;c__Flavobacteriia;o__Flavobacteriales;f__Flavobacteriaceae;g__Aquimarina	1	0.590704	0.120985	0.00390425	0.00390425	0.000650709	0
sk__Bacteria;k__;p__Bacteroidetes;c__Flavobacteriia;o__Flavobacteriales;f__Flavobacteriaceae;g__Arenibacter	1	0.590704	0.120985	0.00390425	0.00390425	0.000650709	0
sk__Bacteria;k__;p__Bacteroidetes;c__Flavobacteriia;o__Flavobacteriales;f__Flavobacteriaceae;g__Bizionia	1	0.590704	0.120985	0.00390425	0.00390425	0.000650709	0
sk__Bacteria;k__;p__Bacteroidetes;c__Flavobacteriia;o__Flavobacteriales;f__Flavobacteriaceae;g__Capnocytophaga	1	0.590704	0.120985	0.00390425	0.00390425	0.000650709	0.000650709
sk__Bacteria;k__;p__Bacteroidetes;c__Flavobacteriia;o__Flavobacteriales;f__Flavobacteriaceae;g__Cellulophaga	1	0.590704	0.120985	0.00390425	0.00390425	0.000650709	0
sk__Bacteria;k__;p__Bacteroidetes;c__Flavobacteriia;o__Flavobacteriales;f__Flavobacteriaceae;g__Flavobacterium	1	0.590704	0.120985	0.00390425	0.00390425	0.000650709	0
sk__Bacteria;k__;p__Bacteroidetes;c__Flavobacteriia;o__Flavobacteriales;f__Flavobacteriaceae;g__Formosa	1	0.590704	0.120985	0.00390425	0.00390425	0.000650709	0
sk__Bacteria;k__;p__Bacteroidetes;c__Flavobacteriia;o__Flavobacteriales;f__Flavobacteriaceae;g__Gelidibacter	1	0.590704	0.120985	0.00390425	0.00390425	0.000650709	0
sk__Bacteria;k__;p__Bacteroidetes;c__Flavobacteriia;o__Flavobacteriales;f__Flavobacteriaceae;g__Gillisia	1	0.590704	0.120985	0.00390425	0.00390425	0.000650709	0
sk__Bacteria;k__;p__Bacteroidetes;c__Flavobacteriia;o__Flavobacteriales;f__Flavobacteriaceae;g__Gramella	1	0.590704	0.120985	0.00390425	0.00390425	0.000650709	0
sk__Bacteria;k__;p__Bacteroidetes;c__Flavobacteriia;o__Flavobacteriales;f__Flavobacteriaceae;g__Kordia	1	0.590704	0.120985	0.00390425	0.00390425	0.000650709	0
sk__Bacteria;k__;p__Bacteroidetes;c__Flavobacteriia;o__Flavobacteriales;f__Flavobacteriaceae;g__Leeuwenhoekiella	1	0.590704	0.120985	0.00390425	0.00390425	0.000650709	0
sk__Bacteria;k__;p__Bacteroidetes;c__Flavobacteriia;o__Flavobacteriales;f__Flavobacteriaceae;g__Lutimonas	1	0.590704	0.120985	0.00390425	0.00390425	0.000650709	0
sk__Bacteria;k__;p__Bacteroidetes;c__Flavobacteriia;o__Flavobacteriales;f__Flavobacteriaceae;g__Maribacter	1	0.590704	0.120985	0.00390425	0.00390425	0.000650709	0
sk__Bacteria;k__;p__Bacteroidetes;c__Flavobacteriia;o__Flavobacteriales;f__Flavobacteriaceae;g__Mesonia	1	0.590704	0.120985	0.00390425	0.00390425	0.000650709	0
sk__Bacteria;k__;p__Bacteroidetes;c__Flavobacteriia;o__Flavobacteriales;f__Flavobacteriaceae;g__Muricauda	1	0.590704	0.120985	0.00390425	0.00390425	0.000650709	0
sk__Bacteria;k__;p__Bacteroidetes;c__Flavobacteriia;o__Flavobacteriales;f__Flavobacteriaceae;g__Myroides	1	0.590704	0.120985	0.00390425	0.00390425	0.000650709	0
sk__Bacteria;k__;p__Bacteroidetes;c__Flavobacteriia;o__Flavobacteriales;f__Flavobacteriaceae;g__Olleya	1	0.590704	0.120985	0.00390425	0.00390425	0.000650709	0
sk__Bacteria;k__;p__Bacteroidetes;c__Flavobacteriia;o__Flavobacteriales;f__Flavobacteriaceae;g__Polaribacter	1	0.590704	0.120985	0.00390425	0.00390425	0.000650709	0
sk__Bacteria;k__;p__Bacteroidetes;c__Flavobacteriia;o__Flavobacteriales;f__Flavobacteriaceae;g__Psychroflexus	1	0.590704	0.120985	0.00390425	0.00390425	0.000650709	0
sk__Bacteria;k__;p__Bacteroidetes;c__Flavobacteriia;o__Flavobacteriales;f__Flavobacteriaceae;g__Psychroserpens	1	0.590704	0.120985	0.00390425	0.00390425	0.000650709	0
sk__Bacteria;k__;p__Bacteroidetes;c__Flavobacteriia;o__Flavobacteriales;f__Flavobacteriaceae;g__Robiginitalea	1	0.590704	0.120985	0.00390425	0.00390425	0.000650709	0
sk__Bacteria;k__;p__Bacteroidetes;c__Flavobacteriia;o__Flavobacteriales;f__Flavobacteriaceae;g__Salegentibacter	1	0.590704	0.120985	0.00390425	0.00390425	0.000650709	0
sk__Bacteria;k__;p__Bacteroidetes;c__Flavobacteriia;o__Flavobacteriales;f__Flavobacteriaceae;g__Salinimicrobium	1	0.590704	0.120985	0.00390425	0.00390425	0.000650709	0
sk__Bacteria;k__;p__Bacteroidetes;c__Flavobacteriia;o__Flavobacteriales;f__Flavobacteriaceae;g__Sediminicola	1	0.590704	0.120985	0.00390425	0.00390425	0.000650709	0
sk__Bacteria;k__;p__Bacteroidetes;c__Flavobacteriia;o__Flavobacteriales;f__Flavobacteriaceae;g__Tenacibaculum	1	0.590704	0.120985	0.00390425	0.00390425	0.000650709	0
sk__Bacteria;k__;p__Bacteroidetes;c__Flavobacteriia;o__Flavobacteriales;f__Flavobacteriaceae;g__Ulvibacter	1	0.590704	0.120985	0.00390425	0.00390425	0.000650709	0
sk__Bacteria;k__;p__Bacteroidetes;c__Flavobacteriia;o__Flavobacteriales;f__Flavobacteriaceae;g__Winogradskyella	1	0.590704	0.120985	0.00390425	0.00390425	0.000650709	0
sk__Bacteria;k__;p__Bacteroidetes;c__Flavobacteriia;o__Flavobacteriales;f__Flavobacteriaceae;g__Zhouia	1	0.590704	0.120985	0.00390425	0.00390425	0.000650709	0
sk__Bacteria;k__;p__Bacteroidetes;c__Flavobacteriia;o__Flavobacteriales;f__Flavobacteriaceae;g__Zobellia	1	0.590704	0.120985	0.00390425	0.00390425	0.000650709	0
sk__Bacteria;k__;p__Bacteroidetes;c__Flavobacteriia;o__Flavobacteriales;f__NS9;g__	1	0.590704	0.120985	0.00390425	0.00390425	0	0
sk__Bacteria;k__;p__Bacteroidetes;c__Flavobacteriia;o__Flavobacteriales;f__[Weeksellaceae];g__	1	0.590704	0.120985	0.00390425	0.00390425	0.00325354	0.00325354
sk__Bacteria;k__;p__Bacteroidetes;c__Flavobacteriia;o__Flavobacteriales;f__[Weeksellaceae];g__Chryseobacterium	1	0.590704	0.120985	0.00390425	0.00390425	0.00325354	0
sk__Bacteria;k__;p__Bacteroidetes;c__Flavobacteriia;o__Flavobacteriales;f__[Weeksellaceae];g__Cloacibacterium	1	0.590704	0.120985	0.00390425	0.00390425	0.00325354	0
sk__Bacteria;k__;p__Bacteroidetes;c__Flavobacteriia;o__Flavobacteriales;f__[Weeksellaceae];g__Elizabethkingia	1	0.590704	0.120985	0.00390425	0.00390425	0.00325354	0
sk__Bacteria;k__;p__Bacteroidetes;c__Flavobacteriia;o__Flavobacteriales;f__[Weeksellaceae];g__Ornithobacterium	1	0.590704	0.120985	0.00390425	0.00390425	0.00325354	0
sk__Bacteria;k__;p__Bacteroidetes;c__Flavobacteriia;o__Flavobacteriales;f__[Weeksellaceae];g__Riemerella	1	0.590704	0.120985	0.00390425	0.00390425	0.00325354	0
sk__Bacteria;k__;p__Bacteroidetes;c__Flavobacteriia;o__Flavobacteriales;f__[Weeksellaceae];g__Wautersiella	1	0.590704	0.120985	0.00390425	0.00390425	0.00325354	0
sk__Bacteria;k__;p__Bacteroidetes;c__Flavobacteriia;o__Flavobacteriales;f__[Weeksellaceae];g__Weeksella	1	0.590704	0.120985	0.00390425	0.00390425	0.00325354	0
sk__Bacteria;k__;p__Bacteroidetes;c__SB-5;o__;f__;g__	1	0.590704	0.120985	0	0	0	0
sk__Bacteria;k__;p__Bacteroidetes;c__SM1A07;o__;f__;g__	1	0.590704	0.120985	0	0	0	0
sk__Bacteria;k__;p__Bacteroidetes;c__Sphingobacteriia;o__Sphingobacteriales;f__;g__	1	0.590704	0.120985	0	0	0	0
sk__Bacteria;k__;p__Bacteroidetes;c__Sphingobacteriia;o__Sphingobacteriales;f__NS11-12;g__	1	0.590704	0.120985	0	0	0	0
sk__Bacteria;k__;p__Bacteroidetes;c__Sphingobacteriia;o__Sphingobacteriales;f__Sphingobacteriaceae;g__	1	0.590704	0.120985	0	0	0	0
sk__Bacteria;k__;p__Bacteroidetes;c__Sphingobacteriia;o__Sphingobacteriales;f__Sphingobacteriaceae;g__Olivibacter	1	0.590704	0.120985	0	0	0	0
sk__Bacteria;k__;p__Bacteroidetes;c__Sphingobacteriia;o__Sphingobacteriales;f__Sphingobacteriaceae;g__Parapedobacter	1	0.590704	0.120985	0	0	0	0
sk__Bacteria;k__;p__Bacteroidetes;c__Sphingobacteriia;o__Sphingobacteriales;f__Sphingobacteriaceae;g__Pedobacter	1	0.590704	0.120985	0	0	0	0
sk__Bacteria;k__;p__Bacteroidetes;c__Sphingobacteriia;o__Sphingobacteriales;f__Sphingobacteriaceae;g__Sphingobacterium	1	0.590704	0.120985	0	0	0	0
sk__Bacteria;k__;p__Bacteroidetes;c__VC2_1_Bac22;o__;f__;g__	1	0.590704	0.120985	0	0	0	0
sk__Bacteria;k__;p__Bacteroidetes;c__[Rhodothermi];o__[Rhodothermales];f__;g__	1	0.590704	0.120985	0	0	0	0
sk__Bacteria;k__;p__Bacteroidetes;c__[Rhodothermi];o__[Rhodothermales];f__Rhodothermaceae;g__	1	0.590704	0.120985	0	0	0	0
sk__Bacteria;k__;p__Bacteroidetes;c__[Rhodothermi];o__[Rhodothermales];f__Rhodothermaceae;g__Rhodothermus	1	0.590704	0.120985	0	0	0	0
sk__Bacteria;k__;p__Bacteroidetes;c__[Rhodothermi];o__[Rhodothermales];f__Rhodothermaceae;g__Rubricoccus	1	0.590704	0.120985	0	0	0	0
sk__Bacteria;k__;p__Bacteroidetes;c__[Rhodothermi];o__[Rhodothermales];f__Rhodothermaceae;g__Salinibacter	1	0.590704	0.120985	0	0	0	0
sk__Bacteria;k__;p__Bacteroidetes;c__[Rhodothermi];o__[Rhodothermales];f__Rhodothermaceae;g__Salisaeta	1	0.590704	0.120985	0	0	0	0
sk__Bacteria;k__;p__Bacteroidetes;c__[Rhodothermi];o__[Rhodothermales];f__[Balneolaceae];g__	1	0.590704	0.120985	0	0	0	0
sk__Bacteria;k__;p__Bacteroidetes;c__[Rhodothermi];o__[Rhodothermales];f__[Balneolaceae];g__Balneola	1	0.590704	0.120985	0	0	0	0
sk__Bacteria;k__;p__Bacteroidetes;c__[Rhodothermi];o__[Rhodothermales];f__[Balneolaceae];g__KSA1	1	0.590704	0.120985	0	0	0	0
sk__Bacteria;k__;p__Bacteroidetes;c__[Saprospirae];o__;f__;g__	1	0.590704	0.120985	0	0	0	0
sk__Bacteria;k__;p__Bacteroidetes;c__[Saprospirae];o__[Saprospirales];f__;g__	1	0.590704	0.120985	0	0	0	0
sk__Bacteria;k__;p__Bacteroidetes;c__[Saprospirae];o__[Saprospirales];f__Chitinophagaceae;g__	1	0.590704	0.120985	0	0	0	0
sk__Bacteria;k__;p__Bacteroidetes;c__[Saprospirae];o__[Saprospirales];f__Chitinophagaceae;g__Chitinophaga	1	0.590704	0.120985	0	0	0	0
sk__Bacteria;k__;p__Bacteroidetes;c__[Saprospirae];o__[Saprospirales];f__Chitinophagaceae;g__Flavihumibacter	1	0.590704	0.120985	0	0	0	0
sk__Bacteria;k__;p__Bacteroidetes;c__[Saprospirae];o__[Saprospirales];f__Chitinophagaceae;g__Flavisolibacter	1	0.590704	0.120985	0	0	0	0
sk__Bacteria;k__;p__Bacteroidetes;c__[Saprospirae];o__[Saprospirales];f__Chitinophagaceae;g__Niabella	1	0.590704	0.120985	0	0	0	0
sk__Bacteria;k__;p__Bacteroidetes;c__[Saprospirae];o__[Saprospirales];f__Chitinophagaceae;g__Niastella	1	0.590704	0.120985	0	0	0	0
sk__Bacteria;k__;p__Bacteroidetes;c__[Saprospirae];o__[Saprospirales];f__Chitinophagaceae;g__Sediminibacterium	1	0.590704	0.120985	0	0	0	0
sk__Bacteria;k__;p__Bacteroidetes;c__[Saprospirae];o__[Saprospirales];f__Chitinophagaceae;g__Segetibacter	1	0.590704	0.120985	0	0	0	0
sk__Bacteria;k__;p__Bacteroidetes;c__[Saprospirae];o__[Saprospirales];f__Chitinophagaceae;g__Terrimonas	1	0.590704	0.120985	0	0	0	0
sk__Bacteria;k__;p__Bacteroidetes;c__[Saprospirae];o__[Saprospirales];f__Saprospiraceae;g__	1	0.590704	0.120985	0	0	0	0
sk__Bacteria;k__;p__Bacteroidetes;c__[Saprospirae];o__[Saprospirales];f__Saprospiraceae;g__Haliscomenobacter	1	0.590704	0.120985	0	0	0	0
sk__Bacteria;k__;p__Bacteroidetes;c__[Saprospirae];o__[Saprospirales];f__Saprospiraceae;g__Lewinella	1	0.590704	0.120985	0	0	0	0
sk__Bacteria;k__;p__Bacteroidetes;c__[Saprospirae];o__[Saprospirales];f__Saprospiraceae;g__Saprospira	1	0.590704	0.120985	0	0	0	0
sk__Bacteria;k__;p__CD12;c__;o__;f__;g__	1	0.590704	0	0	0	0	0
sk__Bacteria;k__;p__Caldiserica;c__Caldisericia;o__Caldisericales;f__;g__	1	0.590704	0	0	0	0	0
sk__Bacteria;k__;p__Caldiserica;c__Caldisericia;o__Caldisericales;f__Caldisericaceae;g__	1	0.590704	0	0	0	0	0
sk__Bacteria;k__;p__Caldiserica;c__Caldisericia;o__Caldisericales;f__Caldisericaceae;g__Caldisericum	1	0.590704	0	0	0	0	0
sk__Bacteria;k__;p__Caldiserica;c__OP5;o__;f__;g__	1	0.590704	0	0	0	0	0
sk__Bacteria;k__;p__Caldiserica;c__OP5;o__LF045;f__;g__	1	0.590704	0	0	0	0	0
sk__Bacteria;k__;p__Caldiserica;c__OP5;o__WCHB1-02;f__;g__	1	0.590704	0	0	0	0	0
sk__Bacteria;k__;p__Caldiserica;c__OP5;o__WCHB1-02;f__SHBZ1169;g__	1	0.590704	0	0	0	0	0
sk__Bacteria;k__;p__Caldiserica;c__TTA-B1;o__;f__;g__	1	0.590704	0	0	0	0	0
sk__Bacteria;k__;p__Caldiserica;c__WCHB1-03;o__;f__;g__	1	0.590704	0	0	0	0	0
sk__Bacteria;k__;p__Caldithrix;c__Caldithrixae;o__Caldithrixales;f__;g__	1	0.590704	0	0	0	0	0
sk__Bacteria;k__;p__Caldithrix;c__Caldithrixae;o__Caldithrixales;f__BA059;g__	1	0.590704	0	0	0	0	0
sk__Bacteria;k__;p__Caldithrix;c__Caldithrixae;o__Caldithrixales;f__Caldithrixaceae;g__	1	0.590704	0	0	0	0	0
sk__Bacteria;k__;p__Caldithrix;c__Caldithrixae;o__Caldithrixales;f__Caldithrixaceae;g__Caldithrix	1	0.590704	0	0	0	0	0
sk__Bacteria;k__;p__Caldithrix;c__Caldithrixae;o__Caldithrixales;f__Caldithrixaceae;g__LCP-26	1	0.590704	0	0	0	0	0
sk__Bacteria;k__;p__Chlamydiae;c__;o__;f__;g__	1	0.590704	0	0	0	0	0
sk__Bacteria;k__;p__Chlamydiae;c__Chlamydiia;o__;f__;g__	1	0.590704	0	0	0	0	0
sk__Bacteria;k__;p__Chlamydiae;c__Chlamydiia;o__Chlamydiales;f__;g__	1	0.590704	0	0	0	0	0
sk__Bacteria;k__;p__Chlamydiae;c__Chlamydiia;o__Chlamydiales;f__Chlamydiaceae;g__	1	0.590704	0	0	0	0	0
sk__Bacteria;k__;p__Chlamydiae;c__Chlamydiia;o__Chlamydiales;f__Chlamydiaceae;g__Chlamydia	1	0.590704	0	0	0	0	0
sk__Bacteria;k__;p__Chlamydiae;c__Chlamydiia;o__Chlamydiales;f__Criblamydiaceae;g__	1	0.590704	0	0	0	0	0
sk__Bacteria;k__;p__Chlamydiae;c__Chlamydiia;o__Chlamydiales;f__Parachlamydiaceae;g__	1	0.590704	0	0	0	0	0
sk__Bacteria;k__;p__Chlamydiae;c__Chlamydiia;o__Chlamydiales;f__Parachlamydiaceae;g__Candidatus Protochlamydia	1	0.590704	0	0	0	0	0
sk__Bacteria;k__;p__Chlamydiae;c__Chlamydiia;o__Chlamydiales;f__Parachlamydiaceae;g__Parachlamydia	1	0.590704	0	0	0	0	0
sk__Bacteria;k__;p__Chlamydiae;c__Chlamydiia;o__Chlamydiales;f__Rhabdochlamydiaceae;g__Candidatus Rhabdochlamydia	1	0.590704	0	0	0	0	0
sk__Bacteria;k__;p__Chlamydiae;c__Chlamydiia;o__Chlamydiales;f__Simkaniaceae;g__	1	0.590704	0	0	0	0	0
sk__Bacteria;k__;p__Chlamydiae;c__Chlamydiia;o__Chlamydiales;f__Waddliaceae;g__	1	0.590704	0	0	0	0	0
sk__Bacteria;k__;p__Chlamydiae;c__Chlamydiia;o__Chlamydiales;f__Waddliaceae;g__Waddlia	1	0.590704	0	0	0	0	0
sk__Bacteria;k__;p__Chlorobi;c__;o__;f__;g__	1	0.590704	0	0	0	0	0
sk__Bacteria;k__;p__Chlorobi;c__BSV26;o__;f__;g__	1	0.590704	0	0	0	0	0
sk__Bacteria;k__;p__Chlorobi;c__BSV26;o__A89;f__;g__	1	0.590704	0	0	0	0	0
sk__Bacteria;k__;p__Chlorobi;c__BSV26;o__BSN164;f__;g__	1	0.590704	0	0	0	0	0
sk__Bacteria;k__;p__Chlorobi;c__BSV26;o__C20;f__;g__	1	0.590704	0	0	0	0	0
sk__Bacteria;k__;p__Chlorobi;c__BSV26;o__PK329;f__;g__	1	0.590704	0	0	0	0	0
sk__Bacteria;k__;p__Chlorobi;c__BSV26;o__VC38;f__;g__	1	0.590704	0	0	0	0	0
sk__Bacteria;k__;p__Chlorobi;c__Chlorobia;o__Chlorobiales;f__Chlorobiaceae;g__	1	0.590704	0	0	0	0	0
sk__Bacteria;k__;p__Chlorobi;c__Chlorobia;o__Chlorobiales;f__Chlorobiaceae;g__Chlorobaculum	1	0.590704	0	0	0	0	0
sk__Bacteria;k__;p__Chlorobi;c__Chlorobia;o__Chlorobiales;f__Chlorobiaceae;g__Pelodictyon	1	0.590704	0	0	0	0	0
sk__Bacteria;k__;p__Chlorobi;c__Chlorobia;o__Chlorobiales;f__Chlorobiaceae;g__Prosthecochloris	1	0.590704	0	0	0	0	0
sk__Bacteria;k__;p__Chlorobi;c__Chlorobia;o__[Chloroherpetales];f__;g__	1	0.590704	0	0	0	0	0
sk__Bacteria;k__;p__Chlorobi;c__Chlorobia;o__[Chloroherpetales];f__SM1B02;g__	1	0.590704	0	0	0	0	0
sk__Bacteria;k__;p__Chlorobi;c__Chlorobia;o__[Chloroherpetales];f__[Chloroherpetaceae];g__Chloroherpeton	1	0.590704	0	0	0	0	0
sk__Bacteria;k__;p__Chlorobi;c__Ignavibacteria;o__Ignavibacteriales;f__;g__	1	0.590704	0	0	0	0	0
sk__Bacteria;k__;p__Chlorobi;c__Ignavibacteria;o__Ignavibacteriales;f__Ignavibacteriaceae;g__	1	0.590704	0	0	0	0	0
sk__Bacteria;k__;p__Chlorobi;c__Ignavibacteria;o__Ignavibacteriales;f__Ignavibacteriaceae;g__Ignavibacterium	1	0.590704	0	0	0	0	0
sk__Bacteria;k__;p__Chlorobi;c__Ignavibacteria;o__Ignavibacteriales;f__OTUb7;g__	1	0.590704	0	0	0	0	0
sk__Bacteria;k__;p__Chlorobi;c__Ignavibacteria;o__Ignavibacteriales;f__[Melioribacteraceae];g__	1	0.590704	0	0	0	0	0
sk__Bacteria;k__;p__Chlorobi;c__Ignavibacteria;o__Ignavibacteriales;f__lheB3-7;g__	1	0.590704	0	0	0	0	0
sk__Bacteria;k__;p__Chlorobi;c__Ignavibacteria;o__SM1H02;f__;g__	1	0.590704	0	0	0	0	0
sk__Bacteria;k__;p__Chlorobi;c__OPB56;o__;f__;g__	1	0.590704	0	0	0	0	0
sk__Bacteria;k__;p__Chlorobi;c__SJA-28;o__;f__;g__	1	0.590704	0	0	0	0	0
sk__Bacteria;k__;p__Chloroflexi;c__;o__;f__;g__	1	0.590704	0	0	0	0	0
sk__Bacteria;k__;p__Chloroflexi;c__Anaerolineae;o__;f__;g__	1	0.590704	0	0	0	0	0
sk__Bacteria;k__;p__Chloroflexi;c__Anaerolineae;o__A31;f__;g__	1	0.590704	0	0	0	0	0
sk__Bacteria;k__;p__Chloroflexi;c__Anaerolineae;o__A31;f__S47;g__	1	0.590704	0	0	0	0	0
sk__Bacteria;k__;p__Chloroflexi;c__Anaerolineae;o__Anaerolineales;f__Anaerolinaceae;g__	1	0.590704	0	0	0	0	0
sk__Bacteria;k__;p__Chloroflexi;c__Anaerolineae;o__Anaerolineales;f__Anaerolinaceae;g__Anaerolinea	1	0.590704	0	0	0	0	0
sk__Bacteria;k__;p__Chloroflexi;c__Anaerolineae;o__Anaerolineales;f__Anaerolinaceae;g__Bellilinea	1	0.590704	0	0	0	0	0
sk__Bacteria;k__;p__Chloroflexi;c__Anaerolineae;o__Anaerolineales;f__Anaerolinaceae;g__C1_B004	1	0.590704	0	0	0	0	0
sk__Bacteria;k__;p__Chloroflexi;c__Anaerolineae;o__Anaerolineales;f__Anaerolinaceae;g__Longilinea	1	0.590704	0	0	0	0	0
sk__Bacteria;k__;p__Chloroflexi;c__Anaerolineae;o__Anaerolineales;f__Anaerolinaceae;g__SHD-14	1	0.590704	0	0	0	0	0
sk__Bacteria;k__;p__Chloroflexi;c__Anaerolineae;o__Anaerolineales;f__Anaerolinaceae;g__SHD-231	1	0.590704	0	0	0	0	0
sk__Bacteria;k__;p__Chloroflexi;c__Anaerolineae;o__Anaerolineales;f__Anaerolinaceae;g__T78	1	0.590704	0	0	0	0	0
sk__Bacteria;k__;p__Chloroflexi;c__Anaerolineae;o__Anaerolineales;f__Anaerolinaceae;g__WCHB1-05	1	0.590704	0	0	0	0	0
sk__Bacteria;k__;p__Chloroflexi;c__Anaerolineae;o__Ardenscatenales;f__Ardenscatenaceae;g__Ardenscatena	1	0.590704	0	0	0	0	0
sk__Bacteria;k__;p__Chloroflexi;c__Anaerolineae;o__CFB-26;f__;g__	1	0.590704	0	0	0	0	0
sk__Bacteria;k__;p__Chloroflexi;c__Anaerolineae;o__Caldilineales;f__;g__	1	0.590704	0	0	0	0	0
sk__Bacteria;k__;p__Chloroflexi;c__Anaerolineae;o__Caldilineales;f__Caldilineaceae;g__	1	0.590704	0	0	0	0	0
sk__Bacteria;k__;p__Chloroflexi;c__Anaerolineae;o__Caldilineales;f__Caldilineaceae;g__Caldilinea	1	0.590704	0	0	0	0	0
sk__Bacteria;k__;p__Chloroflexi;c__Anaerolineae;o__DRC31;f__;g__	1	0.590704	0	0	0	0	0
sk__Bacteria;k__;p__Chloroflexi;c__Anaerolineae;o__GCA004;f__;g__	1	0.590704	0	0	0	0	0
sk__Bacteria;k__;p__Chloroflexi;c__Anaerolineae;o__H39;f__;g__	1	0.590704	0	0	0	0	0
sk__Bacteria;k__;p__Chloroflexi;c__Anaerolineae;o__MSB-1E9;f__;g__	1	0.590704	0	0	0	0	0
sk__Bacteria;k__;p__Chloroflexi;c__Anaerolineae;o__O4D2Z37;f__;g__	1	0.590704	0	0	0	0	0
sk__Bacteria;k__;p__Chloroflexi;c__Anaerolineae;o__OPB11;f__;g__	1	0.590704	0	0	0	0	0
sk__Bacteria;k__;p__Chloroflexi;c__Anaerolineae;o__S0208;f__;g__	1	0.590704	0	0	0	0	0
sk__Bacteria;k__;p__Chloroflexi;c__Anaerolineae;o__SB-34;f__;g__	1	0.590704	0	0	0	0	0
sk__Bacteria;k__;p__Chloroflexi;c__Anaerolineae;o__SBR1031;f__;g__	1	0.590704	0	0	0	0	0
sk__Bacteria;k__;p__Chloroflexi;c__Anaerolineae;o__SBR1031;f__A4b;g__	1	0.590704	0	0	0	0	0
sk__Bacteria;k__;p__Chloroflexi;c__Anaerolineae;o__SBR1031;f__SHA-31;g__	1	0.590704	0	0	0	0	0
sk__Bacteria;k__;p__Chloroflexi;c__Anaerolineae;o__SBR1031;f__SJA-101;g__	1	0.590704	0	0	0	0	0
sk__Bacteria;k__;p__Chloroflexi;c__Anaerolineae;o__SBR1031;f__oc28;g__	1	0.590704	0	0	0	0	0
sk__Bacteria;k__;p__Chloroflexi;c__Anaerolineae;o__SHA-20;f__;g__	1	0.590704	0	0	0	0	0
sk__Bacteria;k__;p__Chloroflexi;c__Anaerolineae;o__SJA-15;f__;g__	1	0.590704	0	0	0	0	0
sk__Bacteria;k__;p__Chloroflexi;c__Anaerolineae;o__WCHB1-50;f__;g__	1	0.590704	0	0	0	0	0
sk__Bacteria;k__;p__Chloroflexi;c__Anaerolineae;o__envOPS12;f__;g__	1	0.590704	0	0	0	0	0
sk__Bacteria;k__;p__Chloroflexi;c__Anaerolineae;o__pLW-97;f__;g__	1	0.590704	0	0	0	0	0
sk__Bacteria;k__;p__Chloroflexi;c__C0119;o__;f__;g__	1	0.590704	0	0	0	0	0
sk__Bacteria;k__;p__Chloroflexi;c__Chloroflexi;o__AKIW781;f__;g__	1	0.590704	0	0	0	0	0
sk__Bacteria;k__;p__Chloroflexi;c__Chloroflexi;o__Chloroflexales;f__;g__	1	0.590704	0	0	0	0	0
sk__Bacteria;k__;p__Chloroflexi;c__Chloroflexi;o__Chloroflexales;f__01D2Z48;g__	1	0.590704	0	0	0	0	0
sk__Bacteria;k__;p__Chloroflexi;c__Chloroflexi;o__Chloroflexales;f__Chloroflexaceae;g__	1	0.590704	0	0	0	0	0
sk__Bacteria;k__;p__Chloroflexi;c__Chloroflexi;o__Chloroflexales;f__Chloroflexaceae;g__Chloroflexus	1	0.590704	0	0	0	0	0
sk__Bacteria;k__;p__Chloroflexi;c__Chloroflexi;o__Chloroflexales;f__Chloroflexaceae;g__Chloronema	1	0.590704	0	0	0	0	0
sk__Bacteria;k__;p__Chloroflexi;c__Chloroflexi;o__Chloroflexales;f__FFCH7168;g__	1	0.590704	0	0	0	0	0
sk__Bacteria;k__;p__Chloroflexi;c__Chloroflexi;o__Chloroflexales;f__Oscillochloridaceae;g__Oscillochloris	1	0.590704	0	0	0	0	0
sk__Bacteria;k__;p__Chloroflexi;c__Chloroflexi;o__Chloroflexales;f__SBYO_3720;g__	1	0.590704	0	0	0	0	0
sk__Bacteria;k__;p__Chloroflexi;c__Chloroflexi;o__Chloroflexales;f__YCB18;g__	1	0.590704	0	0	0	0	0
sk__Bacteria;k__;p__Chloroflexi;c__Chloroflexi;o__Chloroflexales;f__[Chlorothrixaceae];g__	1	0.590704	0	0	0	0	0
sk__Bacteria;k__;p__Chloroflexi;c__Chloroflexi;o__Chloroflexales;f__[Chlorothrixaceae];g__Candidatus Chlorothrix	1	0.590704	0	0	0	0	0
sk__Bacteria;k__;p__Chloroflexi;c__Chloroflexi;o__Herpetosiphonales;f__;g__	1	0.590704	0	0	0	0	0
sk__Bacteria;k__;p__Chloroflexi;c__Chloroflexi;o__[Roseiflexales];f__;g__	1	0.590704	0	0	0	0	0
sk__Bacteria;k__;p__Chloroflexi;c__Chloroflexi;o__[Roseiflexales];f__[Kouleothrixaceae];g__	1	0.590704	0	0	0	0	0
sk__Bacteria;k__;p__Chloroflexi;c__Chloroflexi;o__[Roseiflexales];f__[Kouleothrixaceae];g__Kouleothrix	1	0.590704	0	0	0	0	0
sk__Bacteria;k__;p__Chloroflexi;c__Chloroflexi;o__[Roseiflexales];f__[Roseiflexaceae];g__	1	0.590704	0	0	0	0	0
sk__Bacteria;k__;p__Chloroflexi;c__Chloroflexi;o__[Roseiflexales];f__[Roseiflexaceae];g__Roseiflexus	1	0.590704	0	0	0	0	0
sk__Bacteria;k__;p__Chloroflexi;c__Dehalococcoidetes;o__;f__;g__	1	0.590704	0	0	0	0	0
sk__Bacteria;k__;p__Chloroflexi;c__Dehalococcoidetes;o__Dehalococcoidales;f__;g__	1	0.590704	0	0	0	0	0
sk__Bacteria;k__;p__Chloroflexi;c__Dehalococcoidetes;o__Dehalococcoidales;f__Dehalococcoidaceae;g__	1	0.590704	0	0	0	0	0
sk__Bacteria;k__;p__Chloroflexi;c__Dehalococcoidetes;o__Dehalococcoidales;f__Dehalococcoidaceae;g__Dehalococcoides	1	0.590704	0	0	0	0	0
sk__Bacteria;k__;p__Chloroflexi;c__Dehalococcoidetes;o__Dehalococcoidales;f__Dehalococcoidaceae;g__Dehalogenimonas	1	0.590704	0	0	0	0	0
sk__Bacteria;k__;p__Chloroflexi;c__Dehalococcoidetes;o__FS117-23B-02;f__;g__	1	0.590704	0	0	0	0	0
sk__Bacteria;k__;p__Chloroflexi;c__Dehalococcoidetes;o__GIF9;f__;g__	1	0.590704	0	0	0	0	0
sk__Bacteria;k__;p__Chloroflexi;c__Ellin6529;o__;f__;g__	1	0.590704	0	0	0	0	0
sk__Bacteria;k__;p__Chloroflexi;c__Gitt-GS-136;o__;f__;g__	1	0.590704	0	0	0	0	0
sk__Bacteria;k__;p__Chloroflexi;c__Ktedonobacteria;o__;f__;g__	1	0.590704	0	0	0	0	0
sk__Bacteria;k__;p__Chloroflexi;c__Ktedonobacteria;o__B10-SB3A;f__;g__	1	0.590704	0	0	0	0	0
sk__Bacteria;k__;p__Chloroflexi;c__Ktedonobacteria;o__B12-WMSP1;f__;g__	1	0.590704	0	0	0	0	0
sk__Bacteria;k__;p__Chloroflexi;c__Ktedonobacteria;o__Elev-1554;f__;g__	1	0.590704	0	0	0	0	0
sk__Bacteria;k__;p__Chloroflexi;c__Ktedonobacteria;o__JG30-KF-AS9;f__;g__	1	0.590704	0	0	0	0	0
sk__Bacteria;k__;p__Chloroflexi;c__Ktedonobacteria;o__Ktedonobacterales;f__Ktedonobacteraceae;g__	1	0.590704	0	0	0	0	0
sk__Bacteria;k__;p__Chloroflexi;c__Ktedonobacteria;o__Ktedonobacterales;f__Ktedonobacteraceae;g__FFCH10602	1	0.590704	0	0	0	0	0
sk__Bacteria;k__;p__Chloroflexi;c__Ktedonobacteria;o__TK10;f__;g__	1	0.590704	0	0	0	0	0
sk__Bacteria;k__;p__Chloroflexi;c__Ktedonobacteria;o__Thermogemmatisporales;f__;g__	1	0.590704	0	0	0	0	0
sk__Bacteria;k__;p__Chloroflexi;c__Ktedonobacteria;o__Thermogemmatisporales;f__Thermogemmatisporaceae;g__	1	0.590704	0	0	0	0	0
sk__Bacteria;k__;p__Chloroflexi;c__Ktedonobacteria;o__Thermogemmatisporales;f__Thermogemmatisporaceae;g__Thermogemmatispora	1	0.590704	0	0	0	0	0
sk__Bacteria;k__;p__Chloroflexi;c__MVP-21;o__;f__;g__	1	0.590704	0	0	0	0	0
sk__Bacteria;k__;p__Chloroflexi;c__P2-11E;o__;f__;g__	1	0.590704	0	0	0	0	0
sk__Bacteria;k__;p__Chloroflexi;c__S085;o__;f__;g__	1	0.590704	0	0	0	0	0
sk__Bacteria;k__;p__Chloroflexi;c__SAR202;o__;f__;g__	1	0.590704	0	0	0	0	0
sk__Bacteria;k__;p__Chloroflexi;c__SHA-26;o__;f__;g__	1	0.590704	0	0	0	0	0
sk__Bacteria;k__;p__Chloroflexi;c__SL56;o__;f__;g__	1	0.590704	0	0	0	0	0
sk__Bacteria;k__;p__Chloroflexi;c__TK10;o__;f__;g__	1	0.590704	0	0	0	0	0
sk__Bacteria;k__;p__Chloroflexi;c__TK10;o__AKYG885;f__;g__	1	0.590704	0	0	0	0	0
sk__Bacteria;k__;p__Chloroflexi;c__TK10;o__AKYG885;f__5B-12;g__	1	0.590704	0	0	0	0	0
sk__Bacteria;k__;p__Chloroflexi;c__TK10;o__AKYG885;f__Dolo_23;g__	1	0.590704	0	0	0	0	0
sk__Bacteria;k__;p__Chloroflexi;c__TK10;o__B07_WMSP1;f__;g__	1	0.590704	0	0	0	0	0
sk__Bacteria;k__;p__Chloroflexi;c__TK10;o__B07_WMSP1;f__FFCH4570;g__	1	0.590704	0	0	0	0	0
sk__Bacteria;k__;p__Chloroflexi;c__TK17;o__;f__;g__	1	0.590704	0	0	0	0	0
sk__Bacteria;k__;p__Chloroflexi;c__TK17;o__TK18;f__;g__	1	0.590704	0	0	0	0	0
sk__Bacteria;k__;p__Chloroflexi;c__TK17;o__mle1-48;f__;g__	1	0.590704	0	0	0	0	0
sk__Bacteria;k__;p__Chloroflexi;c__Thermomicrobia;o__;f__;g__	1	0.590704	0	0	0	0	0
sk__Bacteria;k__;p__Chloroflexi;c__Thermomicrobia;o__AKYG1722;f__;g__	1	0.590704	0	0	0	0	0
sk__Bacteria;k__;p__Chloroflexi;c__Thermomicrobia;o__Ellin6537;f__;g__	1	0.590704	0	0	0	0	0
sk__Bacteria;k__;p__Chloroflexi;c__Thermomicrobia;o__JG30-KF-CM45;f__;g__	1	0.590704	0	0	0	0	0
sk__Bacteria;k__;p__Chloroflexi;c__Thermomicrobia;o__Sphaerobacterales;f__;g__	1	0.590704	0	0	0	0	0
sk__Bacteria;k__;p__Chloroflexi;c__Thermomicrobia;o__Thermomicrobiales;f__;g__	1	0.590704	0	0	0	0	0
sk__Bacteria;k__;p__Chloroflexi;c__[Thermobacula];o__[Thermobaculales];f__[Thermobaculaceae];g__	1	0.590704	0	0	0	0	0
sk__Bacteria;k__;p__Chloroflexi;c__[Thermobacula];o__[Thermobaculales];f__[Thermobaculaceae];g__Thermobaculum	1	0.590704	0	0	0	0	0
sk__Bacteria;k__;p__Chrysiogenetes;c__Chrysiogenetes;o__Chrysiogenales;f__Chrysiogenaceae;g__Desulfurispirillum	1	0.590704	0	0	0	0	0
sk__Bacteria;k__;p__Cyanobacteria;c__;o__;f__;g__	1	0.590704	0	0	0	0	0
sk__Bacteria;k__;p__Cyanobacteria;c__4C0d-2;o__;f__;g__	1	0.590704	0	0	0	0	0
sk__Bacteria;k__;p__Cyanobacteria;c__4C0d-2;o__MLE1-12;f__;g__	1	0.590704	0	0	0	0	0
sk__Bacteria;k__;p__Cyanobacteria;c__4C0d-2;o__SM1D11;f__;g__	1	0.590704	0	0	0	0	0
sk__Bacteria;k__;p__Cyanobacteria;c__4C0d-2;o__SM2F09;f__;g__	1	0.590704	0	0	0	0	0
sk__Bacteria;k__;p__Cyanobacteria;c__4C0d-2;o__YS2;f__;g__	1	0.590704	0	0	0	0	0
sk__Bacteria;k__;p__Cyanobacteria;c__Chloroplast;o__;f__;g__	1	0.590704	0	0	0	0	0
sk__Bacteria;k__;p__Cyanobacteria;c__Chloroplast;o__CAB-I;f__;g__	1	0.590704	0	0	0	0	0
sk__Bacteria;k__;p__Cyanobacteria;c__Chloroplast;o__Cercozoa;f__;g__	1	0.590704	0	0	0	0	0
sk__Bacteria;k__;p__Cyanobacteria;c__Chloroplast;o__Cercozoa;f__Chlorarachniophyceae;g__	1	0.590704	0	0	0	0	0
sk__Bacteria;k__;p__Cyanobacteria;c__Chloroplast;o__Chlorophyta;f__;g__	1	0.590704	0	0	0	0	0
sk__Bacteria;k__;p__Cyanobacteria;c__Chloroplast;o__Chlorophyta;f__Chlamydomonadaceae;g__	1	0.590704	0	0	0	0	0
sk__Bacteria;k__;p__Cyanobacteria;c__Chloroplast;o__Chlorophyta;f__Mamiellaceae;g__	1	0.590704	0	0	0	0	0
sk__Bacteria;k__;p__Cyanobacteria;c__Chloroplast;o__Chlorophyta;f__Trebouxiophyceae;g__	1	0.590704	0	0	0	0	0
sk__Bacteria;k__;p__Cyanobacteria;c__Chloroplast;o__Chlorophyta;f__Ulvophyceae;g__	1	0.590704	0	0	0	0	0
sk__Bacteria;k__;p__Cyanobacteria;c__Chloroplast;o__Cryptophyta;f__;g__	1	0.590704	0	0	0	0	0
sk__Bacteria;k__;p__Cyanobacteria;c__Chloroplast;o__Euglenozoa;f__;g__	1	0.590704	0	0	0	0	0
sk__Bacteria;k__;p__Cyanobacteria;c__Chloroplast;o__Glaucocystophyceae;f__;g__	1	0.590704	0	0	0	0	0
sk__Bacteria;k__;p__Cyanobacteria;c__Chloroplast;o__Haptophyceae;f__;g__	1	0.590704	0	0	0	0	0
sk__Bacteria;k__;p__Cyanobacteria;c__Chloroplast;o__Rhodophyta;f__;g__	1	0.590704	0	0	0	0	0
sk__Bacteria;k__;p__Cyanobacteria;c__Chloroplast;o__Stramenopiles;f__;g__	1	0.590704	0	0	0	0	0
sk__Bacteria;k__;p__Cyanobacteria;c__Chloroplast;o__Streptophyta;f__;g__	1	0.590704	0	0	0	0	0
sk__Bacteria;k__;p__Cyanobacteria;c__Chloroplast;o__UA01;f__;g__	1	0.590704	0	0	0	0	0
sk__Bacteria;k__;p__Cyanobacteria;c__Gloeobacterophycideae;o__Gloeobacterales;f__Gloeobacteraceae;g__Gloeobacter	1	0.590704	0	0	0	0	0
sk__Bacteria;k__;p__Cyanobacteria;c__ML635J-21;o__;f__;g__	1	0.590704	0	0	0	0	0
sk__Bacteria;k__;p__Cyanobacteria;c__Nostocophycideae;o__;f__;g__	1	0.590704	0	0	0	0	0
sk__Bacteria;k__;p__Cyanobacteria;c__Nostocophycideae;o__Nostocales;f__;g__	1	0.590704	0	0	0	0	0
sk__Bacteria;k__;p__Cyanobacteria;c__Nostocophycideae;o__Nostocales;f__Nostocaceae;g__	1	0.590704	0	0	0	0	0
sk__Bacteria;k__;p__Cyanobacteria;c__Nostocophycideae;o__Nostocales;f__Nostocaceae;g__Anabaena	1	0.590704	0	0	0	0	0
sk__Bacteria;k__;p__Cyanobacteria;c__Nostocophycideae;o__Nostocales;f__Nostocaceae;g__Anabaenopsis	1	0.590704	0	0	0	0	0
sk__Bacteria;k__;p__Cyanobacteria;c__Nostocophycideae;o__Nostocales;f__Nostocaceae;g__Aphanizomenon	1	0.590704	0	0	0	0	0
sk__Bacteria;k__;p__Cyanobacteria;c__Nostocophycideae;o__Nostocales;f__Nostocaceae;g__Cylindrospermopsis	1	0.590704	0	0	0	0	0
sk__Bacteria;k__;p__Cyanobacteria;c__Nostocophycideae;o__Nostocales;f__Nostocaceae;g__Dolichospermum	1	0.590704	0	0	0	0	0
sk__Bacteria;k__;p__Cyanobacteria;c__Nostocophycideae;o__Nostocales;f__Nostocaceae;g__Gloeotrichia	1	0.590704	0	0	0	0	0
sk__Bacteria;k__;p__Cyanobacteria;c__Nostocophycideae;o__Nostocales;f__Nostocaceae;g__Nodularia	1	0.590704	0	0	0	0	0
sk__Bacteria;k__;p__Cyanobacteria;c__Nostocophycideae;o__Nostocales;f__Nostocaceae;g__Nostoc	1	0.590704	0	0	0	0	0
sk__Bacteria;k__;p__Cyanobacteria;c__Nostocophycideae;o__Nostocales;f__Scytonemataceae;g__	1	0.590704	0	0	0	0	0
sk__Bacteria;k__;p__Cyanobacteria;c__Nostocophycideae;o__Nostocales;f__Scytonemataceae;g__Scytonema	1	0.590704	0	0	0	0	0
sk__Bacteria;k__;p__Cyanobacteria;c__Nostocophycideae;o__Stigonematales;f__Rivulariaceae;g__	1	0.590704	0	0	0	0	0
sk__Bacteria;k__;p__Cyanobacteria;c__Nostocophycideae;o__Stigonematales;f__Rivulariaceae;g__Calothrix	1	0.590704	0	0	0	0	0
sk__Bacteria;k__;p__Cyanobacteria;c__Nostocophycideae;o__Stigonematales;f__Rivulariaceae;g__Rivularia	1	0.590704	0	0	0	0	0
sk__Bacteria;k__;p__Cyanobacteria;c__Oscillatoriophycideae;o__Chroococcales;f__;g__	1	0.590704	0	0	0	0	0
sk__Bacteria;k__;p__Cyanobacteria;c__Oscillatoriophycideae;o__Chroococcales;f__Chroococcaceae;g__	1	0.590704	0	0	0	0	0
sk__Bacteria;k__;p__Cyanobacteria;c__Oscillatoriophycideae;o__Chroococcales;f__Chroococcaceae;g__Chroococcus	1	0.590704	0	0	0	0	0
sk__Bacteria;k__;p__Cyanobacteria;c__Oscillatoriophycideae;o__Chroococcales;f__Cyanobacteriaceae;g__	1	0.590704	0	0	0	0	0
sk__Bacteria;k__;p__Cyanobacteria;c__Oscillatoriophycideae;o__Chroococcales;f__Cyanobacteriaceae;g__Crocosphaera	1	0.590704	0	0	0	0	0
sk__Bacteria;k__;p__Cyanobacteria;c__Oscillatoriophycideae;o__Chroococcales;f__Cyanobacteriaceae;g__Cyanobacterium	1	0.590704	0	0	0	0	0
sk__Bacteria;k__;p__Cyanobacteria;c__Oscillatoriophycideae;o__Chroococcales;f__Cyanobacteriaceae;g__Cyanothece	1	0.590704	0	0	0	0	0
sk__Bacteria;k__;p__Cyanobacteria;c__Oscillatoriophycideae;o__Chroococcales;f__Gomphosphaeriaceae;g__	1	0.590704	0	0	0	0	0
sk__Bacteria;k__;p__Cyanobacteria;c__Oscillatoriophycideae;o__Chroococcales;f__Gomphosphaeriaceae;g__Snowella	1	0.590704	0	0	0	0	0
sk__Bacteria;k__;p__Cyanobacteria;c__Oscillatoriophycideae;o__Chroococcales;f__Microcystaceae;g__Microcystis	1	0.590704	0	0	0	0	0
sk__Bacteria;k__;p__Cyanobacteria;c__Oscillatoriophycideae;o__Chroococcales;f__Prochloraceae;g__	1	0.590704	0	0	0	0	0
sk__Bacteria;k__;p__Cyanobacteria;c__Oscillatoriophycideae;o__Chroococcales;f__Prochloraceae;g__Prochloron	1	0.590704	0	0	0	0	0
sk__Bacteria;k__;p__Cyanobacteria;c__Oscillatoriophycideae;o__Chroococcales;f__Spirulinaceae;g__Spirulina	1	0.590704	0	0	0	0	0
sk__Bacteria;k__;p__Cyanobacteria;c__Oscillatoriophycideae;o__Chroococcales;f__Xenococcaceae;g__	1	0.590704	0	0	0	0	0
sk__Bacteria;k__;p__Cyanobacteria;c__Oscillatoriophycideae;o__Chroococcales;f__Xenococcaceae;g__Chroococcidiopsis	1	0.590704	0	0	0	0	0
sk__Bacteria;k__;p__Cyanobacteria;c__Oscillatoriophycideae;o__Chroococcales;f__Xenococcaceae;g__Xenococcus	1	0.590704	0	0	0	0	0
sk__Bacteria;k__;p__Cyanobacteria;c__Oscillatoriophycideae;o__Oscillatoriales;f__Oscillatoriaceae;g__	1	0.590704	0	0	0	0	0
sk__Bacteria;k__;p__Cyanobacteria;c__Oscillatoriophycideae;o__Oscillatoriales;f__Oscillatoriaceae;g__Lyngbya	1	0.590704	0	0	0	0	0
sk__Bacteria;k__;p__Cyanobacteria;c__Oscillatoriophycideae;o__Oscillatoriales;f__Phormidiaceae;g__	1	0.590704	0	0	0	0	0
sk__Bacteria;k__;p__Cyanobacteria;c__Oscillatoriophycideae;o__Oscillatoriales;f__Phormidiaceae;g__Geitlerinema	1	0.590704	0	0	0	0	0
sk__Bacteria;k__;p__Cyanobacteria;c__Oscillatoriophycideae;o__Oscillatoriales;f__Phormidiaceae;g__Hydrocoleum	1	0.590704	0	0	0	0	0
sk__Bacteria;k__;p__Cyanobacteria;c__Oscillatoriophycideae;o__Oscillatoriales;f__Phormidiaceae;g__Microcoleus	1	0.590704	0	0	0	0	0
sk__Bacteria;k__;p__Cyanobacteria;c__Oscillatoriophycideae;o__Oscillatoriales;f__Phormidiaceae;g__Oscillatoria	1	0.590704	0	0	0	0	0
sk__Bacteria;k__;p__Cyanobacteria;c__Oscillatoriophycideae;o__Oscillatoriales;f__Phormidiaceae;g__Phormidium	1	0.590704	0	0	0	0	0
sk__Bacteria;k__;p__Cyanobacteria;c__Oscillatoriophycideae;o__Oscillatoriales;f__Phormidiaceae;g__Planktothricoides	1	0.590704	0	0	0	0	0
sk__Bacteria;k__;p__Cyanobacteria;c__Oscillatoriophycideae;o__Oscillatoriales;f__Phormidiaceae;g__Planktothrix	1	0.590704	0	0	0	0	0
sk__Bacteria;k__;p__Cyanobacteria;c__Oscillatoriophycideae;o__Oscillatoriales;f__Phormidiaceae;g__Symploca	1	0.590704	0	0	0	0	0
sk__Bacteria;k__;p__Cyanobacteria;c__Oscillatoriophycideae;o__Oscillatoriales;f__Phormidiaceae;g__Trichodesmium	1	0.590704	0	0	0	0	0
sk__Bacteria;k__;p__Cyanobacteria;c__Synechococcophycideae;o__Pseudanabaenales;f__;g__	1	0.590704	0	0	0	0	0
sk__Bacteria;k__;p__Cyanobacteria;c__Synechococcophycideae;o__Pseudanabaenales;f__Pseudanabaenaceae;g__	1	0.590704	0	0	0	0	0
sk__Bacteria;k__;p__Cyanobacteria;c__Synechococcophycideae;o__Pseudanabaenales;f__Pseudanabaenaceae;g__Arthronema	1	0.590704	0	0	0	0	0
sk__Bacteria;k__;p__Cyanobacteria;c__Synechococcophycideae;o__Pseudanabaenales;f__Pseudanabaenaceae;g__Halomicronema	1	0.590704	0	0	0	0	0
sk__Bacteria;k__;p__Cyanobacteria;c__Synechococcophycideae;o__Pseudanabaenales;f__Pseudanabaenaceae;g__Leptolyngbya	1	0.590704	0	0	0	0	0
sk__Bacteria;k__;p__Cyanobacteria;c__Synechococcophycideae;o__Pseudanabaenales;f__Pseudanabaenaceae;g__Prochlorothrix	1	0.590704	0	0	0	0	0
sk__Bacteria;k__;p__Cyanobacteria;c__Synechococcophycideae;o__Pseudanabaenales;f__Pseudanabaenaceae;g__Pseudanabaena	1	0.590704	0	0	0	0	0
sk__Bacteria;k__;p__Cyanobacteria;c__Synechococcophycideae;o__Synechococcales;f__;g__	1	0.590704	0	0	0	0	0
sk__Bacteria;k__;p__Cyanobacteria;c__Synechococcophycideae;o__Synechococcales;f__Acaryochloridaceae;g__	1	0.590704	0	0	0	0	0
sk__Bacteria;k__;p__Cyanobacteria;c__Synechococcophycideae;o__Synechococcales;f__Acaryochloridaceae;g__Acaryochloris	1	0.590704	0	0	0	0	0
sk__Bacteria;k__;p__Cyanobacteria;c__Synechococcophycideae;o__Synechococcales;f__Acaryochloridaceae;g__Thermosynechococcus	1	0.590704	0	0	0	0	0
sk__Bacteria;k__;p__Cyanobacteria;c__Synechococcophycideae;o__Synechococcales;f__Chamaesiphonaceae;g__	1	0.590704	0	0	0	0	0
sk__Bacteria;k__;p__Cyanobacteria;c__Synechococcophycideae;o__Synechococcales;f__Synechococcaceae;g__	1	0.590704	0	0	0	0	0
sk__Bacteria;k__;p__Cyanobacteria;c__Synechococcophycideae;o__Synechococcales;f__Synechococcaceae;g__Paulinella	1	0.590704	0	0	0	0	0
sk__Bacteria;k__;p__Cyanobacteria;c__Synechococcophycideae;o__Synechococcales;f__Synechococcaceae;g__Prochlorococcus	1	0.590704	0	0	0	0	0
sk__Bacteria;k__;p__Cyanobacteria;c__Synechococcophycideae;o__Synechococcales;f__Synechococcaceae;g__Synechococcus	1	0.590704	0	0	0	0	0
sk__Bacteria;k__;p__Deferribacteres;c__Deferribacteres;o__Deferribacterales;f__;g__	1	0.590704	0	0	0	0	0
sk__Bacteria;k__;p__Deferribacteres;c__Deferribacteres;o__Deferribacterales;f__Deferribacteraceae;g__	1	0.590704	0	0	0	0	0
sk__Bacteria;k__;p__Deferribacteres;c__Deferribacteres;o__Deferribacterales;f__Deferribacteraceae;g__Deferribacter	1	0.590704	0	0	0	0	0
sk__Bacteria;k__;p__Deferribacteres;c__Deferribacteres;o__Deferribacterales;f__Deferribacteraceae;g__Flexistipes	1	0.590704	0	0	0	0	0
sk__Bacteria;k__;p__Deferribacteres;c__Deferribacteres;o__Deferribacterales;f__Deferribacteraceae;g__Geovibrio	1	0.590704	0	0	0	0	0
sk__Bacteria;k__;p__Deferribacteres;c__Deferribacteres;o__Deferribacterales;f__Deferribacteraceae;g__Mucispirillum	1	0.590704	0	0	0	0	0
sk__Bacteria;k__;p__Deferribacteres;c__Deferribacteres;o__Deferribacterales;f__V1B07b93;g__	1	0.590704	0	0	0	0	0
sk__Bacteria;k__;p__Dictyoglomi;c__Dictyoglomia;o__Dictyoglomales;f__Dictyoglomaceae;g__Dictyoglomus	1	0.590704	0	0	0	0	0
sk__Bacteria;k__;p__EM3;c__;o__;f__;g__	1	0.590704	0	0	0	0	0
sk__Bacteria;k__;p__Elusimicrobia;c__;o__;f__;g__	1	0.590704	0	0	0	0	0
sk__Bacteria;k__;p__Elusimicrobia;c__4-29;o__;f__;g__	1	0.590704	0	0	0	0	0
sk__Bacteria;k__;p__Elusimicrobia;c__Elusimicrobia;o__;f__;g__	1	0.590704	0	0	0	0	0
sk__Bacteria;k__;p__Elusimicrobia;c__Elusimicrobia;o__Elusimicrobiales;f__;g__	1	0.590704	0	0	0	0	0
sk__Bacteria;k__;p__Elusimicrobia;c__Elusimicrobia;o__Elusimicrobiales;f__Elusimicrobiaceae;g__	1	0.590704	0	0	0	0	0
sk__Bacteria;k__;p__Elusimicrobia;c__Elusimicrobia;o__Elusimicrobiales;f__Elusimicrobiaceae;g__Elusimicrobium	1	0.590704	0	0	0	0	0
sk__Bacteria;k__;p__Elusimicrobia;c__Elusimicrobia;o__FAC88;f__;g__	1	0.590704	0	0	0	0	0
sk__Bacteria;k__;p__Elusimicrobia;c__Elusimicrobia;o__IIb;f__;g__	1	0.590704	0	0	0	0	0
sk__Bacteria;k__;p__Elusimicrobia;c__Elusimicrobia;o__MD2894-B20;f__;g__	1	0.590704	0	0	0	0	0
sk__Bacteria;k__;p__Elusimicrobia;c__Elusimicrobia;o__MVP-88;f__;g__	1	0.590704	0	0	0	0	0
sk__Bacteria;k__;p__Elusimicrobia;c__Endomicrobia;o__;f__;g__	1	0.590704	0	0	0	0	0
sk__Bacteria;k__;p__Elusimicrobia;c__OP2;o__;f__;g__	1	0.590704	0	0	0	0	0
sk__Bacteria;k__;p__FBP;c__;o__;f__;g__	1	0.590704	0	0	0	0	0
sk__Bacteria;k__;p__FCPU426;c__;o__;f__;g__	1	0.590704	0	0	0	0	0
sk__Bacteria;k__;p__Fibrobacteres;c__;o__;f__;g__	1	0.590704	0	0	0	0	0
sk__Bacteria;k__;p__Fibrobacteres;c__B5-096;o__;f__;g__	1	0.590704	0	0	0	0	0
sk__Bacteria;k__;p__Fibrobacteres;c__Fibrobacteria;o__258ds10;f__;g__	1	0.590704	0	0	0	0	0
sk__Bacteria;k__;p__Fibrobacteres;c__Fibrobacteria;o__Fibrobacterales;f__;g__	1	0.590704	0	0	0	0	0
sk__Bacteria;k__;p__Fibrobacteres;c__Fibrobacteria;o__Fibrobacterales;f__Fibrobacteraceae;g__	1	0.590704	0	0	0	0	0
sk__Bacteria;k__;p__Fibrobacteres;c__Fibrobacteria;o__Fibrobacterales;f__Fibrobacteraceae;g__Fibrobacter	1	0.590704	0	0	0	0	0
sk__Bacteria;k__;p__Fibrobacteres;c__Fibrobacteria;o__Fibrobacterales;f__Fibrobacteraceae;g__Fibrobacteres-2	1	0.590704	0	0	0	0	0
sk__Bacteria;k__;p__Fibrobacteres;c__Fibrobacteria;o__Ucp1540;f__;g__	1	0.590704	0	0	0	0	0
sk__Bacteria;k__;p__Fibrobacteres;c__SBZC_2415;o__;f__;g__	1	0.590704	0	0	0	0	0
sk__Bacteria;k__;p__Fibrobacteres;c__TG3;o__;f__;g__	1	0.590704	0	0	0	0	0
sk__Bacteria;k__;p__Fibrobacteres;c__TG3;o__TG3-1;f__;g__	1	0.590704	0	0	0	0	0
sk__Bacteria;k__;p__Fibrobacteres;c__TG3;o__TG3-1;f__B122;g__	1	0.590704	0	0	0	0	0
sk__Bacteria;k__;p__Fibrobacteres;c__TG3;o__TG3-1;f__M1PL1-46;g__	1	0.590704	0	0	0	0	0
sk__Bacteria;k__;p__Fibrobacteres;c__TG3;o__TG3-1;f__MAT-CR-H6-H10;g__	1	0.590704	0	0	0	0	0
sk__Bacteria;k__;p__Fibrobacteres;c__TG3;o__TG3-1;f__TSCOR003-O20;g__	1	0.590704	0	0	0	0	0
sk__Bacteria;k__;p__Fibrobacteres;c__TG3;o__TG3-2;f__;g__	1	0.590704	0	0	0	0	0
sk__Bacteria;k__;p__Firmicutes;c__AHT28;o__;f__;g__	1	0.590704	0.174251	0	0	0	0
sk__Bacteria;k__;p__Firmicutes;c__Bacilli;o__Bacillales;f__;g__	1	0.590704	0.174251	0.152173	0.000232396	0	0
sk__Bacteria;k__;p__Firmicutes;c__Bacilli;o__Bacillales;f__Alicyclobacillaceae;g__	1	0.590704	0.174251	0.152173	0.000232396	0	0
sk__Bacteria;k__;p__Firmicutes;c__Bacilli;o__Bacillales;f__Alicyclobacillaceae;g__Alicyclobacillus	1	0.590704	0.174251	0.152173	0.000232396	0	0
sk__Bacteria;k__;p__Firmicutes;c__Bacilli;o__Bacillales;f__Alicyclobacillaceae;g__Kyrpidia	1	0.590704	0.174251	0.152173	0.000232396	0	0
sk__Bacteria;k__;p__Firmicutes;c__Bacilli;o__Bacillales;f__Bacillaceae;g__	1	0.590704	0.174251	0.152173	0.000232396	4.64792e-05	0
sk__Bacteria;k__;p__Firmicutes;c__Bacilli;o__Bacillales;f__Bacillaceae;g__Alkalibacillus	1	0.590704	0.174251	0.152173	0.000232396	4.64792e-05	0
sk__Bacteria;k__;p__Firmicutes;c__Bacilli;o__Bacillales;f__Bacillaceae;g__Anaerobacillus	1	0.590704	0.174251	0.152173	0.000232396	4.64792e-05	0
sk__Bacteria;k__;p__Firmicutes;c__Bacilli;o__Bacillales;f__Bacillaceae;g__Anoxybacillus	1	0.590704	0.174251	0.152173	0.000232396	4.64792e-05	0
sk__Bacteria;k__;p__Firmicutes;c__Bacilli;o__Bacillales;f__Bacillaceae;g__Bacillus	1	0.590704	0.174251	0.152173	0.000232396	4.64792e-05	0
sk__Bacteria;k__;p__Firmicutes;c__Bacilli;o__Bacillales;f__Bacillaceae;g__Geobacillus	1	0.590704	0.174251	0.152173	0.000232396	4.64792e-05	0
sk__Bacteria;k__;p__Firmicutes;c__Bacilli;o__Bacillales;f__Bacillaceae;g__Lentibacillus	1	0.590704	0.174251	0.152173	0.000232396	4.64792e-05	0
sk__Bacteria;k__;p__Firmicutes;c__Bacilli;o__Bacillales;f__Bacillaceae;g__Marinibacillus	1	0.590704	0.174251	0.152173	0.000232396	4.64792e-05	0
sk__Bacteria;k__;p__Firmicutes;c__Bacilli;o__Bacillales;f__Bacillaceae;g__Marinococcus	1	0.590704	0.174251	0.152173	0.000232396	4.64792e-05	0
sk__Bacteria;k__;p__Firmicutes;c__Bacilli;o__Bacillales;f__Bacillaceae;g__Natronobacillus	1	0.590704	0.174251	0.152173	0.000232396	4.64792e-05	0
sk__Bacteria;k__;p__Firmicutes;c__Bacilli;o__Bacillales;f__Bacillaceae;g__Oceanobacillus	1	0.590704	0.174251	0.152173	0.000232396	4.64792e-05	0
sk__Bacteria;k__;p__Firmicutes;c__Bacilli;o__Bacillales;f__Bacillaceae;g__Pontibacillus	1	0.590704	0.174251	0.152173	0.000232396	4.64792e-05	0
sk__Bacteria;k__;p__Firmicutes;c__Bacilli;o__Bacillales;f__Bacillaceae;g__Salimicrobium	1	0.590704	0.174251	0.152173	0.000232396	4.64792e-05	0
sk__Bacteria;k__;p__Firmicutes;c__Bacilli;o__Bacillales;f__Bacillaceae;g__Terribacillus	1	0.590704	0.174251	0.152173	0.000232396	4.64792e-05	0
sk__Bacteria;k__;p__Firmicutes;c__Bacilli;o__Bacillales;f__Bacillaceae;g__Thalassobacillus	1	0.590704	0.174251	0.152173	0.000232396	4.64792e-05	4.64792e-05
sk__Bacteria;k__;p__Firmicutes;c__Bacilli;o__Bacillales;f__Bacillaceae;g__Virgibacillus	1	0.590704	0.174251	0.152173	0.000232396	4.64792e-05	0
sk__Bacteria;k__;p__Firmicutes;c__Bacilli;o__Bacillales;f__Listeriaceae;g__	1	0.590704	0.174251	0.152173	0.000232396	0	0
sk__Bacteria;k__;p__Firmicutes;c__Bacilli;o__Bacillales;f__Listeriaceae;g__Brochothrix	1	0.590704	0.174251	0.152173	0.000232396	0	0
sk__Bacteria;k__;p__Firmicutes;c__Bacilli;o__Bacillales;f__Paenibacillaceae;g__	1	0.590704	0.174251	0.152173	0.000232396	0	0
sk__Bacteria;k__;p__Firmicutes;c__Bacilli;o__Bacillales;f__Paenibacillaceae;g__Ammoniphilus	1	0.590704	0.174251	0.152173	0.000232396	0	0
sk__Bacteria;k__;p__Firmicutes;c__Bacilli;o__Bacillales;f__Paenibacillaceae;g__Aneurinibacillus	1	0.590704	0.174251	0.152173	0.000232396	0	0
sk__Bacteria;k__;p__Firmicutes;c__Bacilli;o__Bacillales;f__Paenibacillaceae;g__Brevibacillus	1	0.590704	0.174251	0.152173	0.000232396	0	0
sk__Bacteria;k__;p__Firmicutes;c__Bacilli;o__Bacillales;f__Paenibacillaceae;g__Cohnella	1	0.590704	0.174251	0.152173	0.000232396	0	0
sk__Bacteria;k__;p__Firmicutes;c__Bacilli;o__Bacillales;f__Paenibacillaceae;g__Paenibacillus	1	0.590704	0.174251	0.152173	0.000232396	0	0
sk__Bacteria;k__;p__Firmicutes;c__Bacilli;o__Bacillales;f__Pasteuriaceae;g__	1	0.590704	0.174251	0.152173	0.000232396	0	0
sk__Bacteria;k__;p__Firmicutes;c__Bacilli;o__Bacillales;f__Pasteuriaceae;g__Pasteuria	1	0.590704	0.174251	0.152173	0.000232396	0	0
sk__Bacteria;k__;p__Firmicutes;c__Bacilli;o__Bacillales;f__Planococcaceae;g__	1	0.590704	0.174251	0.152173	0.000232396	0.000185917	0.000185917
sk__Bacteria;k__;p__Firmicutes;c__Bacilli;o__Bacillales;f__Planococcaceae;g__Kurthia	1	0.590704	0.174251	0.152173	0.000232396	0.000185917	0
sk__Bacteria;k__;p__Firmicutes;c__Bacilli;o__Bacillales;f__Planococcaceae;g__Lysinibacillus	1	0.590704	0.174251	0.152173	0.000232396	0.000185917	0
sk__Bacteria;k__;p__Firmicutes;c__Bacilli;o__Bacillales;f__Planococcaceae;g__Paenisporosarcina	1	0.590704	0.174251	0.152173	0.000232396	0.000185917	0
sk__Bacteria;k__;p__Firmicutes;c__Bacilli;o__Bacillales;f__Planococcaceae;g__Planococcus	1	0.590704	0.174251	0.152173	0.000232396	0.000185917	0
sk__Bacteria;k__;p__Firmicutes;c__Bacilli;o__Bacillales;f__Planococcaceae;g__Planomicrobium	1	0.590704	0.174251	0.152173	0.000232396	0.000185917	0
sk__Bacteria;k__;p__Firmicutes;c__Bacilli;o__Bacillales;f__Planococcaceae;g__Rummeliibacillus	1	0.590704	0.174251	0.152173	0.000232396	0.000185917	0
sk__Bacteria;k__;p__Firmicutes;c__Bacilli;o__Bacillales;f__Planococcaceae;g__Solibacillus	1	0.590704	0.174251	0.152173	0.000232396	0.000185917	0
sk__Bacteria;k__;p__Firmicutes;c__Bacilli;o__Bacillales;f__Planococcaceae;g__Sporosarcina	1	0.590704	0.174251	0.152173	0.000232396	0.000185917	0
sk__Bacteria;k__;p__Firmicutes;c__Bacilli;o__Bacillales;f__Planococcaceae;g__Ureibacillus	1	0.590704	0.174251	0.152173	0.000232396	0.000185917	0
sk__Bacteria;k__;p__Firmicutes;c__Bacilli;o__Bacillales;f__Planococcaceae;g__Viridibacillus	1	0.590704	0.174251	0.152173	0.000232396	0.000185917	0
sk__Bacteria;k__;p__Firmicutes;c__Bacilli;o__Bacillales;f__Sporolactobacillaceae;g__	1	0.590704	0.174251	0.152173	0.000232396	0	0
sk__Bacteria;k__;p__Firmicutes;c__Bacilli;o__Bacillales;f__Sporolactobacillaceae;g__Pullulanibacillus	1	0.590704	0.174251	0.152173	0.000232396	0	0
sk__Bacteria;k__;p__Firmicutes;c__Bacilli;o__Bacillales;f__Sporolactobacillaceae;g__Sporolactobacillus	1	0.590704	0.174251	0.152173	0.000232396	0	0
sk__Bacteria;k__;p__Firmicutes;c__Bacilli;o__Bacillales;f__Staphylococcaceae;g__	1	0.590704	0.174251	0.152173	0.000232396	0	0
sk__Bacteria;k__;p__Firmicutes;c__Bacilli;o__Bacillales;f__Staphylococcaceae;g__Jeotgalicoccus	1	0.590704	0.174251	0.152173	0.000232396	0	0
sk__Bacteria;k__;p__Firmicutes;c__Bacilli;o__Bacillales;f__Staphylococcaceae;g__Macrococcus	1	0.590704	0.174251	0.152173	0.000232396	0	0
sk__Bacteria;k__;p__Firmicutes;c__Bacilli;o__Bacillales;f__Staphylococcaceae;g__Salinicoccus	1	0.590704	0.174251	0.152173	0.000232396	0	0
sk__Bacteria;k__;p__Firmicutes;c__Bacilli;o__Bacillales;f__Staphylococcaceae;g__Staphylococcus	1	0.590704	0.174251	0.152173	0.000232396	0	0
sk__Bacteria;k__;p__Firmicutes;c__Bacilli;o__Bacillales;f__Thermoactinomycetaceae;g__	1	0.590704	0.174251	0.152173	0.000232396	0	0
sk__Bacteria;k__;p__Firmicutes;c__Bacilli;o__Bacillales;f__Thermoactinomycetaceae;g__Laceyella	1	0.590704	0.174251	0.152173	0.000232396	0	0
sk__Bacteria;k__;p__Firmicutes;c__Bacilli;o__Bacillales;f__Thermoactinomycetaceae;g__Planifilum	1	0.590704	0.174251	0.152173	0.000232396	0	0
sk__Bacteria;k__;p__Firmicutes;c__Bacilli;o__Bacillales;f__Thermoactinomycetaceae;g__Shimazuella	1	0.590704	0.174251	0.152173	0.000232396	0	0
sk__Bacteria;k__;p__Firmicutes;c__Bacilli;o__Bacillales;f__Thermoactinomycetaceae;g__Thermoactinomyces	1	0.590704	0.174251	0.152173	0.000232396	0	0
sk__Bacteria;k__;p__Firmicutes;c__Bacilli;o__Bacillales;f__[Exiguobacteraceae];g__	1	0.590704	0.174251	0.152173	0.000232396	0	0
sk__Bacteria;k__;p__Firmicutes;c__Bacilli;o__Bacillales;f__[Exiguobacteraceae];g__Exiguobacterium	1	0.590704	0.174251	0.152173	0.000232396	0	0
sk__Bacteria;k__;p__Firmicutes;c__Bacilli;o__Bacillales;f__[Thermicanaceae];g__Thermicanus	1	0.590704	0.174251	0.152173	0.000232396	0	0
sk__Bacteria;k__;p__Firmicutes;c__Bacilli;o__Gemellales;f__;g__	1	0.590704	0.174251	0.152173	0.0104578	0	0
sk__Bacteria;k__;p__Firmicutes;c__Bacilli;o__Gemellales;f__Gemellaceae;g__	1	0.590704	0.174251	0.152173	0.0104578	0.0104578	0.0101789
sk__Bacteria;k__;p__Firmicutes;c__Bacilli;o__Gemellales;f__Gemellaceae;g__Gemella	1	0.590704	0.174251	0.152173	0.0104578	0.0104578	0.000278875
sk__Bacteria;k__;p__Firmicutes;c__Bacilli;o__Haloplasmatales;f__Haloplasmataceae;g__	1	0.590704	0.174251	0.152173	0	0	0
sk__Bacteria;k__;p__Firmicutes;c__Bacilli;o__Lactobacillales;f__;g__	1	0.590704	0.174251	0.152173	0.141483	0	0
sk__Bacteria;k__;p__Firmicutes;c__Bacilli;o__Lactobacillales;f__Aerococcaceae;g__	1	0.590704	0.174251	0.152173	0.141483	0	0
sk__Bacteria;k__;p__Firmicutes;c__Bacilli;o__Lactobacillales;f__Aerococcaceae;g__Abiotrophia	1	0.590704	0.174251	0.152173	0.141483	0	0
sk__Bacteria;k__;p__Firmicutes;c__Bacilli;o__Lactobacillales;f__Aerococcaceae;g__Aerococcus	1	0.590704	0.174251	0.152173	0.141483	0	0
sk__Bacteria;k__;p__Firmicutes;c__Bacilli;o__Lactobacillales;f__Aerococcaceae;g__Alkalibacterium	1	0.590704	0.174251	0.152173	0.141483	0	0
sk__Bacteria;k__;p__Firmicutes;c__Bacilli;o__Lactobacillales;f__Aerococcaceae;g__Alloiococcus	1	0.590704	0.174251	0.152173	0.141483	0	0
sk__Bacteria;k__;p__Firmicutes;c__Bacilli;o__Lactobacillales;f__Aerococcaceae;g__Facklamia	1	0.590704	0.174251	0.152173	0.141483	0	0
sk__Bacteria;k__;p__Firmicutes;c__Bacilli;o__Lactobacillales;f__Carnobacteriaceae;g__	1	0.590704	0.174251	0.152173	0.141483	0.0315594	4.64792e-05
sk__Bacteria;k__;p__Firmicutes;c__Bacilli;o__Lactobacillales;f__Carnobacteriaceae;g__Carnobacterium	1	0.590704	0.174251	0.152173	0.141483	0.0315594	0
sk__Bacteria;k__;p__Firmicutes;c__Bacilli;o__Lactobacillales;f__Carnobacteriaceae;g__Desemzia	1	0.590704	0.174251	0.152173	0.141483	0.0315594	0
sk__Bacteria;k__;p__Firmicutes;c__Bacilli;o__Lactobacillales;f__Carnobacteriaceae;g__Granulicatella	1	0.590704	0.174251	0.152173	0.141483	0.0315594	0.0315129
sk__Bacteria;k__;p__Firmicutes;c__Bacilli;o__Lactobacillales;f__Carnobacteriaceae;g__Trichococcus	1	0.590704	0.174251	0.152173	0.141483	0.0315594	0
sk__Bacteria;k__;p__Firmicutes;c__Bacilli;o__Lactobacillales;f__Enterococcaceae;g__	1	0.590704	0.174251	0.152173	0.141483	0.00181269	0
sk__Bacteria;k__;p__Firmicutes;c__Bacilli;o__Lactobacillales;f__Enterococcaceae;g__Enterococcus	1	0.590704	0.174251	0.152173	0.141483	0.00181269	0
sk__Bacteria;k__;p__Firmicutes;c__Bacilli;o__Lactobacillales;f__Enterococcaceae;g__Tetragenococcus	1	0.590704	0.174251	0.152173	0.141483	0.00181269	0
sk__Bacteria;k__;p__Firmicutes;c__Bacilli;o__Lactobacillales;f__Enterococcaceae;g__Vagococcus	1	0.590704	0.174251	0.152173	0.141483	0.00181269	0.00181269
sk__Bacteria;k__;p__Firmicutes;c__Bacilli;o__Lactobacillales;f__Lactobacillaceae;g__	1	0.590704	0.174251	0.152173	0.141483	4.64792e-05	0
sk__Bacteria;k__;p__Firmicutes;c__Bacilli;o__Lactobacillales;f__Lactobacillaceae;g__Lactobacillus	1	0.590704	0.174251	0.152173	0.141483	4.64792e-05	4.64792e-05
sk__Bacteria;k__;p__Firmicutes;c__Bacilli;o__Lactobacillales;f__Lactobacillaceae;g__Pediococcus	1	0.590704	0.174251	0.152173	0.141483	4.64792e-05	0
sk__Bacteria;k__;p__Firmicutes;c__Bacilli;o__Lactobacillales;f__Leuconostocaceae;g__	1	0.590704	0.174251	0.152173	0.141483	0	0
sk__Bacteria;k__;p__Firmicutes;c__Bacilli;o__Lactobacillales;f__Leuconostocaceae;g__Fructobacillus	1	0.590704	0.174251	0.152173	0.141483	0	0
sk__Bacteria;k__;p__Firmicutes;c__Bacilli;o__Lactobacillales;f__Leuconostocaceae;g__Leuconostoc	1	0.590704	0.174251	0.152173	0.141483	0	0
sk__Bacteria;k__;p__Firmicutes;c__Bacilli;o__Lactobacillales;f__Leuconostocaceae;g__Weissella	1	0.590704	0.174251	0.152173	0.141483	0	0
sk__Bacteria;k__;p__Firmicutes;c__Bacilli;o__Lactobacillales;f__Streptococcaceae;g__	1	0.590704	0.174251	0.152173	0.141483	0.108064	4.64792e-05
sk__Bacteria;k__;p__Firmicutes;c__Bacilli;o__Lactobacillales;f__Streptococcaceae;g__Lactococcus	1	0.590704	0.174251	0.152173	0.141483	0.108064	0
sk__Bacteria;k__;p__Firmicutes;c__Bacilli;o__Lactobacillales;f__Streptococcaceae;g__Streptococcus	1	0.590704	0.174251	0.152173	0.141483	0.108064	0.108018
sk__Bacteria;k__;p__Firmicutes;c__Bacilli;o__Turicibacterales;f__Turicibacteraceae;g__Turicibacter	1	0.590704	0.174251	0.152173	0	0	0
sk__Bacteria;k__;p__Firmicutes;c__Clostridia;o__;f__;g__	1	0.590704	0.174251	0.0220311	0	0	0
sk__Bacteria;k__;p__Firmicutes;c__Clostridia;o__BSA2B-08;f__;g__	1	0.590704	0.174251	0.0220311	0	0	0
sk__Bacteria;k__;p__Firmicutes;c__Clostridia;o__Clostridiales;f__;g__	1	0.590704	0.174251	0.0220311	0.0220311	0.00218452	0.00218452
sk__Bacteria;k__;p__Firmicutes;c__Clostridia;o__Clostridiales;f__Caldicoprobacteraceae;g__Caldicoprobacter	1	0.590704	0.174251	0.0220311	0.0220311	0	0
sk__Bacteria;k__;p__Firmicutes;c__Clostridia;o__Clostridiales;f__Christensenellaceae;g__	1	0.590704	0.174251	0.0220311	0.0220311	0	0
sk__Bacteria;k__;p__Firmicutes;c__Clostridia;o__Clostridiales;f__Christensenellaceae;g__Christensenella	1	0.590704	0.174251	0.0220311	0.0220311	0	0
sk__Bacteria;k__;p__Firmicutes;c__Clostridia;o__Clostridiales;f__Clostridiaceae;g__	1	0.590704	0.174251	0.0220311	0.0220311	0.00102254	0.000976063
sk__Bacteria;k__;p__Firmicutes;c__Clostridia;o__Clostridiales;f__Clostridiaceae;g__02d06	1	0.590704	0.174251	0.0220311	0.0220311	0.00102254	0
sk__Bacteria;k__;p__Firmicutes;c__Clostridia;o__Clostridiales;f__Clostridiaceae;g__Alkaliphilus	1	0.590704	0.174251	0.0220311	0.0220311	0.00102254	0
sk__Bacteria;k__;p__Firmicutes;c__Clostridia;o__Clostridiales;f__Clostridiaceae;g__Caldanaerocella	1	0.590704	0.174251	0.0220311	0.0220311	0.00102254	0
sk__Bacteria;k__;p__Firmicutes;c__Clostridia;o__Clostridiales;f__Clostridiaceae;g__Caloramator	1	0.590704	0.174251	0.0220311	0.0220311	0.00102254	0
sk__Bacteria;k__;p__Firmicutes;c__Clostridia;o__Clostridiales;f__Clostridiaceae;g__Caloranaerobacter	1	0.590704	0.174251	0.0220311	0.0220311	0.00102254	0
sk__Bacteria;k__;p__Firmicutes;c__Clostridia;o__Clostridiales;f__Clostridiaceae;g__Caminicella	1	0.590704	0.174251	0.0220311	0.0220311	0.00102254	0
sk__Bacteria;k__;p__Firmicutes;c__Clostridia;o__Clostridiales;f__Clostridiaceae;g__Candidatus Arthromitus	1	0.590704	0.174251	0.0220311	0.0220311	0.00102254	0
sk__Bacteria;k__;p__Firmicutes;c__Clostridia;o__Clostridiales;f__Clostridiaceae;g__Clostridiisalibacter	1	0.590704	0.174251	0.0220311	0.0220311	0.00102254	0
sk__Bacteria;k__;p__Firmicutes;c__Clostridia;o__Clostridiales;f__Clostridiaceae;g__Clostridium	1	0.590704	0.174251	0.0220311	0.0220311	0.00102254	4.64792e-05
sk__Bacteria;k__;p__Firmicutes;c__Clostridia;o__Clostridiales;f__Clostridiaceae;g__Geosporobacter_Thermotalea	1	0.590704	0.174251	0.0220311	0.0220311	0.00102254	0
sk__Bacteria;k__;p__Firmicutes;c__Clostridia;o__Clostridiales;f__Clostridiaceae;g__Natronincola_Anaerovirgula	1	0.590704	0.174251	0.0220311	0.0220311	0.00102254	0
sk__Bacteria;k__;p__Firmicutes;c__Clostridia;o__Clostridiales;f__Clostridiaceae;g__Oxobacter	1	0.590704	0.174251	0.0220311	0.0220311	0.00102254	0
sk__Bacteria;k__;p__Firmicutes;c__Clostridia;o__Clostridiales;f__Clostridiaceae;g__Proteiniclasticum	1	0.590704	0.174251	0.0220311	0.0220311	0.00102254	0
sk__Bacteria;k__;p__Firmicutes;c__Clostridia;o__Clostridiales;f__Clostridiaceae;g__SMB53	1	0.590704	0.174251	0.0220311	0.0220311	0.00102254	0
sk__Bacteria;k__;p__Firmicutes;c__Clostridia;o__Clostridiales;f__Clostridiaceae;g__Sarcina	1	0.590704	0.174251	0.0220311	0.0220311	0.00102254	0
sk__Bacteria;k__;p__Firmicutes;c__Clostridia;o__Clostridiales;f__Clostridiaceae;g__Thermoanaerobacterium	1	0.590704	0.174251	0.0220311	0.0220311	0.00102254	0
sk__Bacteria;k__;p__Firmicutes;c__Clostridia;o__Clostridiales;f__Clostridiaceae;g__Thermohalobacter	1	0.590704	0.174251	0.0220311	0.0220311	0.00102254	0
sk__Bacteria;k__;p__Firmicutes;c__Clostridia;o__Clostridiales;f__Clostridiaceae;g__Tindallia_Anoxynatronum	1	0.590704	0.174251	0.0220311	0.0220311	0.00102254	0
sk__Bacteria;k__;p__Firmicutes;c__Clostridia;o__Clostridiales;f__Dehalobacteriaceae;g__	1	0.590704	0.174251	0.0220311	0.0220311	0	0
sk__Bacteria;k__;p__Firmicutes;c__Clostridia;o__Clostridiales;f__Dehalobacteriaceae;g__Dehalobacterium	1	0.590704	0.174251	0.0220311	0.0220311	0	0
sk__Bacteria;k__;p__Firmicutes;c__Clostridia;o__Clostridiales;f__EtOH8;g__	1	0.590704	0.174251	0.0220311	0.0220311	0	0
sk__Bacteria;k__;p__Firmicutes;c__Clostridia;o__Clostridiales;f__Eubacteriaceae;g__	1	0.590704	0.174251	0.0220311	0.0220311	0	0
sk__Bacteria;k__;p__Firmicutes;c__Clostridia;o__Clostridiales;f__Eubacteriaceae;g__Acetobacterium	1	0.590704	0.174251	0.0220311	0.0220311	0	0
sk__Bacteria;k__;p__Firmicutes;c__Clostridia;o__Clostridiales;f__Eubacteriaceae;g__Alkalibacter	1	0.590704	0.174251	0.0220311	0.0220311	0	0
sk__Bacteria;k__;p__Firmicutes;c__Clostridia;o__Clostridiales;f__Eubacteriaceae;g__Anaerofustis	1	0.590704	0.174251	0.0220311	0.0220311	0	0
sk__Bacteria;k__;p__Firmicutes;c__Clostridia;o__Clostridiales;f__Eubacteriaceae;g__Garciella	1	0.590704	0.174251	0.0220311	0.0220311	0	0
sk__Bacteria;k__;p__Firmicutes;c__Clostridia;o__Clostridiales;f__Eubacteriaceae;g__Pseudoramibacter_Eubacterium	1	0.590704	0.174251	0.0220311	0.0220311	0	0
sk__Bacteria;k__;p__Firmicutes;c__Clostridia;o__Clostridiales;f__Gracilibacteraceae;g__	1	0.590704	0.174251	0.0220311	0.0220311	0	0
sk__Bacteria;k__;p__Firmicutes;c__Clostridia;o__Clostridiales;f__Gracilibacteraceae;g__Gracilibacter	1	0.590704	0.174251	0.0220311	0.0220311	0	0
sk__Bacteria;k__;p__Firmicutes;c__Clostridia;o__Clostridiales;f__Gracilibacteraceae;g__Lutispora	1	0.590704	0.174251	0.0220311	0.0220311	0	0
sk__Bacteria;k__;p__Firmicutes;c__Clostridia;o__Clostridiales;f__Heliobacteriaceae;g__	1	0.590704	0.174251	0.0220311	0.0220311	0	0
sk__Bacteria;k__;p__Firmicutes;c__Clostridia;o__Clostridiales;f__Heliobacteriaceae;g__Heliorestis	1	0.590704	0.174251	0.0220311	0.0220311	0	0
sk__Bacteria;k__;p__Firmicutes;c__Clostridia;o__Clostridiales;f__JTB215;g__	1	0.590704	0.174251	0.0220311	0.0220311	0	0
sk__Bacteria;k__;p__Firmicutes;c__Clostridia;o__Clostridiales;f__Lachnospiraceae;g__	1	0.590704	0.174251	0.0220311	0.0220311	0.0164072	0.00897049
sk__Bacteria;k__;p__Firmicutes;c__Clostridia;o__Clostridiales;f__Lachnospiraceae;g__Anaerostipes	1	0.590704	0.174251	0.0220311	0.0220311	0.0164072	0
sk__Bacteria;k__;p__Firmicutes;c__Clostridia;o__Clostridiales;f__Lachnospiraceae;g__Blautia	1	0.590704	0.174251	0.0220311	0.0220311	0.0164072	0.000139438
sk__Bacteria;k__;p__Firmicutes;c__Clostridia;o__Clostridiales;f__Lachnospiraceae;g__Butyrivibrio	1	0.590704	0.174251	0.0220311	0.0220311	0.0164072	0
sk__Bacteria;k__;p__Firmicutes;c__Clostridia;o__Clostridiales;f__Lachnospiraceae;g__Catonella	1	0.590704	0.174251	0.0220311	0.0220311	0.0164072	0.000976063
sk__Bacteria;k__;p__Firmicutes;c__Clostridia;o__Clostridiales;f__Lachnospiraceae;g__Coprococcus	1	0.590704	0.174251	0.0220311	0.0220311	0.0164072	4.64792e-05
sk__Bacteria;k__;p__Firmicutes;c__Clostridia;o__Clostridiales;f__Lachnospiraceae;g__Dorea	1	0.590704	0.174251	0.0220311	0.0220311	0.0164072	0
sk__Bacteria;k__;p__Firmicutes;c__Clostridia;o__Clostridiales;f__Lachnospiraceae;g__Epulopiscium	1	0.590704	0.174251	0.0220311	0.0220311	0.0164072	0
sk__Bacteria;k__;p__Firmicutes;c__Clostridia;o__Clostridiales;f__Lachnospiraceae;g__Lachnobacterium	1	0.590704	0.174251	0.0220311	0.0220311	0.0164072	0
sk__Bacteria;k__;p__Firmicutes;c__Clostridia;o__Clostridiales;f__Lachnospiraceae;g__Lachnospira	1	0.590704	0.174251	0.0220311	0.0220311	0.0164072	0
sk__Bacteria;k__;p__Firmicutes;c__Clostridia;o__Clostridiales;f__Lachnospiraceae;g__Moryella	1	0.590704	0.174251	0.0220311	0.0220311	0.0164072	4.64792e-05
sk__Bacteria;k__;p__Firmicutes;c__Clostridia;o__Clostridiales;f__Lachnospiraceae;g__Oribacterium	1	0.590704	0.174251	0.0220311	0.0220311	0.0164072	0.00622821
sk__Bacteria;k__;p__Firmicutes;c__Clostridia;o__Clostridiales;f__Lachnospiraceae;g__Pseudobutyrivibrio	1	0.590704	0.174251	0.0220311	0.0220311	0.0164072	0
sk__Bacteria;k__;p__Firmicutes;c__Clostridia;o__Clostridiales;f__Lachnospiraceae;g__Roseburia	1	0.590704	0.174251	0.0220311	0.0220311	0.0164072	0
sk__Bacteria;k__;p__Firmicutes;c__Clostridia;o__Clostridiales;f__Lachnospiraceae;g__Shuttleworthia	1	0.590704	0.174251	0.0220311	0.0220311	0.0164072	0
sk__Bacteria;k__;p__Firmicutes;c__Clostridia;o__Clostridiales;f__Lachnospiraceae;g__[Ruminococcus]	1	0.590704	0.174251	0.0220311	0.0220311	0.0164072	0
sk__Bacteria;k__;p__Firmicutes;c__Clostridia;o__Clostridiales;f__Peptococcaceae;g__	1	0.590704	0.174251	0.0220311	0.0220311	0	0
sk__Bacteria;k__;p__Firmicutes;c__Clostridia;o__Clostridiales;f__Peptococcaceae;g__Dehalobacter_Syntrophobotulus	1	0.590704	0.174251	0.0220311	0.0220311	0	0
sk__Bacteria;k__;p__Firmicutes;c__Clostridia;o__Clostridiales;f__Peptococcaceae;g__Desulfitobacter	1	0.590704	0.174251	0.0220311	0.0220311	0	0
sk__Bacteria;k__;p__Firmicutes;c__Clostridia;o__Clostridiales;f__Peptococcaceae;g__Desulfosporosinus	1	0.590704	0.174251	0.0220311	0.0220311	0	0
sk__Bacteria;k__;p__Firmicutes;c__Clostridia;o__Clostridiales;f__Peptococcaceae;g__Desulfotomaculum	1	0.590704	0.174251	0.0220311	0.0220311	0	0
sk__Bacteria;k__;p__Firmicutes;c__Clostridia;o__Clostridiales;f__Peptococcaceae;g__Desulfotomaculum_Desulfovirgula	1	0.590704	0.174251	0.0220311	0.0220311	0	0
sk__Bacteria;k__;p__Firmicutes;c__Clostridia;o__Clostridiales;f__Peptococcaceae;g__Desulfurispora	1	0.590704	0.174251	0.0220311	0.0220311	0	0
sk__Bacteria;k__;p__Firmicutes;c__Clostridia;o__Clostridiales;f__Peptococcaceae;g__Niigata-25	1	0.590704	0.174251	0.0220311	0.0220311	0	0
sk__Bacteria;k__;p__Firmicutes;c__Clostridia;o__Clostridiales;f__Peptococcaceae;g__Pelotomaculum	1	0.590704	0.174251	0.0220311	0.0220311	0	0
sk__Bacteria;k__;p__Firmicutes;c__Clostridia;o__Clostridiales;f__Peptococcaceae;g__Peptococcus	1	0.590704	0.174251	0.0220311	0.0220311	0	0
sk__Bacteria;k__;p__Firmicutes;c__Clostridia;o__Clostridiales;f__Peptococcaceae;g__Sporotomaculum	1	0.590704	0.174251	0.0220311	0.0220311	0	0
sk__Bacteria;k__;p__Firmicutes;c__Clostridia;o__Clostridiales;f__Peptococcaceae;g__WCHB1-84	1	0.590704	0.174251	0.0220311	0.0220311	0	0
sk__Bacteria;k__;p__Firmicutes;c__Clostridia;o__Clostridiales;f__Peptococcaceae;g__rc4-4	1	0.590704	0.174251	0.0220311	0.0220311	0	0
sk__Bacteria;k__;p__Firmicutes;c__Clostridia;o__Clostridiales;f__Peptostreptococcaceae;g__	1	0.590704	0.174251	0.0220311	0.0220311	4.64792e-05	4.64792e-05
sk__Bacteria;k__;p__Firmicutes;c__Clostridia;o__Clostridiales;f__Peptostreptococcaceae;g__Filifactor	1	0.590704	0.174251	0.0220311	0.0220311	4.64792e-05	0
sk__Bacteria;k__;p__Firmicutes;c__Clostridia;o__Clostridiales;f__Peptostreptococcaceae;g__Peptostreptococcus	1	0.590704	0.174251	0.0220311	0.0220311	4.64792e-05	0
sk__Bacteria;k__;p__Firmicutes;c__Clostridia;o__Clostridiales;f__Peptostreptococcaceae;g__Tepidibacter	1	0.590704	0.174251	0.0220311	0.0220311	4.64792e-05	0
sk__Bacteria;k__;p__Firmicutes;c__Clostridia;o__Clostridiales;f__Ruminococcaceae;g__	1	0.590704	0.174251	0.0220311	0.0220311	0.000743667	0.000464792
sk__Bacteria;k__;p__Firmicutes;c__Clostridia;o__Clostridiales;f__Ruminococcaceae;g__Anaerofilum	1	0.590704	0.174251	0.0220311	0.0220311	0.000743667	0
sk__Bacteria;k__;p__Firmicutes;c__Clostridia;o__Clostridiales;f__Ruminococcaceae;g__Anaerotruncus	1	0.590704	0.174251	0.0220311	0.0220311	0.000743667	0
sk__Bacteria;k__;p__Firmicutes;c__Clostridia;o__Clostridiales;f__Ruminococcaceae;g__Ethanoligenens	1	0.590704	0.174251	0.0220311	0.0220311	0.000743667	0
sk__Bacteria;k__;p__Firmicutes;c__Clostridia;o__Clostridiales;f__Ruminococcaceae;g__Faecalibacterium	1	0.590704	0.174251	0.0220311	0.0220311	0.000743667	0
sk__Bacteria;k__;p__Firmicutes;c__Clostridia;o__Clostridiales;f__Ruminococcaceae;g__Oscillospira	1	0.590704	0.174251	0.0220311	0.0220311	0.000743667	9.29584e-05
sk__Bacteria;k__;p__Firmicutes;c__Clostridia;o__Clostridiales;f__Ruminococcaceae;g__Ruminococcus	1	0.590704	0.174251	0.0220311	0.0220311	0.000743667	0.000185917
sk__Bacteria;k__;p__Firmicutes;c__Clostridia;o__Clostridiales;f__SBYG_4172;g__	1	0.590704	0.174251	0.0220311	0.0220311	0	0
sk__Bacteria;k__;p__Firmicutes;c__Clostridia;o__Clostridiales;f__Sulfobacillaceae;g__	1	0.590704	0.174251	0.0220311	0.0220311	0	0
sk__Bacteria;k__;p__Firmicutes;c__Clostridia;o__Clostridiales;f__Sulfobacillaceae;g__Sulfobacillus	1	0.590704	0.174251	0.0220311	0.0220311	0	0
sk__Bacteria;k__;p__Firmicutes;c__Clostridia;o__Clostridiales;f__Sulfobacillaceae;g__YNPFFP6	1	0.590704	0.174251	0.0220311	0.0220311	0	0
sk__Bacteria;k__;p__Firmicutes;c__Clostridia;o__Clostridiales;f__Symbiobacteriaceae;g__	1	0.590704	0.174251	0.0220311	0.0220311	0	0
sk__Bacteria;k__;p__Firmicutes;c__Clostridia;o__Clostridiales;f__Symbiobacteriaceae;g__Symbiobacterium	1	0.590704	0.174251	0.0220311	0.0220311	0	0
sk__Bacteria;k__;p__Firmicutes;c__Clostridia;o__Clostridiales;f__Syntrophomonadaceae;g__Syntrophomonas	1	0.590704	0.174251	0.0220311	0.0220311	0	0
sk__Bacteria;k__;p__Firmicutes;c__Clostridia;o__Clostridiales;f__Veillonellaceae;g__	1	0.590704	0.174251	0.0220311	0.0220311	0.0011155	0
sk__Bacteria;k__;p__Firmicutes;c__Clostridia;o__Clostridiales;f__Veillonellaceae;g__Acidaminococcus	1	0.590704	0.174251	0.0220311	0.0220311	0.0011155	0
sk__Bacteria;k__;p__Firmicutes;c__Clostridia;o__Clostridiales;f__Veillonellaceae;g__Anaeromusa	1	0.590704	0.174251	0.0220311	0.0220311	0.0011155	0
sk__Bacteria;k__;p__Firmicutes;c__Clostridia;o__Clostridiales;f__Veillonellaceae;g__Anaerovibrio	1	0.590704	0.174251	0.0220311	0.0220311	0.0011155	0
sk__Bacteria;k__;p__Firmicutes;c__Clostridia;o__Clostridiales;f__Veillonellaceae;g__BSV43	1	0.590704	0.174251	0.0220311	0.0220311	0.0011155	0
sk__Bacteria;k__;p__Firmicutes;c__Clostridia;o__Clostridiales;f__Veillonellaceae;g__Dialister	1	0.590704	0.174251	0.0220311	0.0220311	0.0011155	4.64792e-05
sk__Bacteria;k__;p__Firmicutes;c__Clostridia;o__Clostridiales;f__Veillonellaceae;g__G07	1	0.590704	0.174251	0.0220311	0.0220311	0.0011155	0
sk__Bacteria;k__;p__Firmicutes;c__Clostridia;o__Clostridiales;f__Veillonellaceae;g__Megamonas	1	0.590704	0.174251	0.0220311	0.0220311	0.0011155	4.64792e-05
sk__Bacteria;k__;p__Firmicutes;c__Clostridia;o__Clostridiales;f__Veillonellaceae;g__Megasphaera	1	0.590704	0.174251	0.0220311	0.0220311	0.0011155	0
sk__Bacteria;k__;p__Firmicutes;c__Clostridia;o__Clostridiales;f__Veillonellaceae;g__Mitsuokella	1	0.590704	0.174251	0.0220311	0.0220311	0.0011155	0
sk__Bacteria;k__;p__Firmicutes;c__Clostridia;o__Clostridiales;f__Veillonellaceae;g__Pectinatus	1	0.590704	0.174251	0.0220311	0.0220311	0.0011155	0
sk__Bacteria;k__;p__Firmicutes;c__Clostridia;o__Clostridiales;f__Veillonellaceae;g__Pelosinus	1	0.590704	0.174251	0.0220311	0.0220311	0.0011155	0
sk__Bacteria;k__;p__Firmicutes;c__Clostridia;o__Clostridiales;f__Veillonellaceae;g__Phascolarctobacterium	1	0.590704	0.174251	0.0220311	0.0220311	0.0011155	0
sk__Bacteria;k__;p__Firmicutes;c__Clostridia;o__Clostridiales;f__Veillonellaceae;g__Propionispora	1	0.590704	0.174251	0.0220311	0.0220311	0.0011155	0
sk__Bacteria;k__;p__Firmicutes;c__Clostridia;o__Clostridiales;f__Veillonellaceae;g__Schwartzia	1	0.590704	0.174251	0.0220311	0.0220311	0.0011155	0
sk__Bacteria;k__;p__Firmicutes;c__Clostridia;o__Clostridiales;f__Veillonellaceae;g__Selenomonas	1	0.590704	0.174251	0.0220311	0.0220311	0.0011155	0.000139438
sk__Bacteria;k__;p__Firmicutes;c__Clostridia;o__Clostridiales;f__Veillonellaceae;g__Sporomusa	1	0.590704	0.174251	0.0220311	0.0220311	0.0011155	0
sk__Bacteria;k__;p__Firmicutes;c__Clostridia;o__Clostridiales;f__Veillonellaceae;g__Succiniclasticum	1	0.590704	0.174251	0.0220311	0.0220311	0.0011155	0
sk__Bacteria;k__;p__Firmicutes;c__Clostridia;o__Clostridiales;f__Veillonellaceae;g__Thermosinus	1	0.590704	0.174251	0.0220311	0.0220311	0.0011155	0
sk__Bacteria;k__;p__Firmicutes;c__Clostridia;o__Clostridiales;f__Veillonellaceae;g__Veillonella	1	0.590704	0.174251	0.0220311	0.0220311	0.0011155	0.000883105
sk__Bacteria;k__;p__Firmicutes;c__Clostridia;o__Clostridiales;f__Veillonellaceae;g__vadinHB04	1	0.590704	0.174251	0.0220311	0.0220311	0.0011155	0
sk__Bacteria;k__;p__Firmicutes;c__Clostridia;o__Clostridiales;f__[Acidaminobacteraceae];g__	1	0.590704	0.174251	0.0220311	0.0220311	0	0
sk__Bacteria;k__;p__Firmicutes;c__Clostridia;o__Clostridiales;f__[Acidaminobacteraceae];g__Acidaminobacter	1	0.590704	0.174251	0.0220311	0.0220311	0	0
sk__Bacteria;k__;p__Firmicutes;c__Clostridia;o__Clostridiales;f__[Acidaminobacteraceae];g__Fusibacter	1	0.590704	0.174251	0.0220311	0.0220311	0	0
sk__Bacteria;k__;p__Firmicutes;c__Clostridia;o__Clostridiales;f__[Acidaminobacteraceae];g__Guggenheimella	1	0.590704	0.174251	0.0220311	0.0220311	0	0
sk__Bacteria;k__;p__Firmicutes;c__Clostridia;o__Clostridiales;f__[Acidaminobacteraceae];g__NP25	1	0.590704	0.174251	0.0220311	0.0220311	0	0
sk__Bacteria;k__;p__Firmicutes;c__Clostridia;o__Clostridiales;f__[Acidaminobacteraceae];g__WH1-8	1	0.590704	0.174251	0.0220311	0.0220311	0	0
sk__Bacteria;k__;p__Firmicutes;c__Clostridia;o__Clostridiales;f__[Mogibacteriaceae];g__	1	0.590704	0.174251	0.0220311	0.0220311	0.000325354	0.000232396
sk__Bacteria;k__;p__Firmicutes;c__Clostridia;o__Clostridiales;f__[Mogibacteriaceae];g__Anaerovorax	1	0.590704	0.174251	0.0220311	0.0220311	0.000325354	0
sk__Bacteria;k__;p__Firmicutes;c__Clostridia;o__Clostridiales;f__[Mogibacteriaceae];g__Mogibacterium	1	0.590704	0.174251	0.0220311	0.0220311	0.000325354	9.29584e-05
sk__Bacteria;k__;p__Firmicutes;c__Clostridia;o__Clostridiales;f__[Tissierellaceae];g__	1	0.590704	0.174251	0.0220311	0.0220311	0.000185917	0
sk__Bacteria;k__;p__Firmicutes;c__Clostridia;o__Clostridiales;f__[Tissierellaceae];g__1-68	1	0.590704	0.174251	0.0220311	0.0220311	0.000185917	0
sk__Bacteria;k__;p__Firmicutes;c__Clostridia;o__Clostridiales;f__[Tissierellaceae];g__Anaerococcus	1	0.590704	0.174251	0.0220311	0.0220311	0.000185917	0
sk__Bacteria;k__;p__Firmicutes;c__Clostridia;o__Clostridiales;f__[Tissierellaceae];g__Dethiosulfatibacter	1	0.590704	0.174251	0.0220311	0.0220311	0.000185917	0
sk__Bacteria;k__;p__Firmicutes;c__Clostridia;o__Clostridiales;f__[Tissierellaceae];g__Finegoldia	1	0.590704	0.174251	0.0220311	0.0220311	0.000185917	0
sk__Bacteria;k__;p__Firmicutes;c__Clostridia;o__Clostridiales;f__[Tissierellaceae];g__GW-34	1	0.590704	0.174251	0.0220311	0.0220311	0.000185917	0
sk__Bacteria;k__;p__Firmicutes;c__Clostridia;o__Clostridiales;f__[Tissierellaceae];g__Gallicola	1	0.590704	0.174251	0.0220311	0.0220311	0.000185917	0
sk__Bacteria;k__;p__Firmicutes;c__Clostridia;o__Clostridiales;f__[Tissierellaceae];g__Helcococcus	1	0.590704	0.174251	0.0220311	0.0220311	0.000185917	0
sk__Bacteria;k__;p__Firmicutes;c__Clostridia;o__Clostridiales;f__[Tissierellaceae];g__Parvimonas	1	0.590704	0.174251	0.0220311	0.0220311	0.000185917	0.000185917
sk__Bacteria;k__;p__Firmicutes;c__Clostridia;o__Clostridiales;f__[Tissierellaceae];g__Peptoniphilus	1	0.590704	0.174251	0.0220311	0.0220311	0.000185917	0
sk__Bacteria;k__;p__Firmicutes;c__Clostridia;o__Clostridiales;f__[Tissierellaceae];g__Sedimentibacter	1	0.590704	0.174251	0.0220311	0.0220311	0.000185917	0
sk__Bacteria;k__;p__Firmicutes;c__Clostridia;o__Clostridiales;f__[Tissierellaceae];g__Sporanaerobacter	1	0.590704	0.174251	0.0220311	0.0220311	0.000185917	0
sk__Bacteria;k__;p__Firmicutes;c__Clostridia;o__Clostridiales;f__[Tissierellaceae];g__Tepidimicrobium	1	0.590704	0.174251	0.0220311	0.0220311	0.000185917	0
sk__Bacteria;k__;p__Firmicutes;c__Clostridia;o__Clostridiales;f__[Tissierellaceae];g__Tissierella_Soehngenia	1	0.590704	0.174251	0.0220311	0.0220311	0.000185917	0
sk__Bacteria;k__;p__Firmicutes;c__Clostridia;o__Clostridiales;f__[Tissierellaceae];g__WAL_1855D	1	0.590704	0.174251	0.0220311	0.0220311	0.000185917	0
sk__Bacteria;k__;p__Firmicutes;c__Clostridia;o__Clostridiales;f__[Tissierellaceae];g__ecb11	1	0.590704	0.174251	0.0220311	0.0220311	0.000185917	0
sk__Bacteria;k__;p__Firmicutes;c__Clostridia;o__Clostridiales;f__[Tissierellaceae];g__ph2	1	0.590704	0.174251	0.0220311	0.0220311	0.000185917	0
sk__Bacteria;k__;p__Firmicutes;c__Clostridia;o__Halanaerobiales;f__;g__	1	0.590704	0.174251	0.0220311	0	0	0
sk__Bacteria;k__;p__Firmicutes;c__Clostridia;o__Halanaerobiales;f__Halanaerobiaceae;g__	1	0.590704	0.174251	0.0220311	0	0	0
sk__Bacteria;k__;p__Firmicutes;c__Clostridia;o__Halanaerobiales;f__Halanaerobiaceae;g__Halanaerobium	1	0.590704	0.174251	0.0220311	0	0	0
sk__Bacteria;k__;p__Firmicutes;c__Clostridia;o__Halanaerobiales;f__Halobacteroidaceae;g__	1	0.590704	0.174251	0.0220311	0	0	0
sk__Bacteria;k__;p__Firmicutes;c__Clostridia;o__Halanaerobiales;f__Halobacteroidaceae;g__Acetohalobium	1	0.590704	0.174251	0.0220311	0	0	0
sk__Bacteria;k__;p__Firmicutes;c__Clostridia;o__Halanaerobiales;f__Halobacteroidaceae;g__Halanaerobacter	1	0.590704	0.174251	0.0220311	0	0	0
sk__Bacteria;k__;p__Firmicutes;c__Clostridia;o__Halanaerobiales;f__Halobacteroidaceae;g__Natroniella	1	0.590704	0.174251	0.0220311	0	0	0
sk__Bacteria;k__;p__Firmicutes;c__Clostridia;o__MBA08;f__;g__	1	0.590704	0.174251	0.0220311	0	0	0
sk__Bacteria;k__;p__Firmicutes;c__Clostridia;o__Natranaerobiales;f__;g__	1	0.590704	0.174251	0.0220311	0	0	0
sk__Bacteria;k__;p__Firmicutes;c__Clostridia;o__Natranaerobiales;f__Anaerobrancaceae;g__	1	0.590704	0.174251	0.0220311	0	0	0
sk__Bacteria;k__;p__Firmicutes;c__Clostridia;o__Natranaerobiales;f__Anaerobrancaceae;g__A55_D21	1	0.590704	0.174251	0.0220311	0	0	0
sk__Bacteria;k__;p__Firmicutes;c__Clostridia;o__Natranaerobiales;f__Anaerobrancaceae;g__Anaerobranca	1	0.590704	0.174251	0.0220311	0	0	0
sk__Bacteria;k__;p__Firmicutes;c__Clostridia;o__Natranaerobiales;f__Anaerobrancaceae;g__Dethiobacter	1	0.590704	0.174251	0.0220311	0	0	0
sk__Bacteria;k__;p__Firmicutes;c__Clostridia;o__Natranaerobiales;f__Anaerobrancaceae;g__KF-Gitt2-16	1	0.590704	0.174251	0.0220311	0	0	0
sk__Bacteria;k__;p__Firmicutes;c__Clostridia;o__Natranaerobiales;f__Contubernalisaceae;g__	1	0.590704	0.174251	0.0220311	0	0	0
sk__Bacteria;k__;p__Firmicutes;c__Clostridia;o__Natranaerobiales;f__Contubernalisaceae;g__Candidatus Contubernalis	1	0.590704	0.174251	0.0220311	0	0	0
sk__Bacteria;k__;p__Firmicutes;c__Clostridia;o__Natranaerobiales;f__ML1228J-1;g__	1	0.590704	0.174251	0.0220311	0	0	0
sk__Bacteria;k__;p__Firmicutes;c__Clostridia;o__Natranaerobiales;f__Natranaerobiaceae;g__Natranaerobius	1	0.590704	0.174251	0.0220311	0	0	0
sk__Bacteria;k__;p__Firmicutes;c__Clostridia;o__Natranaerobiales;f__YAB3B13;g__	1	0.590704	0.174251	0.0220311	0	0	0
sk__Bacteria;k__;p__Firmicutes;c__Clostridia;o__OPB54;f__;g__	1	0.590704	0.174251	0.0220311	0	0	0
sk__Bacteria;k__;p__Firmicutes;c__Clostridia;o__SHA-98;f__;g__	1	0.590704	0.174251	0.0220311	0	0	0
sk__Bacteria;k__;p__Firmicutes;c__Clostridia;o__SHA-98;f__D2;g__	1	0.590704	0.174251	0.0220311	0	0	0
sk__Bacteria;k__;p__Firmicutes;c__Clostridia;o__Thermoanaerobacterales;f__;g__	1	0.590704	0.174251	0.0220311	0	0	0
sk__Bacteria;k__;p__Firmicutes;c__Clostridia;o__Thermoanaerobacterales;f__Caldicellulosiruptoraceae;g__Caldicellulosiruptor	1	0.590704	0.174251	0.0220311	0	0	0
sk__Bacteria;k__;p__Firmicutes;c__Clostridia;o__Thermoanaerobacterales;f__Carboxydocellaceae;g__Carboxydocella	1	0.590704	0.174251	0.0220311	0	0	0
sk__Bacteria;k__;p__Firmicutes;c__Clostridia;o__Thermoanaerobacterales;f__Thermoanaerobacteraceae;g__	1	0.590704	0.174251	0.0220311	0	0	0
sk__Bacteria;k__;p__Firmicutes;c__Clostridia;o__Thermoanaerobacterales;f__Thermoanaerobacteraceae;g__Caldanaerobacter	1	0.590704	0.174251	0.0220311	0	0	0
sk__Bacteria;k__;p__Firmicutes;c__Clostridia;o__Thermoanaerobacterales;f__Thermoanaerobacteraceae;g__Moorella	1	0.590704	0.174251	0.0220311	0	0	0
sk__Bacteria;k__;p__Firmicutes;c__Clostridia;o__Thermoanaerobacterales;f__Thermoanaerobacteraceae;g__Thermacetogenium	1	0.590704	0.174251	0.0220311	0	0	0
sk__Bacteria;k__;p__Firmicutes;c__Clostridia;o__Thermoanaerobacterales;f__Thermoanaerobacteraceae;g__Thermoanaerobacter	1	0.590704	0.174251	0.0220311	0	0	0
sk__Bacteria;k__;p__Firmicutes;c__Clostridia;o__Thermoanaerobacterales;f__Thermoanaerobacterales Family III. Incertae Sedis;g__	1	0.590704	0.174251	0.0220311	0	0	0
sk__Bacteria;k__;p__Firmicutes;c__Clostridia;o__Thermoanaerobacterales;f__Thermoanaerobacterales Family III. Incertae Sedis;g__Thermovenabulum	1	0.590704	0.174251	0.0220311	0	0	0
sk__Bacteria;k__;p__Firmicutes;c__Clostridia;o__Thermoanaerobacterales;f__Thermodesulfobiaceae;g__	1	0.590704	0.174251	0.0220311	0	0	0
sk__Bacteria;k__;p__Firmicutes;c__Clostridia;o__Thermoanaerobacterales;f__Thermodesulfobiaceae;g__Coprothermobacter	1	0.590704	0.174251	0.0220311	0	0	0
sk__Bacteria;k__;p__Firmicutes;c__Clostridia;o__Thermoanaerobacterales;f__Thermodesulfobiaceae;g__Thermodesulfobium	1	0.590704	0.174251	0.0220311	0	0	0
sk__Bacteria;k__;p__Firmicutes;c__Clostridia;o__[Desulforudales];f__[Desulforudaceae];g__	1	0.590704	0.174251	0.0220311	0	0	0
sk__Bacteria;k__;p__Firmicutes;c__Erysipelotrichi;o__Erysipelotrichales;f__Erysipelotrichaceae;g__	1	0.590704	0.174251	4.64792e-05	4.64792e-05	4.64792e-05	4.64792e-05
sk__Bacteria;k__;p__Firmicutes;c__Erysipelotrichi;o__Erysipelotrichales;f__Erysipelotrichaceae;g__Allobaculum	1	0.590704	0.174251	4.64792e-05	4.64792e-05	4.64792e-05	0
sk__Bacteria;k__;p__Firmicutes;c__Erysipelotrichi;o__Erysipelotrichales;f__Erysipelotrichaceae;g__Bulleidia	1	0.590704	0.174251	4.64792e-05	4.64792e-05	4.64792e-05	0
sk__Bacteria;k__;p__Firmicutes;c__Erysipelotrichi;o__Erysipelotrichales;f__Erysipelotrichaceae;g__Catenibacterium	1	0.590704	0.174251	4.64792e-05	4.64792e-05	4.64792e-05	0
sk__Bacteria;k__;p__Firmicutes;c__Erysipelotrichi;o__Erysipelotrichales;f__Erysipelotrichaceae;g__Coprobacillus	1	0.590704	0.174251	4.64792e-05	4.64792e-05	4.64792e-05	0
sk__Bacteria;k__;p__Firmicutes;c__Erysipelotrichi;o__Erysipelotrichales;f__Erysipelotrichaceae;g__Erysipelothrix	1	0.590704	0.174251	4.64792e-05	4.64792e-05	4.64792e-05	0
sk__Bacteria;k__;p__Firmicutes;c__Erysipelotrichi;o__Erysipelotrichales;f__Erysipelotrichaceae;g__Holdemania	1	0.590704	0.174251	4.64792e-05	4.64792e-05	4.64792e-05	0
sk__Bacteria;k__;p__Firmicutes;c__Erysipelotrichi;o__Erysipelotrichales;f__Erysipelotrichaceae;g__L7A_E11	1	0.590704	0.174251	4.64792e-05	4.64792e-05	4.64792e-05	0
sk__Bacteria;k__;p__Firmicutes;c__Erysipelotrichi;o__Erysipelotrichales;f__Erysipelotrichaceae;g__PSB-M-3	1	0.590704	0.174251	4.64792e-05	4.64792e-05	4.64792e-05	0
sk__Bacteria;k__;p__Firmicutes;c__Erysipelotrichi;o__Erysipelotrichales;f__Erysipelotrichaceae;g__RFN20	1	0.590704	0.174251	4.64792e-05	4.64792e-05	4.64792e-05	0
sk__Bacteria;k__;p__Firmicutes;c__Erysipelotrichi;o__Erysipelotrichales;f__Erysipelotrichaceae;g__Sharpea	1	0.590704	0.174251	4.64792e-05	4.64792e-05	4.64792e-05	0
sk__Bacteria;k__;p__Firmicutes;c__Erysipelotrichi;o__Erysipelotrichales;f__Erysipelotrichaceae;g__[Eubacterium]	1	0.590704	0.174251	4.64792e-05	4.64792e-05	4.64792e-05	0
sk__Bacteria;k__;p__Firmicutes;c__Erysipelotrichi;o__Erysipelotrichales;f__Erysipelotrichaceae;g__cc_115	1	0.590704	0.174251	4.64792e-05	4.64792e-05	4.64792e-05	0
sk__Bacteria;k__;p__Firmicutes;c__Erysipelotrichi;o__Erysipelotrichales;f__Erysipelotrichaceae;g__p-75-a5	1	0.590704	0.174251	4.64792e-05	4.64792e-05	4.64792e-05	0
sk__Bacteria;k__;p__Firmicutes;c__OPB54;o__;f__;g__	1	0.590704	0.174251	0	0	0	0
sk__Bacteria;k__;p__Fusobacteria;c__Fusobacteriia;o__Fusobacteriales;f__;g__	1	0.590704	0.0188241	0.0188241	0.0188241	0	0
sk__Bacteria;k__;p__Fusobacteria;c__Fusobacteriia;o__Fusobacteriales;f__Fusobacteriaceae;g__	1	0.590704	0.0188241	0.0188241	0.0188241	0.00278875	0
sk__Bacteria;k__;p__Fusobacteria;c__Fusobacteriia;o__Fusobacteriales;f__Fusobacteriaceae;g__Cetobacterium	1	0.590704	0.0188241	0.0188241	0.0188241	0.00278875	0
sk__Bacteria;k__;p__Fusobacteria;c__Fusobacteriia;o__Fusobacteriales;f__Fusobacteriaceae;g__Fusobacterium	1	0.590704	0.0188241	0.0188241	0.0188241	0.00278875	0.00278875
sk__Bacteria;k__;p__Fusobacteria;c__Fusobacteriia;o__Fusobacteriales;f__Fusobacteriaceae;g__Propionigenium	1	0.590704	0.0188241	0.0188241	0.0188241	0.00278875	0
sk__Bacteria;k__;p__Fusobacteria;c__Fusobacteriia;o__Fusobacteriales;f__Fusobacteriaceae;g__Psychrilyobacter	1	0.590704	0.0188241	0.0188241	0.0188241	0.00278875	0
sk__Bacteria;k__;p__Fusobacteria;c__Fusobacteriia;o__Fusobacteriales;f__Fusobacteriaceae;g__u114	1	0.590704	0.0188241	0.0188241	0.0188241	0.00278875	0
sk__Bacteria;k__;p__Fusobacteria;c__Fusobacteriia;o__Fusobacteriales;f__Leptotrichiaceae;g__	1	0.590704	0.0188241	0.0188241	0.0188241	0.0160353	0
sk__Bacteria;k__;p__Fusobacteria;c__Fusobacteriia;o__Fusobacteriales;f__Leptotrichiaceae;g__Leptotrichia	1	0.590704	0.0188241	0.0188241	0.0188241	0.0160353	0.0160353
sk__Bacteria;k__;p__Fusobacteria;c__Fusobacteriia;o__Fusobacteriales;f__Leptotrichiaceae;g__Sneathia	1	0.590704	0.0188241	0.0188241	0.0188241	0.0160353	0
sk__Bacteria;k__;p__GAL15;c__;o__;f__;g__	1	0.590704	0	0	0	0	0
sk__Bacteria;k__;p__GN01;c__;o__;f__;g__	1	0.590704	0	0	0	0	0
sk__Bacteria;k__;p__GN02;c__;o__;f__;g__	1	0.590704	0	0	0	0	0
sk__Bacteria;k__;p__GN02;c__3BR-5F;o__;f__;g__	1	0.590704	0	0	0	0	0
sk__Bacteria;k__;p__GN02;c__BB34;o__;f__;g__	1	0.590704	0	0	0	0	0
sk__Bacteria;k__;p__GN02;c__BD1-5;o__;f__;g__	1	0.590704	0	0	0	0	0
sk__Bacteria;k__;p__GN02;c__GKS2-174;o__;f__;g__	1	0.590704	0	0	0	0	0
sk__Bacteria;k__;p__GN02;c__GN07;o__;f__;g__	1	0.590704	0	0	0	0	0
sk__Bacteria;k__;p__GN02;c__GN10;o__;f__;g__	1	0.590704	0	0	0	0	0
sk__Bacteria;k__;p__GN02;c__IIB17;o__;f__;g__	1	0.590704	0	0	0	0	0
sk__Bacteria;k__;p__GN02;c__SBYW_2184;o__;f__;g__	1	0.590704	0	0	0	0	0
sk__Bacteria;k__;p__GN04;c__;o__;f__;g__	1	0.590704	0	0	0	0	0
sk__Bacteria;k__;p__GN04;c__5bav_B12;o__;f__;g__	1	0.590704	0	0	0	0	0
sk__Bacteria;k__;p__GN04;c__GN15;o__;f__;g__	1	0.590704	0	0	0	0	0
sk__Bacteria;k__;p__GN04;c__MSB-5A5;o__;f__;g__	1	0.590704	0	0	0	0	0
sk__Bacteria;k__;p__GOUTA4;c__;o__;f__;g__	1	0.590704	0	0	0	0	0
sk__Bacteria;k__;p__Gemmatimonadetes;c__;o__;f__;g__	1	0.590704	0	0	0	0	0
sk__Bacteria;k__;p__Gemmatimonadetes;c__Gemm-1;o__;f__;g__	1	0.590704	0	0	0	0	0
sk__Bacteria;k__;p__Gemmatimonadetes;c__Gemm-2;o__;f__;g__	1	0.590704	0	0	0	0	0
sk__Bacteria;k__;p__Gemmatimonadetes;c__Gemm-3;o__;f__;g__	1	0.590704	0	0	0	0	0
sk__Bacteria;k__;p__Gemmatimonadetes;c__Gemm-4;o__;f__;g__	1	0.590704	0	0	0	0	0
sk__Bacteria;k__;p__Gemmatimonadetes;c__Gemm-5;o__;f__;g__	1	0.590704	0	0	0	0	0
sk__Bacteria;k__;p__Gemmatimonadetes;c__Gemm-6;o__;f__;g__	1	0.590704	0	0	0	0	0
sk__Bacteria;k__;p__Gemmatimonadetes;c__Gemmatimonadetes;o__;f__;g__	1	0.590704	0	0	0	0	0
sk__Bacteria;k__;p__Gemmatimonadetes;c__Gemmatimonadetes;o__C114;f__;g__	1	0.590704	0	0	0	0	0
sk__Bacteria;k__;p__Gemmatimonadetes;c__Gemmatimonadetes;o__Ellin5290;f__;g__	1	0.590704	0	0	0	0	0
sk__Bacteria;k__;p__Gemmatimonadetes;c__Gemmatimonadetes;o__Gemmatimonadales;f__;g__	1	0.590704	0	0	0	0	0
sk__Bacteria;k__;p__Gemmatimonadetes;c__Gemmatimonadetes;o__Gemmatimonadales;f__A1-B1;g__	1	0.590704	0	0	0	0	0
sk__Bacteria;k__;p__Gemmatimonadetes;c__Gemmatimonadetes;o__Gemmatimonadales;f__Ellin5301;g__	1	0.590704	0	0	0	0	0
sk__Bacteria;k__;p__Gemmatimonadetes;c__Gemmatimonadetes;o__Gemmatimonadales;f__Gemmatimonadaceae;g__Gemmatimonas	1	0.590704	0	0	0	0	0
sk__Bacteria;k__;p__Gemmatimonadetes;c__Gemmatimonadetes;o__KD8-87;f__;g__	1	0.590704	0	0	0	0	0
sk__Bacteria;k__;p__Gemmatimonadetes;c__Gemmatimonadetes;o__N1423WL;f__;g__	1	0.590704	0	0	0	0	0
sk__Bacteria;k__;p__Gemmatimonadetes;c__JL-ETNP-Z39;o__;f__;g__	1	0.590704	0	0	0	0	0
sk__Bacteria;k__;p__H-178;c__;o__;f__;g__	1	0.590704	0	0	0	0	0
sk__Bacteria;k__;p__Hyd24-12;c__;o__;f__;g__	1	0.590704	0	0	0	0	0
sk__Bacteria;k__;p__Hyd24-12;c__WM88;o__;f__;g__	1	0.590704	0	0	0	0	0
sk__Bacteria;k__;p__KSB3;c__;o__;f__;g__	1	0.590704	0	0	0	0	0
sk__Bacteria;k__;p__KSB3;c__GN06;o__;f__;g__	1	0.590704	0	0	0	0	0
sk__Bacteria;k__;p__KSB3;c__MAT-CR-H3-D11;o__;f__;g__	1	0.590704	0	0	0	0	0
sk__Bacteria;k__;p__Kazan-3B-28;c__;o__;f__;g__	1	0.590704	0	0	0	0	0
sk__Bacteria;k__;p__LCP-89;c__;o__;f__;g__	1	0.590704	0	0	0	0	0
sk__Bacteria;k__;p__LCP-89;c__SAW1_B44;o__;f__;g__	1	0.590704	0	0	0	0	0
sk__Bacteria;k__;p__LD1;c__;o__;f__;g__	1	0.590704	0	0	0	0	0
sk__Bacteria;k__;p__Lentisphaerae;c__;o__;f__;g__	1	0.590704	0	0	0	0	0
sk__Bacteria;k__;p__Lentisphaerae;c__[Lentisphaeria];o__;f__;g__	1	0.590704	0	0	0	0	0
sk__Bacteria;k__;p__Lentisphaerae;c__[Lentisphaeria];o__Lentisphaerales;f__;g__	1	0.590704	0	0	0	0	0
sk__Bacteria;k__;p__Lentisphaerae;c__[Lentisphaeria];o__Lentisphaerales;f__3H8;g__	1	0.590704	0	0	0	0	0
sk__Bacteria;k__;p__Lentisphaerae;c__[Lentisphaeria];o__Lentisphaerales;f__Arctic95B-10;g__	1	0.590704	0	0	0	0	0
sk__Bacteria;k__;p__Lentisphaerae;c__[Lentisphaeria];o__Lentisphaerales;f__Lentisphaeraceae;g__	1	0.590704	0	0	0	0	0
sk__Bacteria;k__;p__Lentisphaerae;c__[Lentisphaeria];o__Lentisphaerales;f__Lentisphaeraceae;g__Lentisphaera	1	0.590704	0	0	0	0	0
sk__Bacteria;k__;p__Lentisphaerae;c__[Lentisphaeria];o__Victivallales;f__Victivallaceae;g__	1	0.590704	0	0	0	0	0
sk__Bacteria;k__;p__Lentisphaerae;c__[Lentisphaeria];o__Z20;f__;g__	1	0.590704	0	0	0	0	0
sk__Bacteria;k__;p__Lentisphaerae;c__[Lentisphaeria];o__Z20;f__R4-45B;g__	1	0.590704	0	0	0	0	0
sk__Bacteria;k__;p__MAT-CR-M4-B07;c__;o__;f__;g__	1	0.590704	0	0	0	0	0
sk__Bacteria;k__;p__MVP-21;c__;o__;f__;g__	1	0.590704	0	0	0	0	0
sk__Bacteria;k__;p__MVS-104;c__;o__;f__;g__	1	0.590704	0	0	0	0	0
sk__Bacteria;k__;p__NC10;c__;o__;f__;g__	1	0.590704	0	0	0	0	0
sk__Bacteria;k__;p__NC10;c__12-24;o__;f__;g__	1	0.590704	0	0	0	0	0
sk__Bacteria;k__;p__NC10;c__12-24;o__JH-WHS47;f__;g__	1	0.590704	0	0	0	0	0
sk__Bacteria;k__;p__NC10;c__12-24;o__MIZ17;f__;g__	1	0.590704	0	0	0	0	0
sk__Bacteria;k__;p__NC10;c__12-24;o__Methylomirabiliales;f__Methylomirabiliaceae;g__	1	0.590704	0	0	0	0	0
sk__Bacteria;k__;p__NC10;c__12-24;o__Methylomirabiliales;f__Methylomirabiliaceae;g__Candidatus Methylomirabilis	1	0.590704	0	0	0	0	0
sk__Bacteria;k__;p__NC10;c__wb1-A12;o__;f__;g__	1	0.590704	0	0	0	0	0
sk__Bacteria;k__;p__NKB19;c__;o__;f__;g__	1	0.590704	0	0	0	0	0
sk__Bacteria;k__;p__NKB19;c__SHAB590;o__;f__;g__	1	0.590704	0	0	0	0	0
sk__Bacteria;k__;p__NKB19;c__TSBW08;o__;f__;g__	1	0.590704	0	0	0	0	0
sk__Bacteria;k__;p__NKB19;c__noFP_H4;o__;f__;g__	1	0.590704	0	0	0	0	0
sk__Bacteria;k__;p__NPL-UPA2;c__;o__;f__;g__	1	0.590704	0	0	0	0	0
sk__Bacteria;k__;p__Nitrospirae;c__Nitrospira;o__Nitrospirales;f__;g__	1	0.590704	4.64792e-05	4.64792e-05	4.64792e-05	0	0
sk__Bacteria;k__;p__Nitrospirae;c__Nitrospira;o__Nitrospirales;f__0319-6A21;g__	1	0.590704	4.64792e-05	4.64792e-05	4.64792e-05	4.64792e-05	4.64792e-05
sk__Bacteria;k__;p__Nitrospirae;c__Nitrospira;o__Nitrospirales;f__4-29;g__	1	0.590704	4.64792e-05	4.64792e-05	4.64792e-05	0	0
sk__Bacteria;k__;p__Nitrospirae;c__Nitrospira;o__Nitrospirales;f__FW;g__4-29	1	0.590704	4.64792e-05	4.64792e-05	4.64792e-05	0	0
sk__Bacteria;k__;p__Nitrospirae;c__Nitrospira;o__Nitrospirales;f__Nitrospiraceae;g__	1	0.590704	4.64792e-05	4.64792e-05	4.64792e-05	0	0
sk__Bacteria;k__;p__Nitrospirae;c__Nitrospira;o__Nitrospirales;f__Nitrospiraceae;g__JG37-AG-70	1	0.590704	4.64792e-05	4.64792e-05	4.64792e-05	0	0
sk__Bacteria;k__;p__Nitrospirae;c__Nitrospira;o__Nitrospirales;f__Nitrospiraceae;g__Nitrospira	1	0.590704	4.64792e-05	4.64792e-05	4.64792e-05	0	0
sk__Bacteria;k__;p__Nitrospirae;c__Nitrospira;o__Nitrospirales;f__[Leptospirillaceae];g__	1	0.590704	4.64792e-05	4.64792e-05	4.64792e-05	0	0
sk__Bacteria;k__;p__Nitrospirae;c__Nitrospira;o__Nitrospirales;f__[Leptospirillaceae];g__Leptospirillum	1	0.590704	4.64792e-05	4.64792e-05	4.64792e-05	0	0
sk__Bacteria;k__;p__Nitrospirae;c__Nitrospira;o__Nitrospirales;f__[Thermodesulfovibrionaceae];g__	1	0.590704	4.64792e-05	4.64792e-05	4.64792e-05	0	0
sk__Bacteria;k__;p__Nitrospirae;c__Nitrospira;o__Nitrospirales;f__[Thermodesulfovibrionaceae];g__BD2-6	1	0.590704	4.64792e-05	4.64792e-05	4.64792e-05	0	0
sk__Bacteria;k__;p__Nitrospirae;c__Nitrospira;o__Nitrospirales;f__[Thermodesulfovibrionaceae];g__Candidatus Magnetobacterium	1	0.590704	4.64792e-05	4.64792e-05	4.64792e-05	0	0
sk__Bacteria;k__;p__Nitrospirae;c__Nitrospira;o__Nitrospirales;f__[Thermodesulfovibrionaceae];g__Candidatus Magnetoovum	1	0.590704	4.64792e-05	4.64792e-05	4.64792e-05	0	0
sk__Bacteria;k__;p__Nitrospirae;c__Nitrospira;o__Nitrospirales;f__[Thermodesulfovibrionaceae];g__DCE29	1	0.590704	4.64792e-05	4.64792e-05	4.64792e-05	0	0
sk__Bacteria;k__;p__Nitrospirae;c__Nitrospira;o__Nitrospirales;f__[Thermodesulfovibrionaceae];g__GOUTA19	1	0.590704	4.64792e-05	4.64792e-05	4.64792e-05	0	0
sk__Bacteria;k__;p__Nitrospirae;c__Nitrospira;o__Nitrospirales;f__[Thermodesulfovibrionaceae];g__HB118	1	0.590704	4.64792e-05	4.64792e-05	4.64792e-05	0	0
sk__Bacteria;k__;p__Nitrospirae;c__Nitrospira;o__Nitrospirales;f__[Thermodesulfovibrionaceae];g__LCP-6	1	0.590704	4.64792e-05	4.64792e-05	4.64792e-05	0	0
sk__Bacteria;k__;p__Nitrospirae;c__Nitrospira;o__Nitrospirales;f__[Thermodesulfovibrionaceae];g__Thermodesulfovibrio	1	0.590704	4.64792e-05	4.64792e-05	4.64792e-05	0	0
sk__Bacteria;k__;p__OC31;c__;o__;f__;g__	1	0.590704	0	0	0	0	0
sk__Bacteria;k__;p__OD1;c__;o__;f__;g__	1	0.590704	0	0	0	0	0
sk__Bacteria;k__;p__OD1;c__ABY1;o__;f__;g__	1	0.590704	0	0	0	0	0
sk__Bacteria;k__;p__OD1;c__Mb-NB09;o__;f__;g__	1	0.590704	0	0	0	0	0
sk__Bacteria;k__;p__OD1;c__SM2F11;o__;f__;g__	1	0.590704	0	0	0	0	0
sk__Bacteria;k__;p__OD1;c__ZB2;o__;f__;g__	1	0.590704	0	0	0	0	0
sk__Bacteria;k__;p__OP1;c__KB1;o__;f__;g__	1	0.590704	0	0	0	0	0
sk__Bacteria;k__;p__OP1;c__MSBL6;o__;f__;g__	1	0.590704	0	0	0	0	0
sk__Bacteria;k__;p__OP1;c__OPB14;o__;f__;g__	1	0.590704	0	0	0	0	0
sk__Bacteria;k__;p__OP1;c__[Acetothermia];o__[Acetothermales];f__;g__	1	0.590704	0	0	0	0	0
sk__Bacteria;k__;p__OP1;c__[Acetothermia];o__[Acetothermales];f__[Acetothermaceae];g__Candidatus Acetothermum	1	0.590704	0	0	0	0	0
sk__Bacteria;k__;p__OP11;c__;o__;f__;g__	1	0.590704	0	0	0	0	0
sk__Bacteria;k__;p__OP11;c__OP11-1;o__;f__;g__	1	0.590704	0	0	0	0	0
sk__Bacteria;k__;p__OP11;c__OP11-1;o__BB36;f__;g__	1	0.590704	0	0	0	0	0
sk__Bacteria;k__;p__OP11;c__OP11-1;o__OPB92;f__;g__	1	0.590704	0	0	0	0	0
sk__Bacteria;k__;p__OP11;c__OP11-2;o__;f__;g__	1	0.590704	0	0	0	0	0
sk__Bacteria;k__;p__OP11;c__OP11-2;o__KD3-145;f__;g__	1	0.590704	0	0	0	0	0
sk__Bacteria;k__;p__OP11;c__OP11-2;o__WCHB1-07;f__;g__	1	0.590704	0	0	0	0	0
sk__Bacteria;k__;p__OP11;c__OP11-3;o__;f__;g__	1	0.590704	0	0	0	0	0
sk__Bacteria;k__;p__OP11;c__OP11-4;o__;f__;g__	1	0.590704	0	0	0	0	0
sk__Bacteria;k__;p__OP11;c__WCHB1-64;o__;f__;g__	1	0.590704	0	0	0	0	0
sk__Bacteria;k__;p__OP11;c__WCHB1-64;o__K2-4-19;f__;g__	1	0.590704	0	0	0	0	0
sk__Bacteria;k__;p__OP11;c__WCHB1-64;o__d153;f__;g__	1	0.590704	0	0	0	0	0
sk__Bacteria;k__;p__OP3;c__;o__;f__;g__	1	0.590704	0	0	0	0	0
sk__Bacteria;k__;p__OP3;c__BD4-9;o__;f__;g__	1	0.590704	0	0	0	0	0
sk__Bacteria;k__;p__OP3;c__PBS-25;o__;f__;g__	1	0.590704	0	0	0	0	0
sk__Bacteria;k__;p__OP3;c__koll11;o__;f__;g__	1	0.590704	0	0	0	0	0
sk__Bacteria;k__;p__OP3;c__koll11;o__GIF10;f__;g__	1	0.590704	0	0	0	0	0
sk__Bacteria;k__;p__OP3;c__koll11;o__GIF10;f__kpj58rc;g__	1	0.590704	0	0	0	0	0
sk__Bacteria;k__;p__OP8;c__;o__;f__;g__	1	0.590704	0	0	0	0	0
sk__Bacteria;k__;p__OP8;c__OP8_1;o__;f__;g__	1	0.590704	0	0	0	0	0
sk__Bacteria;k__;p__OP8;c__OP8_1;o__HMMVPog-54;f__;g__	1	0.590704	0	0	0	0	0
sk__Bacteria;k__;p__OP8;c__OP8_1;o__OPB95;f__;g__	1	0.590704	0	0	0	0	0
sk__Bacteria;k__;p__OP8;c__OP8_1;o__SHA-124;f__;g__	1	0.590704	0	0	0	0	0
sk__Bacteria;k__;p__OP8;c__OP8_2;o__;f__;g__	1	0.590704	0	0	0	0	0
sk__Bacteria;k__;p__OP8;c__SAW1_B6;o__;f__;g__	1	0.590704	0	0	0	0	0
sk__Bacteria;k__;p__OP9;c__;o__;f__;g__	1	0.590704	0	0	0	0	0
sk__Bacteria;k__;p__OP9;c__JS1;o__BA021;f__;g__	1	0.590704	0	0	0	0	0
sk__Bacteria;k__;p__OP9;c__JS1;o__SB-45;f__;g__	1	0.590704	0	0	0	0	0
sk__Bacteria;k__;p__OP9;c__OPB46;o__;f__;g__	1	0.590704	0	0	0	0	0
sk__Bacteria;k__;p__OP9;c__OPB46;o__OPB72;f__;g__	1	0.590704	0	0	0	0	0
sk__Bacteria;k__;p__OP9;c__OPB46;o__OPB72;f__TIBD11;g__	1	0.590704	0	0	0	0	0
sk__Bacteria;k__;p__OP9;c__OPB46;o__SHA-1;f__;g__	1	0.590704	0	0	0	0	0
sk__Bacteria;k__;p__PAUC34f;c__;o__;f__;g__	1	0.590704	0	0	0	0	0
sk__Bacteria;k__;p__Planctomycetes;c__;o__;f__;g__	1	0.590704	0	0	0	0	0
sk__Bacteria;k__;p__Planctomycetes;c__028H05-P-BN-P5;o__;f__;g__	1	0.590704	0	0	0	0	0
sk__Bacteria;k__;p__Planctomycetes;c__BD7-11;o__;f__;g__	1	0.590704	0	0	0	0	0
sk__Bacteria;k__;p__Planctomycetes;c__C6;o__MVS-107;f__;g__	1	0.590704	0	0	0	0	0
sk__Bacteria;k__;p__Planctomycetes;c__C6;o__Ucm1571;f__;g__	1	0.590704	0	0	0	0	0
sk__Bacteria;k__;p__Planctomycetes;c__C6;o__d113;f__;g__	1	0.590704	0	0	0	0	0
sk__Bacteria;k__;p__Planctomycetes;c__ODP123;o__;f__;g__	1	0.590704	0	0	0	0	0
sk__Bacteria;k__;p__Planctomycetes;c__ODP123;o__T8-B82;f__;g__	1	0.590704	0	0	0	0	0
sk__Bacteria;k__;p__Planctomycetes;c__OM190;o__;f__;g__	1	0.590704	0	0	0	0	0
sk__Bacteria;k__;p__Planctomycetes;c__OM190;o__CL500-15;f__;g__	1	0.590704	0	0	0	0	0
sk__Bacteria;k__;p__Planctomycetes;c__OM190;o__agg27;f__;g__	1	0.590704	0	0	0	0	0
sk__Bacteria;k__;p__Planctomycetes;c__Phycisphaerae;o__;f__;g__	1	0.590704	0	0	0	0	0
sk__Bacteria;k__;p__Planctomycetes;c__Phycisphaerae;o__AKAU3564;f__;g__	1	0.590704	0	0	0	0	0
sk__Bacteria;k__;p__Planctomycetes;c__Phycisphaerae;o__C86;f__;g__	1	0.590704	0	0	0	0	0
sk__Bacteria;k__;p__Planctomycetes;c__Phycisphaerae;o__CCM11a;f__;g__	1	0.590704	0	0	0	0	0
sk__Bacteria;k__;p__Planctomycetes;c__Phycisphaerae;o__CPla-3;f__;g__	1	0.590704	0	0	0	0	0
sk__Bacteria;k__;p__Planctomycetes;c__Phycisphaerae;o__MBMPE71;f__;g__	1	0.590704	0	0	0	0	0
sk__Bacteria;k__;p__Planctomycetes;c__Phycisphaerae;o__MSBL9;f__;g__	1	0.590704	0	0	0	0	0
sk__Bacteria;k__;p__Planctomycetes;c__Phycisphaerae;o__ODP1230B3009;f__;g__	1	0.590704	0	0	0	0	0
sk__Bacteria;k__;p__Planctomycetes;c__Phycisphaerae;o__Phycisphaerales;f__;g__	1	0.590704	0	0	0	0	0
sk__Bacteria;k__;p__Planctomycetes;c__Phycisphaerae;o__Phycisphaerales;f__Phycisphaeraceae;g__	1	0.590704	0	0	0	0	0
sk__Bacteria;k__;p__Planctomycetes;c__Phycisphaerae;o__Pla1;f__;g__	1	0.590704	0	0	0	0	0
sk__Bacteria;k__;p__Planctomycetes;c__Phycisphaerae;o__S-70;f__;g__	1	0.590704	0	0	0	0	0
sk__Bacteria;k__;p__Planctomycetes;c__Phycisphaerae;o__SHA-43;f__;g__	1	0.590704	0	0	0	0	0
sk__Bacteria;k__;p__Planctomycetes;c__Phycisphaerae;o__SHUX583;f__;g__	1	0.590704	0	0	0	0	0
sk__Bacteria;k__;p__Planctomycetes;c__Phycisphaerae;o__WD2101;f__;g__	1	0.590704	0	0	0	0	0
sk__Bacteria;k__;p__Planctomycetes;c__Phycisphaerae;o__mle1-8;f__;g__	1	0.590704	0	0	0	0	0
sk__Bacteria;k__;p__Planctomycetes;c__Pla3;o__;f__;g__	1	0.590704	0	0	0	0	0
sk__Bacteria;k__;p__Planctomycetes;c__Pla4;o__;f__;g__	1	0.590704	0	0	0	0	0
sk__Bacteria;k__;p__Planctomycetes;c__Planctomycetia;o__;f__;g__	1	0.590704	0	0	0	0	0
sk__Bacteria;k__;p__Planctomycetes;c__Planctomycetia;o__B97;f__;g__	1	0.590704	0	0	0	0	0
sk__Bacteria;k__;p__Planctomycetes;c__Planctomycetia;o__Gemmatales;f__Gemmataceae;g__	1	0.590704	0	0	0	0	0
sk__Bacteria;k__;p__Planctomycetes;c__Planctomycetia;o__Gemmatales;f__Gemmataceae;g__Gemmata	1	0.590704	0	0	0	0	0
sk__Bacteria;k__;p__Planctomycetes;c__Planctomycetia;o__Gemmatales;f__Isosphaeraceae;g__	1	0.590704	0	0	0	0	0
sk__Bacteria;k__;p__Planctomycetes;c__Planctomycetia;o__Gemmatales;f__Isosphaeraceae;g__Isosphaera	1	0.590704	0	0	0	0	0
sk__Bacteria;k__;p__Planctomycetes;c__Planctomycetia;o__Gemmatales;f__Isosphaeraceae;g__Singulisphaera	1	0.590704	0	0	0	0	0
sk__Bacteria;k__;p__Planctomycetes;c__Planctomycetia;o__Pirellulales;f__Pirellulaceae;g__	1	0.590704	0	0	0	0	0
sk__Bacteria;k__;p__Planctomycetes;c__Planctomycetia;o__Pirellulales;f__Pirellulaceae;g__A17	1	0.590704	0	0	0	0	0
sk__Bacteria;k__;p__Planctomycetes;c__Planctomycetia;o__Pirellulales;f__Pirellulaceae;g__Pirellula	1	0.590704	0	0	0	0	0
sk__Bacteria;k__;p__Planctomycetes;c__Planctomycetia;o__Planctomycetales;f__Planctomycetaceae;g__Planctomyces	1	0.590704	0	0	0	0	0
sk__Bacteria;k__;p__Planctomycetes;c__SBZP_4958;o__;f__;g__	1	0.590704	0	0	0	0	0
sk__Bacteria;k__;p__Planctomycetes;c__[Brocadiae];o__Brocadiales;f__;g__	1	0.590704	0	0	0	0	0
sk__Bacteria;k__;p__Planctomycetes;c__[Brocadiae];o__Brocadiales;f__Brocadiaceae;g__	1	0.590704	0	0	0	0	0
sk__Bacteria;k__;p__Planctomycetes;c__[Brocadiae];o__Brocadiales;f__Brocadiaceae;g__Candidatus Brocadia	1	0.590704	0	0	0	0	0
sk__Bacteria;k__;p__Planctomycetes;c__[Brocadiae];o__Brocadiales;f__Brocadiaceae;g__Candidatus Jettenia	1	0.590704	0	0	0	0	0
sk__Bacteria;k__;p__Planctomycetes;c__[Brocadiae];o__Brocadiales;f__Brocadiaceae;g__Candidatus Scalindua	1	0.590704	0	0	0	0	0
sk__Bacteria;k__;p__Planctomycetes;c__[Brocadiae];o__Brocadiales;f__W4;g__	1	0.590704	0	0	0	0	0
sk__Bacteria;k__;p__Planctomycetes;c__vadinHA49;o__;f__;g__	1	0.590704	0	0	0	0	0
sk__Bacteria;k__;p__Planctomycetes;c__vadinHA49;o__DH61;f__;g__	1	0.590704	0	0	0	0	0
sk__Bacteria;k__;p__Planctomycetes;c__vadinHA49;o__PHOS-HE93;f__;g__	1	0.590704	0	0	0	0	0
sk__Bacteria;k__;p__Planctomycetes;c__vadinHA49;o__PeHg47;f__;g__	1	0.590704	0	0	0	0	0
sk__Bacteria;k__;p__Planctomycetes;c__vadinHA49;o__p04_C01;f__;g__	1	0.590704	0	0	0	0	0
sk__Bacteria;k__;p__Poribacteria;c__;o__;f__;g__	1	0.590704	0	0	0	0	0
sk__Bacteria;k__;p__Proteobacteria;c__;o__;f__;g__	1	0.590704	0.269951	0	0	0	0
sk__Bacteria;k__;p__Proteobacteria;c__Alphaproteobacteria;o__;f__;g__	1	0.590704	0.269951	0	0	0	0
sk__Bacteria;k__;p__Proteobacteria;c__Alphaproteobacteria;o__BD7-3;f__;g__	1	0.590704	0.269951	0	0	0	0
sk__Bacteria;k__;p__Proteobacteria;c__Alphaproteobacteria;o__Caulobacterales;f__;g__	1	0.590704	0.269951	0	0	0	0
sk__Bacteria;k__;p__Proteobacteria;c__Alphaproteobacteria;o__Caulobacterales;f__Caulobacteraceae;g__	1	0.590704	0.269951	0	0	0	0
sk__Bacteria;k__;p__Proteobacteria;c__Alphaproteobacteria;o__Caulobacterales;f__Caulobacteraceae;g__Arthrospira	1	0.590704	0.269951	0	0	0	0
sk__Bacteria;k__;p__Proteobacteria;c__Alphaproteobacteria;o__Caulobacterales;f__Caulobacteraceae;g__Asticcacaulis	1	0.590704	0.269951	0	0	0	0
sk__Bacteria;k__;p__Proteobacteria;c__Alphaproteobacteria;o__Caulobacterales;f__Caulobacteraceae;g__Brevundimonas	1	0.590704	0.269951	0	0	0	0
sk__Bacteria;k__;p__Proteobacteria;c__Alphaproteobacteria;o__Caulobacterales;f__Caulobacteraceae;g__Caulobacter	1	0.590704	0.269951	0	0	0	0
sk__Bacteria;k__;p__Proteobacteria;c__Alphaproteobacteria;o__Caulobacterales;f__Caulobacteraceae;g__Mycoplana	1	0.590704	0.269951	0	0	0	0
sk__Bacteria;k__;p__Proteobacteria;c__Alphaproteobacteria;o__Caulobacterales;f__Caulobacteraceae;g__Phenylobacterium	1	0.590704	0.269951	0	0	0	0
sk__Bacteria;k__;p__Proteobacteria;c__Alphaproteobacteria;o__Ellin329;f__;g__	1	0.590704	0.269951	0	0	0	0
sk__Bacteria;k__;p__Proteobacteria;c__Alphaproteobacteria;o__Kiloniellales;f__;g__	1	0.590704	0.269951	0	0	0	0
sk__Bacteria;k__;p__Proteobacteria;c__Alphaproteobacteria;o__Kiloniellales;f__Kiloniellaceae;g__	1	0.590704	0.269951	0	0	0	0
sk__Bacteria;k__;p__Proteobacteria;c__Alphaproteobacteria;o__Kiloniellales;f__Kiloniellaceae;g__Thalassospira	1	0.590704	0.269951	0	0	0	0
sk__Bacteria;k__;p__Proteobacteria;c__Alphaproteobacteria;o__Kordiimonadales;f__;g__	1	0.590704	0.269951	0	0	0	0
sk__Bacteria;k__;p__Proteobacteria;c__Alphaproteobacteria;o__Kordiimonadales;f__Kordiimonadaceae;g__	1	0.590704	0.269951	0	0	0	0
sk__Bacteria;k__;p__Proteobacteria;c__Alphaproteobacteria;o__RF32;f__;g__	1	0.590704	0.269951	0	0	0	0
sk__Bacteria;k__;p__Proteobacteria;c__Alphaproteobacteria;o__Rhizobiales;f__;g__	1	0.590704	0.269951	0	0	0	0
sk__Bacteria;k__;p__Proteobacteria;c__Alphaproteobacteria;o__Rhizobiales;f__Aurantimonadaceae;g__	1	0.590704	0.269951	0	0	0	0
sk__Bacteria;k__;p__Proteobacteria;c__Alphaproteobacteria;o__Rhizobiales;f__Aurantimonadaceae;g__Aurantimonas	1	0.590704	0.269951	0	0	0	0
sk__Bacteria;k__;p__Proteobacteria;c__Alphaproteobacteria;o__Rhizobiales;f__Aurantimonadaceae;g__Fulvimarina	1	0.590704	0.269951	0	0	0	0
sk__Bacteria;k__;p__Proteobacteria;c__Alphaproteobacteria;o__Rhizobiales;f__Aurantimonadaceae;g__Martelella	1	0.590704	0.269951	0	0	0	0
sk__Bacteria;k__;p__Proteobacteria;c__Alphaproteobacteria;o__Rhizobiales;f__Bartonellaceae;g__	1	0.590704	0.269951	0	0	0	0
sk__Bacteria;k__;p__Proteobacteria;c__Alphaproteobacteria;o__Rhizobiales;f__Bartonellaceae;g__Bartonella	1	0.590704	0.269951	0	0	0	0
sk__Bacteria;k__;p__Proteobacteria;c__Alphaproteobacteria;o__Rhizobiales;f__Beijerinckiaceae;g__	1	0.590704	0.269951	0	0	0	0
sk__Bacteria;k__;p__Proteobacteria;c__Alphaproteobacteria;o__Rhizobiales;f__Beijerinckiaceae;g__Beijerinckia	1	0.590704	0.269951	0	0	0	0
sk__Bacteria;k__;p__Proteobacteria;c__Alphaproteobacteria;o__Rhizobiales;f__Beijerinckiaceae;g__Chelatococcus	1	0.590704	0.269951	0	0	0	0
sk__Bacteria;k__;p__Proteobacteria;c__Alphaproteobacteria;o__Rhizobiales;f__Beijerinckiaceae;g__Methylocella	1	0.590704	0.269951	0	0	0	0
sk__Bacteria;k__;p__Proteobacteria;c__Alphaproteobacteria;o__Rhizobiales;f__Bradyrhizobiaceae;g__	1	0.590704	0.269951	0	0	0	0
sk__Bacteria;k__;p__Proteobacteria;c__Alphaproteobacteria;o__Rhizobiales;f__Bradyrhizobiaceae;g__Afipia	1	0.590704	0.269951	0	0	0	0
sk__Bacteria;k__;p__Proteobacteria;c__Alphaproteobacteria;o__Rhizobiales;f__Bradyrhizobiaceae;g__Balneimonas	1	0.590704	0.269951	0	0	0	0
sk__Bacteria;k__;p__Proteobacteria;c__Alphaproteobacteria;o__Rhizobiales;f__Bradyrhizobiaceae;g__Bradyrhizobium	1	0.590704	0.269951	0	0	0	0
sk__Bacteria;k__;p__Proteobacteria;c__Alphaproteobacteria;o__Rhizobiales;f__Bradyrhizobiaceae;g__Nitrobacter	1	0.590704	0.269951	0	0	0	0
sk__Bacteria;k__;p__Proteobacteria;c__Alphaproteobacteria;o__Rhizobiales;f__Brucellaceae;g__	1	0.590704	0.269951	0	0	0	0
sk__Bacteria;k__;p__Proteobacteria;c__Alphaproteobacteria;o__Rhizobiales;f__Brucellaceae;g__Ochrobactrum	1	0.590704	0.269951	0	0	0	0
[truncated: 42,670 more rows]

## Sheet: Selected features
Selected features
Taxa	superkingdom	kingdom	phylum	class	order	family	genus
sk__Archaea;k__;p__Euryarchaeota;c__Methanobacteria;o__Methanobacteriales;f__Methanobacteriaceae;g__	0	0	0	0	0	0	0
sk__Archaea;k__;p__Euryarchaeota;c__Methanobacteria;o__Methanobacteriales;f__Methanobacteriaceae;g__Methanobacterium	0	0	0	0	0	0	0
sk__Archaea;k__;p__Euryarchaeota;c__Methanobacteria;o__Methanobacteriales;f__Methanobacteriaceae;g__Methanosphaera	0	0	0	0	0	0	0
sk__Archaea;k__;p__Euryarchaeota;c__Methanomicrobia;o__Methanomicrobiales;f__Methanomicrobiaceae;g__Methanoculleus	0	0	0	0	0	0	0
sk__Archaea;k__Candidatus_Nitrosoarchaeum;p__Thaumarchaeota;c__Candidatus_Nitrosoarchaeum;o__Nitrosopumilales;f__Nitrosopumilaceae;g__Candidatus_Nitrosoarchaeum	0	0	0	0	0	0	0
sk__Archaea;k__Candidatus_Nitrosopelagicus;p__Thaumarchaeota;c__Candidatus_Nitrosopelagicus;o__Candidatus_Nitrosopelagicus;f__Candidatus_Nitrosopelagicus;g__Candidatus_Nitrosopelagicus	0	0	0	0	0	0	0
sk__Archaea;k__Methanobacterium;p__Euryarchaeota;c__Methanobacteria;o__Methanobacteriales;f__Methanobacteriaceae;g__Methanobacterium	0	0	0	0	0	0	0
sk__Archaea;k__Methanobrevibacter;p__Euryarchaeota;c__Methanobacteria;o__Methanobacteriales;f__Methanobacteriaceae;g__Methanobrevibacter	0	0	0	0	0	0	0
sk__Archaea;k__Methanocorpusculum;p__Euryarchaeota;c__Methanomicrobia;o__Methanomicrobiales;f__Methanocorpusculaceae;g__Methanocorpusculum	0	0	0	0	0	0	0
sk__Archaea;k__Methanolobus;p__Euryarchaeota;c__Methanomicrobia;o__Methanosarcinales;f__Methanosarcinaceae;g__Methanolobus	0	0	0	0	0	0	0
sk__Archaea;k__Methanoregula;p__Euryarchaeota;c__Methanomicrobia;o__Methanomicrobiales;f__Methanoregulaceae;g__Methanoregula	0	0	0	0	0	0	0
sk__Archaea;k__Methanosphaera;p__Euryarchaeota;c__Methanobacteria;o__Methanobacteriales;f__Methanobacteriaceae;g__Methanosphaera	0	0	0	0	0	0	0
sk__Archaea;k__Nitrosopumilus;p__Thaumarchaeota;c__Nitrosopumilus;o__Nitrosopumilales;f__Nitrosopumilaceae;g__Nitrosopumilus	0	0	0	0	0	0	0
sk__Archaea;k__bryantii;p__Euryarchaeota;c__Methanobacteria;o__Methanobacteriales;f__Methanobacteriaceae;g__Methanobacterium	0	0	0	0	0	0	0
sk__Bacteria;k__;p__Acidobacteria;c__Acidobacteria-6;o__CCU21;f__;g__	1	0.590704	0	0	0	0	0
sk__Bacteria;k__;p__Acidobacteria;c__BPC102;o__MVS-40;f__;g__	1	0.590704	0	0	0	0	0
sk__Bacteria;k__;p__Acidobacteria;c__TM1;o__;f__;g__	1	0.590704	0	0	0	0	0
sk__Bacteria;k__;p__Acidobacteria;c__iii1-8;o__32-20;f__;g__	1	0.590704	0	0	0	0	0
sk__Bacteria;k__;p__Actinobacteria;c__Acidimicrobiia;o__Acidimicrobiales;f__Iamiaceae;g__Iamia	1	0.590704	0.00608878	0	0	0	0
sk__Bacteria;k__;p__Actinobacteria;c__Actinobacteria;o__Actinomycetales;f__Kineosporiaceae;g__Kineosporia	1	0.590704	0.00608878	0.00534511	0.00534511	0	0
sk__Bacteria;k__;p__Actinobacteria;c__Actinobacteria;o__Actinomycetales;f__Microbacteriaceae;g__Frigoribacterium	1	0.590704	0.00608878	0.00534511	0.00534511	0	0
sk__Bacteria;k__;p__Actinobacteria;c__Actinobacteria;o__Actinomycetales;f__Micromonosporaceae;g__Actinoplanes	1	0.590704	0.00608878	0.00534511	0.00534511	0	0
sk__Bacteria;k__;p__Actinobacteria;c__Actinobacteria;o__Actinomycetales;f__Thermomonosporaceae;g__Actinoallomurus	1	0.590704	0.00608878	0.00534511	0.00534511	0	0
sk__Bacteria;k__;p__Actinobacteria;c__Thermoleophilia;o__Solirubrobacterales;f__Solirubrobacteraceae;g__	1	0.590704	0.00608878	0	0	0	0
sk__Bacteria;k__;p__Bacteroidetes;c__Bacteroidia;o__Bacteroidales;f__ML635J-40;g__	1	0.590704	0.120985	0.117081	0.117081	0	0
sk__Bacteria;k__;p__Bacteroidetes;c__Bacteroidia;o__Bacteroidales;f__Marinilabiaceae;g__	1	0.590704	0.120985	0.117081	0.117081	0	0
sk__Bacteria;k__;p__Bacteroidetes;c__Bacteroidia;o__Bacteroidales;f__Porphyromonadaceae;g__Paludibacter	1	0.590704	0.120985	0.117081	0.117081	0.114385	0
sk__Bacteria;k__;p__Bacteroidetes;c__Bacteroidia;o__Bacteroidales;f__Rikenellaceae;g__	1	0.590704	0.120985	0.117081	0.117081	4.64792e-05	4.64792e-05
sk__Bacteria;k__;p__Bacteroidetes;c__Bacteroidia;o__Bacteroidales;f__[Odoribacteraceae];g__Odoribacter	1	0.590704	0.120985	0.117081	0.117081	0	0
sk__Bacteria;k__;p__Bacteroidetes;c__Bacteroidia;o__Bacteroidales;f__[Paraprevotellaceae];g__Paraprevotella	1	0.590704	0.120985	0.117081	0.117081	0.000418313	0
sk__Bacteria;k__;p__Bacteroidetes;c__Cytophagia;o__Cytophagales;f__Cytophagaceae;g__Adhaeribacter	1	0.590704	0.120985	0	0	0	0
sk__Bacteria;k__;p__Bacteroidetes;c__Flavobacteriia;o__Flavobacteriales;f__[Weeksellaceae];g__Weeksella	1	0.590704	0.120985	0.00390425	0.00390425	0.00325354	0
sk__Bacteria;k__;p__Chlamydiae;c__Chlamydiia;o__Chlamydiales;f__Chlamydiaceae;g__Chlamydia	1	0.590704	0	0	0	0	0
sk__Bacteria;k__;p__Chloroflexi;c__Anaerolineae;o__H39;f__;g__	1	0.590704	0	0	0	0	0
sk__Bacteria;k__;p__Chloroflexi;c__TK17;o__mle1-48;f__;g__	1	0.590704	0	0	0	0	0
sk__Bacteria;k__;p__Firmicutes;c__Bacilli;o__Bacillales;f__Listeriaceae;g__Brochothrix	1	0.590704	0.174251	0.152173	0.000232396	0	0
sk__Bacteria;k__;p__Firmicutes;c__Bacilli;o__Bacillales;f__[Exiguobacteraceae];g__Exiguobacterium	1	0.590704	0.174251	0.152173	0.000232396	0	0
sk__Bacteria;k__;p__Firmicutes;c__Bacilli;o__Lactobacillales;f__Carnobacteriaceae;g__Granulicatella	1	0.590704	0.174251	0.152173	0.141483	0.0315594	0.0315129
sk__Bacteria;k__;p__Firmicutes;c__Bacilli;o__Lactobacillales;f__Enterococcaceae;g__Enterococcus	1	0.590704	0.174251	0.152173	0.141483	0.00181269	0
sk__Bacteria;k__;p__Firmicutes;c__Bacilli;o__Lactobacillales;f__Leuconostocaceae;g__	1	0.590704	0.174251	0.152173	0.141483	0	0
sk__Bacteria;k__;p__Firmicutes;c__Bacilli;o__Turicibacterales;f__Turicibacteraceae;g__Turicibacter	1	0.590704	0.174251	0.152173	0	0	0
sk__Bacteria;k__;p__Firmicutes;c__Clostridia;o__Clostridiales;f__Caldicoprobacteraceae;g__Caldicoprobacter	1	0.590704	0.174251	0.0220311	0.0220311	0	0
sk__Bacteria;k__;p__Firmicutes;c__Clostridia;o__Clostridiales;f__Clostridiaceae;g__Oxobacter	1	0.590704	0.174251	0.0220311	0.0220311	0.00102254	0
sk__Bacteria;k__;p__Firmicutes;c__Clostridia;o__Clostridiales;f__Clostridiaceae;g__Sarcina	1	0.590704	0.174251	0.0220311	0.0220311	0.00102254	0
sk__Bacteria;k__;p__Firmicutes;c__Clostridia;o__Clostridiales;f__Gracilibacteraceae;g__	1	0.590704	0.174251	0.0220311	0.0220311	0	0
sk__Bacteria;k__;p__Firmicutes;c__Clostridia;o__Clostridiales;f__Heliobacteriaceae;g__	1	0.590704	0.174251	0.0220311	0.0220311	0	0
sk__Bacteria;k__;p__Firmicutes;c__Clostridia;o__Clostridiales;f__Ruminococcaceae;g__Anaerofilum	1	0.590704	0.174251	0.0220311	0.0220311	0.000743667	0
sk__Bacteria;k__;p__Firmicutes;c__Clostridia;o__Clostridiales;f__Veillonellaceae;g__	1	0.590704	0.174251	0.0220311	0.0220311	0.0011155	0
sk__Bacteria;k__;p__Firmicutes;c__Clostridia;o__Clostridiales;f__Veillonellaceae;g__Veillonella	1	0.590704	0.174251	0.0220311	0.0220311	0.0011155	0.000883105
sk__Bacteria;k__;p__Firmicutes;c__Clostridia;o__Clostridiales;f__[Mogibacteriaceae];g__	1	0.590704	0.174251	0.0220311	0.0220311	0.000325354	0.000232396
sk__Bacteria;k__;p__Firmicutes;c__Clostridia;o__Clostridiales;f__[Tissierellaceae];g__Anaerococcus	1	0.590704	0.174251	0.0220311	0.0220311	0.000185917	0
sk__Bacteria;k__;p__Firmicutes;c__Clostridia;o__Clostridiales;f__[Tissierellaceae];g__Peptoniphilus	1	0.590704	0.174251	0.0220311	0.0220311	0.000185917	0
sk__Bacteria;k__;p__Firmicutes;c__Clostridia;o__Clostridiales;f__[Tissierellaceae];g__Tepidimicrobium	1	0.590704	0.174251	0.0220311	0.0220311	0.000185917	0
sk__Bacteria;k__;p__Firmicutes;c__Clostridia;o__MBA08;f__;g__	1	0.590704	0.174251	0.0220311	0	0	0
sk__Bacteria;k__;p__Firmicutes;c__Clostridia;o__Natranaerobiales;f__ML1228J-1;g__	1	0.590704	0.174251	0.0220311	0	0	0
sk__Bacteria;k__;p__Firmicutes;c__Erysipelotrichi;o__Erysipelotrichales;f__Erysipelotrichaceae;g__Allobaculum	1	0.590704	0.174251	4.64792e-05	4.64792e-05	4.64792e-05	0
sk__Bacteria;k__;p__Firmicutes;c__Erysipelotrichi;o__Erysipelotrichales;f__Erysipelotrichaceae;g__Catenibacterium	1	0.590704	0.174251	4.64792e-05	4.64792e-05	4.64792e-05	0
sk__Bacteria;k__;p__Firmicutes;c__Erysipelotrichi;o__Erysipelotrichales;f__Erysipelotrichaceae;g__Coprobacillus	1	0.590704	0.174251	4.64792e-05	4.64792e-05	4.64792e-05	0
sk__Bacteria;k__;p__Firmicutes;c__Erysipelotrichi;o__Erysipelotrichales;f__Erysipelotrichaceae;g__Erysipelothrix	1	0.590704	0.174251	4.64792e-05	4.64792e-05	4.64792e-05	0
sk__Bacteria;k__;p__Firmicutes;c__Erysipelotrichi;o__Erysipelotrichales;f__Erysipelotrichaceae;g__PSB-M-3	1	0.590704	0.174251	4.64792e-05	4.64792e-05	4.64792e-05	0
sk__Bacteria;k__;p__Gemmatimonadetes;c__Gemmatimonadetes;o__;f__;g__	1	0.590704	0	0	0	0	0
sk__Bacteria;k__;p__Nitrospirae;c__Nitrospira;o__Nitrospirales;f__Nitrospiraceae;g__	1	0.590704	4.64792e-05	4.64792e-05	4.64792e-05	0	0
sk__Bacteria;k__;p__Planctomycetes;c__Planctomycetia;o__Gemmatales;f__Gemmataceae;g__Gemmata	1	0.590704	0	0	0	0	0
sk__Bacteria;k__;p__Proteobacteria;c__Alphaproteobacteria;o__Rhizobiales;f__Hyphomicrobiaceae;g__Devosia	1	0.590704	0.269951	0	0	0	0
sk__Bacteria;k__;p__Proteobacteria;c__Betaproteobacteria;o__Burkholderiales;f__Comamonadaceae;g__Thiomonas	1	0.590704	0.269951	0.146874	0.000790146	0	0
sk__Bacteria;k__;p__Proteobacteria;c__Betaproteobacteria;o__MKC10;f__;g__	1	0.590704	0.269951	0.146874	0	0	0
sk__Bacteria;k__;p__Proteobacteria;c__Betaproteobacteria;o__MND1;f__;g__	1	0.590704	0.269951	0.146874	0	0	0
sk__Bacteria;k__;p__Proteobacteria;c__Betaproteobacteria;o__Neisseriales;f__Neisseriaceae;g__Eikenella	1	0.590704	0.269951	0.146874	0.146084	0.146084	0.000511271
sk__Bacteria;k__;p__Proteobacteria;c__Betaproteobacteria;o__Neisseriales;f__Neisseriaceae;g__Microvirgula	1	0.590704	0.269951	0.146874	0.146084	0.146084	0
sk__Bacteria;k__;p__Proteobacteria;c__Betaproteobacteria;o__Rhodocyclales;f__Rhodocyclaceae;g__Zoogloea	1	0.590704	0.269951	0.146874	0	0	0
sk__Bacteria;k__;p__Proteobacteria;c__Deltaproteobacteria;o__;f__;g__	1	0.590704	0.269951	0	0	0	0
sk__Bacteria;k__;p__Proteobacteria;c__Deltaproteobacteria;o__GMD14H09;f__;g__	1	0.590704	0.269951	0	0	0	0
sk__Bacteria;k__;p__Proteobacteria;c__Deltaproteobacteria;o__Sva0853;f__;g__	1	0.590704	0.269951	0	0	0	0
sk__Bacteria;k__;p__Proteobacteria;c__Deltaproteobacteria;o__Syntrophobacterales;f__Syntrophaceae;g__Desulfobacca	1	0.590704	0.269951	0	0	0	0
sk__Bacteria;k__;p__Proteobacteria;c__Deltaproteobacteria;o__Syntrophobacterales;f__Syntrophorhabdaceae;g__	1	0.590704	0.269951	0	0	0	0
sk__Bacteria;k__;p__Proteobacteria;c__Gammaproteobacteria;o__Enterobacteriales;f__Enterobacteriaceae;g__Klebsiella	1	0.590704	0.269951	0.122566	0.0954683	0.0954683	0
sk__Bacteria;k__;p__Tenericutes;c__Mollicutes;o__Anaeroplasmatales;f__Anaeroplasmataceae;g__Anaeroplasma	1	0.590704	0	0	0	0	0
sk__Bacteria;k__;p__Tenericutes;c__Mollicutes;o__RF39;f__;g__	1	0.590704	0	0	0	0	0
sk__Bacteria;k__;p__Verrucomicrobia;c__Verrucomicrobiae;o__Verrucomicrobiales;f__Verrucomicrobiaceae;g__MSBL3	1	0.590704	0	0	0	0	0
sk__Bacteria;k__;p__Verrucomicrobia;c__[Pedosphaerae];o__Arctic97B-4;f__;g__	1	0.590704	0	0	0	0	0
sk__Bacteria;k__Abiotrophia;p__Firmicutes;c__Bacilli;o__Lactobacillales;f__Aerococcaceae;g__Abiotrophia	1	0	0	0	0	0	0
sk__Bacteria;k__Abiotrophia_defectiva;p__Firmicutes;c__Bacilli;o__Lactobacillales;f__Aerococcaceae;g__Abiotrophia	1	0	0	0	0	0	0
sk__Bacteria;k__Acanthopleuribacter;p__Acidobacteria;c__Holophagae;o__Acanthopleuribacterales;f__Acanthopleuribacteraceae;g__Acanthopleuribacter	1	0	0	0	0	0	0
sk__Bacteria;k__Acetatifactor;p__Firmicutes;c__Clostridia;o__Clostridiales;f__Lachnospiraceae;g__Acetatifactor	1	0	0	0	0	0	0
sk__Bacteria;k__Acetitomaculum;p__Firmicutes;c__Clostridia;o__Clostridiales;f__Lachnospiraceae;g__Acetitomaculum	1	0	0	0	0	0	0
sk__Bacteria;k__Acetobacterium;p__Firmicutes;c__Clostridia;o__Clostridiales;f__Eubacteriaceae;g__Acetobacterium	1	0	0	0	0	0	0
sk__Bacteria;k__Acholeplasma;p__Tenericutes;c__Mollicutes;o__Acholeplasmatales;f__Acholeplasmataceae;g__Acholeplasma	1	0	0	0	0	0	0
sk__Bacteria;k__Acidaminobacter;p__Firmicutes;c__Clostridia;o__Clostridiales;f__Clostridiales_Family_XII._Incertae_Sedis;g__Acidaminobacter	1	0	0	0	0	0	0
sk__Bacteria;k__Acidaminococcus;p__Firmicutes;c__Negativicutes;o__Acidaminococcales;f__Acidaminococcaceae;g__Acidaminococcus	1	0	0	0	0	0	0
sk__Bacteria;k__Acidibacter;p__Proteobacteria;c__Gammaproteobacteria;o__Acidibacter;f__Acidibacter;g__Acidibacter	1	0	0	0	0	0	0
sk__Bacteria;k__Acidiphilium;p__Proteobacteria;c__Alphaproteobacteria;o__Rhodospirillales;f__Acetobacteraceae;g__Acidiphilium	1	0	0	0	0	0	0
sk__Bacteria;k__Acidipila;p__Acidobacteria;c__Acidobacteriia;o__Acidobacteriales;f__Acidobacteriaceae;g__Acidipila	1	0	0	0	0	0	0
sk__Bacteria;k__Acidisoma;p__Proteobacteria;c__Alphaproteobacteria;o__Rhodospirillales;f__Acetobacteraceae;g__Acidisoma	1	0	0	0	0	0	0
sk__Bacteria;k__Acidithiobacillus;p__Proteobacteria;c__Acidithiobacillia;o__Acidithiobacillales;f__Acidithiobacillaceae;g__Acidithiobacillus	1	0	0	0	0	0	0
sk__Bacteria;k__Acidothermus;p__Actinobacteria;c__Actinobacteria;o__Acidothermales;f__Acidothermaceae;g__Acidothermus	1	0	0	0	0	0	0
sk__Bacteria;k__Acidovorax;p__Proteobacteria;c__Betaproteobacteria;o__Burkholderiales;f__Comamonadaceae;g__Acidovorax	1	0	0	0	0	0	0
sk__Bacteria;k__Acinetobacter;p__Proteobacteria;c__Gammaproteobacteria;o__Pseudomonadales;f__Moraxellaceae;g__Acinetobacter	1	0	0	0	0	0	0
sk__Bacteria;k__Actibacter;p__Bacteroidetes;c__Flavobacteriia;o__Flavobacteriales;f__Flavobacteriaceae;g__Actibacter	1	0	0	0	0	0	0
sk__Bacteria;k__Actinobacillus;p__Proteobacteria;c__Gammaproteobacteria;o__Pasteurellales;f__Pasteurellaceae;g__Actinobacillus	1	0	0	0	0	0	0
sk__Bacteria;k__Actinomadura;p__Actinobacteria;c__Actinobacteria;o__Streptosporangiales;f__Thermomonosporaceae;g__Actinomadura	1	0	0	0	0	0	0
sk__Bacteria;k__Actinomyces;p__Actinobacteria;c__Actinobacteria;o__Actinomycetales;f__Actinomycetaceae;g__Actinomyces	1	0	0	0	0	0	0
sk__Bacteria;k__Actinomyces_graevenitzii;p__Actinobacteria;c__Actinobacteria;o__Actinomycetales;f__Actinomycetaceae;g__Actinomyces	1	0	0	0	0	0	0
sk__Bacteria;k__Actinomyces_odontolyticus;p__Actinobacteria;c__Actinobacteria;o__Actinomycetales;f__Actinomycetaceae;g__Actinomyces	1	0	0	0	0	0	0
sk__Bacteria;k__Actinomyces_oris;p__Actinobacteria;c__Actinobacteria;o__Actinomycetales;f__Actinomycetaceae;g__Actinomyces	1	0	0	0	0	0	0
sk__Bacteria;k__Actinomyces_sp._oral_clone_CT047;p__Actinobacteria;c__Actinobacteria;o__Actinomycetales;f__Actinomycetaceae;g__Actinomyces	1	0	0	0	0	0	0
sk__Bacteria;k__Actinophytocola;p__Actinobacteria;c__Actinobacteria;o__Pseudonocardiales;f__Pseudonocardiaceae;g__Actinophytocola	1	0	0	0	0	0	0
sk__Bacteria;k__Actinoplanes;p__Actinobacteria;c__Actinobacteria;o__Micromonosporales;f__Micromonosporaceae;g__Actinoplanes	1	0	0	0	0	0	0
sk__Bacteria;k__Adhaeribacter;p__Bacteroidetes;c__Cytophagia;o__Cytophagales;f__Hymenobacteraceae;g__Adhaeribacter	1	0	0	0	0	0	0
sk__Bacteria;k__Aerococcus;p__Firmicutes;c__Bacilli;o__Lactobacillales;f__Aerococcaceae;g__Aerococcus	1	0	0	0	0	0	0
sk__Bacteria;k__Aeromicrobium;p__Actinobacteria;c__Actinobacteria;o__Propionibacteriales;f__Nocardioidaceae;g__Aeromicrobium	1	0	0	0	0	0	0
sk__Bacteria;k__Aeromonas;p__Proteobacteria;c__Gammaproteobacteria;o__Aeromonadales;f__Aeromonadaceae;g__Aeromonas	1	0	0	0	0	0	0
sk__Bacteria;k__Aetherobacter;p__Proteobacteria;c__Deltaproteobacteria;o__Myxococcales;f__Polyangiaceae;g__Aetherobacter	1	0	0	0	0	0	0
sk__Bacteria;k__Agathobacter;p__Firmicutes;c__Clostridia;o__Clostridiales;f__Lachnospiraceae;g__Agathobacter	1	0	0	0	0	0	0
sk__Bacteria;k__Aggregatibacter;p__Proteobacteria;c__Gammaproteobacteria;o__Pasteurellales;f__Pasteurellaceae;g__Aggregatibacter	1	0	0	0	0	0	0
sk__Bacteria;k__Agromyces;p__Actinobacteria;c__Actinobacteria;o__Micrococcales;f__Microbacteriaceae;g__Agromyces	1	0	0	0	0	0	0
sk__Bacteria;k__Akkermansia;p__Verrucomicrobia;c__Verrucomicrobiae;o__Verrucomicrobiales;f__Akkermansiaceae;g__Akkermansia	1	0	0	0	0	0	0
sk__Bacteria;k__Akkermansia_muciniphila;p__Verrucomicrobia;c__Verrucomicrobiae;o__Verrucomicrobiales;f__Akkermansiaceae;g__Akkermansia	1	0	0	0	0	0	0
sk__Bacteria;k__Alcaligenes;p__Proteobacteria;c__Betaproteobacteria;o__Burkholderiales;f__Alcaligenaceae;g__Alcaligenes	1	0	0	0	0	0	0
sk__Bacteria;k__Alcanivorax;p__Proteobacteria;c__Gammaproteobacteria;o__Oceanospirillales;f__Alcanivoracaceae;g__Alcanivorax	1	0	0	0	0	0	0
sk__Bacteria;k__Algitalea;p__Bacteroidetes;c__Flavobacteriia;o__Flavobacteriales;f__Flavobacteriaceae;g__Algitalea	1	0	0	0	0	0	0
sk__Bacteria;k__Algoriphagus;p__Bacteroidetes;c__Cytophagia;o__Cytophagales;f__Cyclobacteriaceae;g__Algoriphagus	1	0	0	0	0	0	0
sk__Bacteria;k__Aliivibrio;p__Proteobacteria;c__Gammaproteobacteria;o__Vibrionales;f__Vibrionaceae;g__Aliivibrio	1	0	0	0	0	0	0
sk__Bacteria;k__Alistipes;p__Bacteroidetes;c__Bacteroidia;o__Bacteroidales;f__Rikenellaceae;g__Alistipes	1	0	0	0	0	0	0
sk__Bacteria;k__Alkalimarinus;p__Proteobacteria;c__Gammaproteobacteria;o__Alteromonadales;f__Alteromonadaceae;g__Alkalimarinus	1	0	0	0	0	0	0
sk__Bacteria;k__Alkanindiges;p__Proteobacteria;c__Gammaproteobacteria;o__Pseudomonadales;f__Moraxellaceae;g__Alkanindiges	1	0	0	0	0	0	0
sk__Bacteria;k__Allisonella;p__Firmicutes;c__Negativicutes;o__Veillonellales;f__Veillonellaceae;g__Allisonella	1	0	0	0	0	0	0
sk__Bacteria;k__Allobaculum;p__Firmicutes;c__Erysipelotrichia;o__Erysipelotrichales;f__Erysipelotrichaceae;g__Allobaculum	1	0	0	0	0	0	0
sk__Bacteria;k__Alloiococcus;p__Firmicutes;c__Bacilli;o__Lactobacillales;f__Carnobacteriaceae;g__Alloiococcus	1	0	0	0	0	0	0
sk__Bacteria;k__Alloprevotella;p__Bacteroidetes;c__Bacteroidia;o__Bacteroidales;f__Prevotellaceae;g__Alloprevotella	1	0	0	0	0	0	0
sk__Bacteria;k__Altererythrobacter;p__Proteobacteria;c__Alphaproteobacteria;o__Sphingomonadales;f__Erythrobacteraceae;g__Altererythrobacter	1	0	0	0	0	0	0
sk__Bacteria;k__Alteromonas;p__Proteobacteria;c__Gammaproteobacteria;o__Alteromonadales;f__Alteromonadaceae;g__Alteromonas	1	0	0	0	0	0	0
sk__Bacteria;k__Alteromonas_macleodii;p__Proteobacteria;c__Gammaproteobacteria;o__Alteromonadales;f__Alteromonadaceae;g__Alteromonas	1	0	0	0	0	0	0
sk__Bacteria;k__Amycolatopsis;p__Actinobacteria;c__Actinobacteria;o__Pseudonocardiales;f__Pseudonocardiaceae;g__Amycolatopsis	1	0	0	0	0	0	0
sk__Bacteria;k__Amylibacter;p__Proteobacteria;c__Alphaproteobacteria;o__Rhodobacterales;f__Rhodobacteraceae;g__Amylibacter	1	0	0	0	0	0	0
sk__Bacteria;k__Anabaena;p__Cyanobacteria;c__Anabaena;o__Nostocales;f__Nostocaceae;g__Anabaena	1	0	0	0	0	0	0
sk__Bacteria;k__Anaerobiospirillum;p__Proteobacteria;c__Gammaproteobacteria;o__Aeromonadales;f__Succinivibrionaceae;g__Anaerobiospirillum	1	0	0	0	0	0	0
sk__Bacteria;k__Anaerocella;p__Bacteroidetes;c__Bacteroidia;o__Bacteroidales;f__Rikenellaceae;g__Anaerocella	1	0	0	0	0	0	0
sk__Bacteria;k__Anaerococcus;p__Firmicutes;c__Tissierellia;o__Tissierellales;f__Peptoniphilaceae;g__Anaerococcus	1	0	0	0	0	0	0
sk__Bacteria;k__Anaerocolumna;p__Firmicutes;c__Clostridia;o__Clostridiales;f__Lachnospiraceae;g__Anaerocolumna	1	0	0	0	0	0	0
sk__Bacteria;k__Anaeroglobus;p__Firmicutes;c__Negativicutes;o__Veillonellales;f__Veillonellaceae;g__Anaeroglobus	1	0	0	0	0	0	0
sk__Bacteria;k__Anaerolinea;p__Chloroflexi;c__Anaerolineae;o__Anaerolineales;f__Anaerolineaceae;g__Anaerolinea	1	0	0	0	0	0	0
sk__Bacteria;k__Anaeromyxobacter;p__Proteobacteria;c__Deltaproteobacteria;o__Myxococcales;f__Anaeromyxobacteraceae;g__Anaeromyxobacter	1	0	0	0	0	0	0
sk__Bacteria;k__Anaeroplasma;p__Tenericutes;c__Mollicutes;o__Anaeroplasmatales;f__Anaeroplasmataceae;g__Anaeroplasma	1	0	0	0	0	0	0
sk__Bacteria;k__Anaerosporobacter;p__Firmicutes;c__Clostridia;o__Clostridiales;f__Lachnospiraceae;g__Anaerosporobacter	1	0	0	0	0	0	0
sk__Bacteria;k__Anaerostipes;p__Firmicutes;c__Clostridia;o__Clostridiales;f__Lachnospiraceae;g__Anaerostipes	1	0	0	0	0	0	0
sk__Bacteria;k__Anaerotruncus;p__Firmicutes;c__Clostridia;o__Clostridiales;f__Ruminococcaceae;g__Anaerotruncus	1	0	0	0	0	0	0
sk__Bacteria;k__Anaerovibrio;p__Firmicutes;c__Negativicutes;o__Selenomonadales;f__Selenomonadaceae;g__Anaerovibrio	1	0	0	0	0	0	0
sk__Bacteria;k__Anaerovorax;p__Firmicutes;c__Clostridia;o__Clostridiales;f__Clostridiales_Family_XIII._Incertae_Sedis;g__Anaerovorax	1	0	0	0	0	0	0
sk__Bacteria;k__Anderseniella;p__Proteobacteria;c__Alphaproteobacteria;o__Rhizobiales;f__Rhodobiaceae;g__Anderseniella	1	0	0	0	0	0	0
sk__Bacteria;k__Aquabacterium;p__Proteobacteria;c__Betaproteobacteria;o__Burkholderiales;f__Aquabacterium;g__Aquabacterium	1	0	0	0	0	0	0
sk__Bacteria;k__Aquibacter;p__Bacteroidetes;c__Flavobacteriia;o__Flavobacteriales;f__Flavobacteriaceae;g__Aquibacter	1	0	0	0	0	0	0
sk__Bacteria;k__Aquicella;p__Proteobacteria;c__Gammaproteobacteria;o__Legionellales;f__Coxiellaceae;g__Aquicella	1	0	0	0	0	0	0
sk__Bacteria;k__Aquisphaera;p__Planctomycetes;c__Planctomycetia;o__Planctomycetales;f__Isosphaeraceae;g__Aquisphaera	1	0	0	0	0	0	0
sk__Bacteria;k__Arcobacter;p__Proteobacteria;c__Epsilonproteobacteria;o__Campylobacterales;f__Campylobacteraceae;g__Arcobacter	1	0	0	0	0	0	0
sk__Bacteria;k__Arcobacter_sp._LPB0137;p__Proteobacteria;c__Epsilonproteobacteria;o__Campylobacterales;f__Campylobacteraceae;g__Arcobacter	1	0	0	0	0	0	0
sk__Bacteria;k__Arcticibacter;p__Bacteroidetes;c__Sphingobacteriia;o__Sphingobacteriales;f__Sphingobacteriaceae;g__Arcticibacter	1	0	0	0	0	0	0
sk__Bacteria;k__Arenicella;p__Proteobacteria;c__Gammaproteobacteria;o__Arenicellales;f__Arenicellaceae;g__Arenicella	1	0	0	0	0	0	0
sk__Bacteria;k__Arenimonas;p__Proteobacteria;c__Gammaproteobacteria;o__Xanthomonadales;f__Xanthomonadaceae;g__Arenimonas	1	0	0	0	0	0	0
sk__Bacteria;k__Aridibacter;p__Acidobacteria;c__Blastocatellia;o__Aridibacter;f__Aridibacter;g__Aridibacter	1	0	0	0	0	0	0
sk__Bacteria;k__Armatimonas;p__Armatimonadetes;c__Armatimonadia;o__Armatimonadales;f__Armatimonadaceae;g__Armatimonas	1	0	0	0	0	0	0
sk__Bacteria;k__Arthrobacter;p__Actinobacteria;c__Actinobacteria;o__Micrococcales;f__Micrococcaceae;g__Arthrobacter	1	0	0	0	0	0	0
sk__Bacteria;k__Asaia;p__Proteobacteria;c__Alphaproteobacteria;o__Rhodospirillales;f__Acetobacteraceae;g__Asaia	1	0	0	0	0	0	0
sk__Bacteria;k__Ascidiaceihabitans;p__Proteobacteria;c__Alphaproteobacteria;o__Rhodobacterales;f__Rhodobacteraceae;g__Ascidiaceihabitans	1	0	0	0	0	0	0
sk__Bacteria;k__Asteroleplasma;p__Tenericutes;c__Mollicutes;o__Anaeroplasmatales;f__Anaeroplasmataceae;g__Asteroleplasma	1	0	0	0	0	0	0
sk__Bacteria;k__Asticcacaulis;p__Proteobacteria;c__Alphaproteobacteria;o__Caulobacterales;f__Caulobacteraceae;g__Asticcacaulis	1	0	0	0	0	0	0
sk__Bacteria;k__Atopobium;p__Actinobacteria;c__Coriobacteriia;o__Coriobacteriales;f__Atopobiaceae;g__Atopobium	1	0	0	0	0	0	0
sk__Bacteria;k__Atopostipes;p__Firmicutes;c__Bacilli;o__Lactobacillales;f__Carnobacteriaceae;g__Atopostipes	1	0	0	0	0	0	0
sk__Bacteria;k__Aurantivirga;p__Bacteroidetes;c__Flavobacteriia;o__Flavobacteriales;f__Flavobacteriaceae;g__Aurantivirga	1	0	0	0	0	0	0
sk__Bacteria;k__Aureispira;p__Bacteroidetes;c__Saprospiria;o__Saprospirales;f__Saprospiraceae;g__Aureispira	1	0	0	0	0	0	0
sk__Bacteria;k__Azospirillum;p__Proteobacteria;c__Alphaproteobacteria;o__Rhodospirillales;f__Rhodospirillaceae;g__Azospirillum	1	0	0	0	0	0	0
sk__Bacteria;k__Bacillus;p__Firmicutes;c__Bacilli;o__Bacillales;f__Bacillaceae;g__Bacillus	1	0	0	0	0	0	0
sk__Bacteria;k__Bacteriovorax;p__Proteobacteria;c__Oligoflexia;o__Bacteriovoracales;f__Bacteriovoracaceae;g__Bacteriovorax	1	0	0	0	0	0	0
sk__Bacteria;k__Bacteroides;p__Bacteroidetes;c__Bacteroidia;o__Bacteroidales;f__Bacteroidaceae;g__Bacteroides	1	0	0	0	0	0	0
sk__Bacteria;k__Bacteroides_coprocola;p__Bacteroidetes;c__Bacteroidia;o__Bacteroidales;f__Bacteroidaceae;g__Bacteroides	1	0	0	0	0	0	0
sk__Bacteria;k__Bacteroides_dorei;p__Bacteroidetes;c__Bacteroidia;o__Bacteroidales;f__Bacteroidaceae;g__Bacteroides	1	0	0	0	0	0	0
sk__Bacteria;k__Bacteroides_plebeius;p__Bacteroidetes;c__Bacteroidia;o__Bacteroidales;f__Bacteroidaceae;g__Bacteroides	1	0	0	0	0	0	0
sk__Bacteria;k__Balneola;p__Balneolaeota;c__Balneolia;o__Balneolales;f__Balneolaceae;g__Balneola	1	0	0	0	0	0	0
sk__Bacteria;k__Barnesiella;p__Bacteroidetes;c__Bacteroidia;o__Bacteroidales;f__Barnesiellaceae;g__Barnesiella	1	0	0	0	0	0	0
sk__Bacteria;k__Barnesiella;p__Bacteroidetes;c__Bacteroidia;o__Bacteroidales;f__Porphyromonadaceae;g__Barnesiella	1	0	0	0	0	0	0
sk__Bacteria;k__Bartonella;p__Proteobacteria;c__Alphaproteobacteria;o__Rhizobiales;f__Bartonellaceae;g__Bartonella	1	0	0	0	0	0	0
sk__Bacteria;k__Bauldia;p__Proteobacteria;c__Alphaproteobacteria;o__Rhizobiales;f__Bauldia;g__Bauldia	1	0	0	0	0	0	0
sk__Bacteria;k__Bdellovibrio;p__Proteobacteria;c__Oligoflexia;o__Bdellovibrionales;f__Bdellovibrionaceae;g__Bdellovibrio	1	0	0	0	0	0	0
sk__Bacteria;k__Bergeyella;p__Bacteroidetes;c__Flavobacteriia;o__Flavobacteriales;f__Flavobacteriaceae;g__Bergeyella	1	0	0	0	0	0	0
sk__Bacteria;k__Bifidobacterium;p__Actinobacteria;c__Actinobacteria;o__Bifidobacteriales;f__Bifidobacteriaceae;g__Bifidobacterium	1	0	0	0	0	0	0
sk__Bacteria;k__Bilophila;p__Proteobacteria;c__Deltaproteobacteria;o__Desulfovibrionales;f__Desulfovibrionaceae;g__Bilophila	1	0	0	0	0	0	0
sk__Bacteria;k__Bisgaard_Taxon_7;p__Proteobacteria;c__Gammaproteobacteria;o__Pasteurellales;f__Pasteurellaceae;g__Bisgaard_Taxon_7	1	0	0	0	0	0	0
sk__Bacteria;k__Blastocatella;p__Acidobacteria;c__Blastocatellia;o__Blastocatella;f__Blastocatella;g__Blastocatella	1	0	0	0	0	0	0
sk__Bacteria;k__Blastococcus;p__Actinobacteria;c__Actinobacteria;o__Geodermatophilales;f__Geodermatophilaceae;g__Blastococcus	1	0	0	0	0	0	0
sk__Bacteria;k__Blastopirellula;p__Planctomycetes;c__Planctomycetia;o__Planctomycetales;f__Planctomycetaceae;g__Blastopirellula	1	0	0	0	0	0	0
sk__Bacteria;k__Blautia;p__Firmicutes;c__Clostridia;o__Clostridiales;f__Lachnospiraceae;g__Blautia	1	0	0	0	0	0	0
sk__Bacteria;k__Brachybacterium;p__Actinobacteria;c__Actinobacteria;o__Micrococcales;f__Dermabacteraceae;g__Brachybacterium	1	0	0	0	0	0	0
sk__Bacteria;k__Brachymonas;p__Proteobacteria;c__Betaproteobacteria;o__Burkholderiales;f__Comamonadaceae;g__Brachymonas	1	0	0	0	0	0	0
sk__Bacteria;k__Bradyrhizobium;p__Proteobacteria;c__Alphaproteobacteria;o__Rhizobiales;f__Bradyrhizobiaceae;g__Bradyrhizobium	1	0	0	0	0	0	0
sk__Bacteria;k__Brevibacillus;p__Firmicutes;c__Bacilli;o__Bacillales;f__Paenibacillaceae;g__Brevibacillus	1	0	0	0	0	0	0
sk__Bacteria;k__Brevibacterium;p__Actinobacteria;c__Actinobacteria;o__Micrococcales;f__Brevibacteriaceae;g__Brevibacterium	1	0	0	0	0	0	0
sk__Bacteria;k__Brevundimonas;p__Proteobacteria;c__Alphaproteobacteria;o__Caulobacterales;f__Caulobacteraceae;g__Brevundimonas	1	0	0	0	0	0	0
sk__Bacteria;k__Bryobacter;p__Acidobacteria;c__Solibacteres;o__Solibacterales;f__Bryobacteraceae;g__Bryobacter	1	0	0	0	0	0	0
sk__Bacteria;k__Bryocella;p__Acidobacteria;c__Acidobacteriia;o__Acidobacteriales;f__Acidobacteriaceae;g__Bryocella	1	0	0	0	0	0	0
sk__Bacteria;k__Buchnera;p__Proteobacteria;c__Gammaproteobacteria;o__Enterobacterales;f__Erwiniaceae;g__Buchnera	1	0	0	0	0	0	0
sk__Bacteria;k__Burkholderia;p__Proteobacteria;c__Betaproteobacteria;o__Burkholderiales;f__Burkholderiaceae;g__Burkholderia	1	0	0	0	0	0	0
sk__Bacteria;k__Butyricicoccus;p__Firmicutes;c__Clostridia;o__Clostridiales;f__Clostridiaceae;g__Butyricicoccus	1	0	0	0	0	0	0
sk__Bacteria;k__Butyricimonas;p__Bacteroidetes;c__Bacteroidia;o__Bacteroidales;f__Odoribacteraceae;g__Butyricimonas	1	0	0	0	0	0	0
sk__Bacteria;k__Butyrivibrio;p__Firmicutes;c__Clostridia;o__Clostridiales;f__Lachnospiraceae;g__Butyrivibrio	1	0	0	0	0	0	0
sk__Bacteria;k__C21_c20;p__Proteobacteria;c__Deltaproteobacteria;o__Desulfovibrionales;f__Desulfovibrionaceae;g__Desulfovibrio	1	0	0	0	0	0	0
sk__Bacteria;k__Caldicoprobacter;p__Firmicutes;c__Clostridia;o__Clostridiales;f__Caldicoprobacteraceae;g__Caldicoprobacter	1	0	0	0	0	0	0
sk__Bacteria;k__Caldisericum;p__Caldiserica;c__Caldisericia;o__Caldisericales;f__Caldisericaceae;g__Caldisericum	1	0	0	0	0	0	0
sk__Bacteria;k__Calorithrix;p__Calditrichaeota;c__Calorithrix;o__Calorithrix;f__Calorithrix;g__Calorithrix	1	0	0	0	0	0	0
sk__Bacteria;k__Campylobacter;p__Proteobacteria;c__Epsilonproteobacteria;o__Campylobacterales;f__Campylobacteraceae;g__Campylobacter	1	0	0	0	0	0	0
sk__Bacteria;k__Candidatus_Accumulibacter;p__Proteobacteria;c__Betaproteobacteria;o__Candidatus_Accumulibacter;f__Candidatus_Accumulibacter;g__Candidatus_Accumulibacter	1	0	0	0	0	0	0
sk__Bacteria;k__Candidatus_Actinomarina;p__Actinobacteria;c__Actinobacteria;o__Candidatus_Actinomarinales;f__Candidatus_Actinomarinaceae;g__Candidatus_Actinomarina	1	0	0	0	0	0	0
sk__Bacteria;k__Candidatus_Alysiosphaera;p__Proteobacteria;c__Alphaproteobacteria;o__Rhodospirillales;f__Geminicoccaceae;g__Candidatus_Alysiosphaera	1	0	0	0	0	0	0
sk__Bacteria;k__Candidatus_Aquiluna;p__Actinobacteria;c__Actinobacteria;o__Micrococcales;f__Microbacteriaceae;g__Candidatus_Aquiluna	1	0	0	0	0	0	0
sk__Bacteria;k__Candidatus_Berkiella;p__Proteobacteria;c__Gammaproteobacteria;o__Legionellales;f__Coxiellaceae;g__Candidatus_Berkiella	1	0	0	0	0	0	0
sk__Bacteria;k__Candidatus_Competibacter;p__Proteobacteria;c__Gammaproteobacteria;o__Candidatus_Competibacter;f__Competibacteraceae;g__Candidatus_Competibacter	1	0	0	0	0	0	0
sk__Bacteria;k__Candidatus_Entotheonella;p__Candidatus_Tectomicrobia;c__Candidatus_Entotheonella;o__Candidatus_Entotheonella;f__Candidatus_Entotheonella;g__Candidatus_Entotheonella	1	0	0	0	0	0	0
sk__Bacteria;k__Candidatus_Finniella;p__Proteobacteria;c__Alphaproteobacteria;o__Holosporales;f__Candidatus_Paracaedibacteraceae;g__Candidatus_Finniella	1	0	0	0	0	0	0
sk__Bacteria;k__Candidatus_Koribacter;p__Acidobacteria;c__Acidobacteriia;o__Acidobacteriales;f__Acidobacteriaceae;g__Candidatus_Koribacter	1	0	0	0	0	0	0
sk__Bacteria;k__Candidatus_Megaira;p__Proteobacteria;c__Alphaproteobacteria;o__Rickettsiales;f__Rickettsiaceae;g__Candidatus_Megaira	1	0	0	0	0	0	0
sk__Bacteria;k__Candidatus_Methylopumilus;p__Proteobacteria;c__Betaproteobacteria;o__Nitrosomonadales;f__Methylophilaceae;g__Candidatus_Methylopumilus	1	0	0	0	0	0	0
sk__Bacteria;k__Candidatus_Methylopumilus_turicensis;p__Proteobacteria;c__Betaproteobacteria;o__Nitrosomonadales;f__Methylophilaceae;g__Candidatus_Methylopumilus	1	0	0	0	0	0	0
sk__Bacteria;k__Candidatus_Microthrix;p__Actinobacteria;c__Acidimicrobiia;o__Acidimicrobiales;f__Microthrixaceae;g__Candidatus_Microthrix	1	0	0	0	0	0	0
sk__Bacteria;k__Candidatus_Mycoplasma_haemobos;p__Tenericutes;c__Mollicutes;o__Mycoplasmatales;f__Mycoplasmataceae;g__Mycoplasma	1	0	0	0	0	0	0
sk__Bacteria;k__Candidatus_Nitrotoga;p__Proteobacteria;c__Betaproteobacteria;o__Nitrosomonadales;f__Gallionellaceae;g__Candidatus_Nitrotoga	1	0	0	0	0	0	0
sk__Bacteria;k__Candidatus_Omnitrophus;p__Candidatus_Omnitrophica;c__Candidatus_Omnitrophus;o__Candidatus_Omnitrophus;f__Candidatus_Omnitrophus;g__Candidatus_Omnitrophus	1	0	0	0	0	0	0
sk__Bacteria;k__Candidatus_Ovatusbacter;p__Proteobacteria;c__Gammaproteobacteria;o__Candidatus_Ovatusbacter;f__Candidatus_Ovatusbacter;g__Candidatus_Ovatusbacter	1	0	0	0	0	0	0
sk__Bacteria;k__Candidatus_Paracaedibacter;p__Proteobacteria;c__Alphaproteobacteria;o__Holosporales;f__Candidatus_Paracaedibacteraceae;g__Candidatus_Paracaedibacter	1	0	0	0	0	0	0
sk__Bacteria;k__Candidatus_Pelagibacter_ubique;p__Proteobacteria;c__Alphaproteobacteria;o__Pelagibacterales;f__Pelagibacteraceae;g__Candidatus_Pelagibacter	1	0	0	0	0	0	0
sk__Bacteria;k__Candidatus_Phytoplasma;p__Tenericutes;c__Mollicutes;o__Acholeplasmatales;f__Acholeplasmataceae;g__Candidatus_Phytoplasma	1	0	0	0	0	0	0
sk__Bacteria;k__Candidatus_Planktoluna;p__Actinobacteria;c__Actinobacteria;o__Micrococcales;f__Microbacteriaceae;g__Candidatus_Planktoluna	1	0	0	0	0	0	0
sk__Bacteria;k__Candidatus_Planktophila;p__Actinobacteria;c__Actinobacteria;o__Candidatus_Nanopelagicales;f__Candidatus_Planktophila;g__Candidatus_Planktophila	1	0	0	0	0	0	0
sk__Bacteria;k__Candidatus_Saccharimonas;p__Candidatus_Saccharibacteria;c__Candidatus_Saccharimonas;o__Candidatus_Saccharimonas;f__Candidatus_Saccharimonas;g__Candidatus_Saccharimonas	1	0	0	0	0	0	0
sk__Bacteria;k__Candidatus_Scalindua;p__Planctomycetes;c__Planctomycetia;o__Candidatus_Brocadiales;f__Candidatus_Brocadiaceae;g__Candidatus_Scalindua	1	0	0	0	0	0	0
sk__Bacteria;k__Candidatus_Soleaferrea;p__Firmicutes;c__Clostridia;o__Clostridiales;f__Ruminococcaceae;g__Candidatus_Soleaferrea	1	0	0	0	0	0	0
sk__Bacteria;k__Candidatus_Solibacter;p__Acidobacteria;c__Solibacteres;o__Solibacterales;f__Solibacteraceae;g__Candidatus_Solibacter	1	0	0	0	0	0	0
sk__Bacteria;k__Candidatus_Stoquefichus;p__Firmicutes;c__Erysipelotrichia;o__Erysipelotrichales;f__Erysipelotrichaceae;g__Candidatus_Stoquefichus	1	0	0	0	0	0	0
sk__Bacteria;k__Candidatus_Tenderia;p__Proteobacteria;c__Gammaproteobacteria;o__Chromatiales;f__Chromatiaceae;g__Candidatus_Tenderia	1	0	0	0	0	0	0
sk__Bacteria;k__Candidatus_Thiobios;p__Proteobacteria;c__Gammaproteobacteria;o__Candidatus_Thiobios;f__Candidatus_Thiobios;g__Candidatus_Thiobios	1	0	0	0	0	0	0
sk__Bacteria;k__Candidatus_Udaeobacter;p__Verrucomicrobia;c__Spartobacteria;o__Chthoniobacterales;f__Chthoniobacteraceae;g__Candidatus_Udaeobacter	1	0	0	0	0	0	0
sk__Bacteria;k__Candidatus_Xiphinematobacter;p__Verrucomicrobia;c__Spartobacteria;o__Candidatus_Xiphinematobacter;f__Candidatus_Xiphinematobacter;g__Candidatus_Xiphinematobacter	1	0	0	0	0	0	0
sk__Bacteria;k__Capnocytophaga;p__Bacteroidetes;c__Flavobacteriia;o__Flavobacteriales;f__Flavobacteriaceae;g__Capnocytophaga	1	0	0	0	0	0	0
sk__Bacteria;k__Cardiobacterium;p__Proteobacteria;c__Gammaproteobacteria;o__Cardiobacteriales;f__Cardiobacteriaceae;g__Cardiobacterium	1	0	0	0	0	0	0
sk__Bacteria;k__Catenibacterium;p__Firmicutes;c__Erysipelotrichia;o__Erysipelotrichales;f__Erysipelotrichaceae;g__Catenibacterium	1	0	0	0	0	0	0
sk__Bacteria;k__Catenibacterium_mitsuokai;p__Firmicutes;c__Erysipelotrichia;o__Erysipelotrichales;f__Erysipelotrichaceae;g__Catenibacterium	1	0	0	0	0	0	0
sk__Bacteria;k__Catenisphaera;p__Firmicutes;c__Erysipelotrichia;o__Erysipelotrichales;f__Erysipelotrichaceae;g__Catenisphaera	1	0	0	0	0	0	0
sk__Bacteria;k__Catonella;p__Firmicutes;c__Clostridia;o__Clostridiales;f__Lachnospiraceae;g__Catonella	1	0	0	0	0	0	0
sk__Bacteria;k__Caulobacter;p__Proteobacteria;c__Alphaproteobacteria;o__Caulobacterales;f__Caulobacteraceae;g__Caulobacter	1	0	0	0	0	0	0
sk__Bacteria;k__Cavicella;p__Proteobacteria;c__Gammaproteobacteria;o__Pseudomonadales;f__Moraxellaceae;g__Cavicella	1	0	0	0	0	0	0
sk__Bacteria;k__Cellulomonas;p__Actinobacteria;c__Actinobacteria;o__Micrococcales;f__Cellulomonadaceae;g__Cellulomonas	1	0	0	0	0	0	0
sk__Bacteria;k__Cellulosilyticum;p__Firmicutes;c__Clostridia;o__Clostridiales;f__Lachnospiraceae;g__Cellulosilyticum	1	0	0	0	0	0	0
sk__Bacteria;k__Cellvibrio;p__Proteobacteria;c__Gammaproteobacteria;o__Cellvibrionales;f__Cellvibrionaceae;g__Cellvibrio	1	0	0	0	0	0	0
sk__Bacteria;k__Centipeda;p__Firmicutes;c__Negativicutes;o__Selenomonadales;f__Selenomonadaceae;g__Centipeda	1	0	0	0	0	0	0
sk__Bacteria;k__Cephaloticoccus;p__Verrucomicrobia;c__Opitutae;o__Opitutales;f__Opitutaceae;g__Cephaloticoccus	1	0	0	0	0	0	0
sk__Bacteria;k__Cerasicoccus;p__Verrucomicrobia;c__Opitutae;o__Puniceicoccales;f__Puniceicoccaceae;g__Cerasicoccus	1	0	0	0	0	0	0
sk__Bacteria;k__Cetobacterium;p__Fusobacteria;c__Fusobacteriia;o__Fusobacteriales;f__Fusobacteriaceae;g__Cetobacterium	1	0	0	0	0	0	0
sk__Bacteria;k__Chitinophaga;p__Bacteroidetes;c__Chitinophagia;o__Chitinophagales;f__Chitinophagaceae;g__Chitinophaga	1	0	0	0	0	0	0
sk__Bacteria;k__Chryseobacterium;p__Bacteroidetes;c__Flavobacteriia;o__Flavobacteriales;f__Flavobacteriaceae;g__Chryseobacterium	1	0	0	0	0	0	0
sk__Bacteria;k__Chryseolinea;p__Bacteroidetes;c__Cytophagia;o__Cytophagales;f__Chryseolinea;g__Chryseolinea	1	0	0	0	0	0	0
sk__Bacteria;k__Chthoniobacter;p__Verrucomicrobia;c__Spartobacteria;o__Chthoniobacterales;f__Chthoniobacteraceae;g__Chthoniobacter	1	0	0	0	0	0	0
sk__Bacteria;k__Chthonomonas;p__Armatimonadetes;c__Chthonomonadetes;o__Chthonomonadales;f__Chthonomonadaceae;g__Chthonomonas	1	0	0	0	0	0	0
sk__Bacteria;k__Cloacibacterium;p__Bacteroidetes;c__Flavobacteriia;o__Flavobacteriales;f__Flavobacteriaceae;g__Cloacibacterium	1	0	0	0	0	0	0
sk__Bacteria;k__Clostridioides_difficile;p__Firmicutes;c__Clostridia;o__Clostridiales;f__Peptostreptococcaceae;g__Clostridioides	1	0	0	0	0	0	0
sk__Bacteria;k__Clostridium;p__Firmicutes;c__Clostridia;o__Clostridiales;f__Clostridiaceae;g__Clostridium	1	0	0	0	0	0	0
sk__Bacteria;k__Cocleimonas;p__Proteobacteria;c__Gammaproteobacteria;o__Thiotrichales;f__Thiotrichaceae;g__Cocleimonas	1	0	0	0	0	0	0
sk__Bacteria;k__Cohaesibacter;p__Proteobacteria;c__Alphaproteobacteria;o__Rhizobiales;f__Cohaesibacteraceae;g__Cohaesibacter	1	0	0	0	0	0	0
sk__Bacteria;k__Collinsella;p__Actinobacteria;c__Coriobacteriia;o__Coriobacteriales;f__Coriobacteriaceae;g__Collinsella	1	0	0	0	0	0	0
sk__Bacteria;k__Collinsella_aerofaciens;p__Actinobacteria;c__Coriobacteriia;o__Coriobacteriales;f__Coriobacteriaceae;g__Collinsella	1	0	0	0	0	0	0
sk__Bacteria;k__Colwellia;p__Proteobacteria;c__Gammaproteobacteria;o__Alteromonadales;f__Colwelliaceae;g__Colwellia	1	0	0	0	0	0	0
sk__Bacteria;k__Comamonas;p__Proteobacteria;c__Betaproteobacteria;o__Burkholderiales;f__Comamonadaceae;g__Comamonas	1	0	0	0	0	0	0
sk__Bacteria;k__Conchiformibius;p__Proteobacteria;c__Betaproteobacteria;o__Neisseriales;f__Neisseriaceae;g__Conchiformibius	1	0	0	0	0	0	0
sk__Bacteria;k__Conexibacter;p__Actinobacteria;c__Thermoleophilia;o__Solirubrobacterales;f__Conexibacteraceae;g__Conexibacter	1	0	0	0	0	0	0
sk__Bacteria;k__Coprobacter;p__Bacteroidetes;c__Bacteroidia;o__Bacteroidales;f__Barnesiellaceae;g__Coprobacter	1	0	0	0	0	0	0
sk__Bacteria;k__Coraliomargarita;p__Verrucomicrobia;c__Opitutae;o__Puniceicoccales;f__Puniceicoccaceae;g__Coraliomargarita	1	0	0	0	0	0	0
sk__Bacteria;k__Corynebacterium;p__Actinobacteria;c__Actinobacteria;o__Corynebacteriales;f__Corynebacteriaceae;g__Corynebacterium	1	0	0	0	0	0	0
sk__Bacteria;k__Coxiella;p__Proteobacteria;c__Gammaproteobacteria;o__Legionellales;f__Coxiellaceae;g__Coxiella	1	0	0	0	0	0	0
sk__Bacteria;k__Craurococcus;p__Proteobacteria;c__Alphaproteobacteria;o__Rhodospirillales;f__Acetobacteraceae;g__Craurococcus	1	0	0	0	0	0	0
sk__Bacteria;k__Crenothrix;p__Proteobacteria;c__Gammaproteobacteria;o__Methylococcales;f__Crenotrichaceae;g__Crenothrix	1	0	0	0	0	0	0
sk__Bacteria;k__Crocinitomix;p__Bacteroidetes;c__Flavobacteriia;o__Flavobacteriales;f__Crocinitomicaceae;g__Crocinitomix	1	0	0	0	0	0	0
sk__Bacteria;k__Crossiella;p__Actinobacteria;c__Actinobacteria;o__Pseudonocardiales;f__Pseudonocardiaceae;g__Crossiella	1	0	0	0	0	0	0
sk__Bacteria;k__Cupriavidus;p__Proteobacteria;c__Betaproteobacteria;o__Burkholderiales;f__Burkholderiaceae;g__Cupriavidus	1	0	0	0	0	0	0
sk__Bacteria;k__Cutibacterium;p__Actinobacteria;c__Actinobacteria;o__Propionibacteriales;f__Propionibacteriaceae;g__Cutibacterium	1	0	0	0	0	0	0
sk__Bacteria;k__Cycloclasticus;p__Proteobacteria;c__Gammaproteobacteria;o__Thiotrichales;f__Piscirickettsiaceae;g__Cycloclasticus	1	0	0	0	0	0	0
sk__Bacteria;k__Cytophaga;p__Bacteroidetes;c__Cytophagia;o__Cytophagales;f__Cytophagaceae;g__Cytophaga	1	0	0	0	0	0	0
sk__Bacteria;k__D168;p__Proteobacteria;c__Deltaproteobacteria;o__Desulfovibrionales;f__Desulfovibrionaceae;g__Desulfovibrio	1	0	0	0	0	0	0
sk__Bacteria;k__Dechloromonas;p__Proteobacteria;c__Betaproteobacteria;o__Rhodocyclales;f__Azonexaceae;g__Dechloromonas	1	0	0	0	0	0	0
sk__Bacteria;k__Dechloromonas;p__Proteobacteria;c__Betaproteobacteria;o__Rhodocyclales;f__Rhodocyclaceae;g__Dechloromonas	1	0	0	0	0	0	0
sk__Bacteria;k__Deferrisoma;p__Proteobacteria;c__Deltaproteobacteria;o__Deferrisoma;f__Deferrisoma;g__Deferrisoma	1	0	0	0	0	0	0
sk__Bacteria;k__Defluviicoccus;p__Proteobacteria;c__Alphaproteobacteria;o__Rhodospirillales;f__Rhodospirillaceae;g__Defluviicoccus	1	0	0	0	0	0	0
sk__Bacteria;k__Deinococcus;p__Deinococcus-Thermus;c__Deinococci;o__Deinococcales;f__Deinococcaceae;g__Deinococcus	1	0	0	0	0	0	0
sk__Bacteria;k__Dermabacter;p__Actinobacteria;c__Actinobacteria;o__Micrococcales;f__Dermabacteraceae;g__Dermabacter	1	0	0	0	0	0	0
sk__Bacteria;k__Desulfatiglans;p__Proteobacteria;c__Deltaproteobacteria;o__Desulfobacterales;f__Desulfobacteraceae;g__Desulfatiglans	1	0	0	0	0	0	0
sk__Bacteria;k__Desulfatirhabdium;p__Proteobacteria;c__Deltaproteobacteria;o__Desulfobacterales;f__Desulfobacteraceae;g__Desulfatirhabdium	1	0	0	0	0	0	0
sk__Bacteria;k__Desulfobacca;p__Proteobacteria;c__Deltaproteobacteria;o__Syntrophobacterales;f__Syntrophaceae;g__Desulfobacca	1	0	0	0	0	0	0
sk__Bacteria;k__Desulfobacterium;p__Proteobacteria;c__Deltaproteobacteria;o__Desulfobacterales;f__Desulfobacteraceae;g__Desulfobacterium	1	0	0	0	0	0	0
sk__Bacteria;k__Desulfobulbus;p__Proteobacteria;c__Deltaproteobacteria;o__Desulfobacterales;f__Desulfobulbaceae;g__Desulfobulbus	1	0	0	0	0	0	0
sk__Bacteria;k__Desulfocapsa;p__Proteobacteria;c__Deltaproteobacteria;o__Desulfobacterales;f__Desulfobulbaceae;g__Desulfocapsa	1	0	0	0	0	0	0
sk__Bacteria;k__Desulfococcus;p__Proteobacteria;c__Deltaproteobacteria;o__Desulfobacterales;f__Desulfobacteraceae;g__Desulfococcus	1	0	0	0	0	0	0
sk__Bacteria;k__Desulfomicrobium;p__Proteobacteria;c__Deltaproteobacteria;o__Desulfovibrionales;f__Desulfomicrobiaceae;g__Desulfomicrobium	1	0	0	0	0	0	0
sk__Bacteria;k__Desulfomonile;p__Proteobacteria;c__Deltaproteobacteria;o__Syntrophobacterales;f__Syntrophaceae;g__Desulfomonile	1	0	0	0	0	0	0
sk__Bacteria;k__Desulforhopalus;p__Proteobacteria;c__Deltaproteobacteria;o__Desulfobacterales;f__Desulfobulbaceae;g__Desulforhopalus	1	0	0	0	0	0	0
sk__Bacteria;k__Desulfosarcina;p__Proteobacteria;c__Deltaproteobacteria;o__Desulfobacterales;f__Desulfobacteraceae;g__Desulfosarcina	1	0	0	0	0	0	0
sk__Bacteria;k__Desulfosporosinus;p__Firmicutes;c__Clostridia;o__Clostridiales;f__Peptococcaceae;g__Desulfosporosinus	1	0	0	0	0	0	0
sk__Bacteria;k__Desulfotomaculum;p__Firmicutes;c__Clostridia;o__Clostridiales;f__Peptococcaceae;g__Desulfotomaculum	1	0	0	0	0	0	0
sk__Bacteria;k__Desulfovibrio;p__Proteobacteria;c__Deltaproteobacteria;o__Desulfovibrionales;f__Desulfovibrionaceae;g__Desulfovibrio	1	0	0	0	0	0	0
sk__Bacteria;k__Desulfurivibrio;p__Proteobacteria;c__Deltaproteobacteria;o__Desulfobacterales;f__Desulfobulbaceae;g__Desulfurivibrio	1	0	0	0	0	0	0
sk__Bacteria;k__Desulfuromonas;p__Proteobacteria;c__Deltaproteobacteria;o__Desulfuromonadales;f__Desulfuromonadaceae;g__Desulfuromonas	1	0	0	0	0	0	0
sk__Bacteria;k__Dethiobacter;p__Firmicutes;c__Clostridia;o__Clostridiales;f__Syntrophomonadaceae;g__Dethiobacter	1	0	0	0	0	0	0
sk__Bacteria;k__Devosia;p__Proteobacteria;c__Alphaproteobacteria;o__Rhizobiales;f__Hyphomicrobiaceae;g__Devosia	1	0	0	0	0	0	0
sk__Bacteria;k__Dialister;p__Firmicutes;c__Negativicutes;o__Veillonellales;f__Veillonellaceae;g__Dialister	1	0	0	0	0	0	0
sk__Bacteria;k__Dielma;p__Firmicutes;c__Erysipelotrichia;o__Erysipelotrichales;f__Erysipelotrichaceae;g__Dielma	1	0	0	0	0	0	0
sk__Bacteria;k__Dietzia;p__Actinobacteria;c__Actinobacteria;o__Corynebacteriales;f__Dietziaceae;g__Dietzia	1	0	0	0	0	0	0
sk__Bacteria;k__Dinghuibacter;p__Bacteroidetes;c__Chitinophagia;o__Chitinophagales;f__Chitinophagaceae;g__Dinghuibacter	1	0	0	0	0	0	0
sk__Bacteria;k__Dokdonella;p__Proteobacteria;c__Gammaproteobacteria;o__Xanthomonadales;f__Rhodanobacteraceae;g__Dokdonella	1	0	0	0	0	0	0
sk__Bacteria;k__Dokdonia;p__Bacteroidetes;c__Flavobacteriia;o__Flavobacteriales;f__Flavobacteriaceae;g__Dokdonia	1	0	0	0	0	0	0
sk__Bacteria;k__Dolosigranulum;p__Firmicutes;c__Bacilli;o__Lactobacillales;f__Carnobacteriaceae;g__Dolosigranulum	1	0	0	0	0	0	0
sk__Bacteria;k__Dongia;p__Proteobacteria;c__Alphaproteobacteria;o__Rhodospirillales;f__Rhodospirillaceae;g__Dongia	1	0	0	0	0	0	0
sk__Bacteria;k__Dorea;p__Firmicutes;c__Clostridia;o__Clostridiales;f__Lachnospiraceae;g__Dorea	1	0	0	0	0	0	0
sk__Bacteria;k__Dorea_formicigenerans;p__Firmicutes;c__Clostridia;o__Clostridiales;f__Lachnospiraceae;g__Dorea	1	0	0	0	0	0	0
sk__Bacteria;k__Dubosiella;p__Firmicutes;c__Erysipelotrichia;o__Erysipelotrichales;f__Erysipelotrichaceae;g__Dubosiella	1	0	0	0	0	0	0
sk__Bacteria;k__Dubosiella_newyorkensis;p__Firmicutes;c__Erysipelotrichia;o__Erysipelotrichales;f__Erysipelotrichaceae;g__Dubosiella	1	0	0	0	0	0	0
sk__Bacteria;k__Dyadobacter;p__Bacteroidetes;c__Cytophagia;o__Cytophagales;f__Cytophagaceae;g__Dyadobacter	1	0	0	0	0	0	0
sk__Bacteria;k__Dysgonomonas;p__Bacteroidetes;c__Bacteroidia;o__Bacteroidales;f__Dysgonamonadaceae;g__Dysgonomonas	1	0	0	0	0	0	0
sk__Bacteria;k__Eggerthella;p__Actinobacteria;c__Coriobacteriia;o__Eggerthellales;f__Eggerthellaceae;g__Eggerthella	1	0	0	0	0	0	0
sk__Bacteria;k__Eikenella;p__Proteobacteria;c__Betaproteobacteria;o__Neisseriales;f__Neisseriaceae;g__Eikenella	1	0	0	0	0	0	0
sk__Bacteria;k__Eisenbergiella;p__Firmicutes;c__Clostridia;o__Clostridiales;f__Lachnospiraceae;g__Eisenbergiella	1	0	0	0	0	0	0
sk__Bacteria;k__Elusimicrobium;p__Elusimicrobia;c__Elusimicrobia;o__Elusimicrobiales;f__Elusimicrobiaceae;g__Elusimicrobium	1	0	0	0	0	0	0
sk__Bacteria;k__Emticicia;p__Bacteroidetes;c__Cytophagia;o__Cytophagales;f__Cytophagaceae;g__Emticicia	1	0	0	0	0	0	0
sk__Bacteria;k__Endobacter;p__Proteobacteria;c__Alphaproteobacteria;o__Rhodospirillales;f__Acetobacteraceae;g__Endobacter	1	0	0	0	0	0	0
sk__Bacteria;k__Endozoicomonas;p__Proteobacteria;c__Gammaproteobacteria;o__Oceanospirillales;f__Endozoicomonaceae;g__Endozoicomonas	1	0	0	0	0	0	0
sk__Bacteria;k__Enhydrobacter;p__Proteobacteria;c__Alphaproteobacteria;o__Rhodospirillales;f__Enhydrobacter;g__Enhydrobacter	1	0	0	0	0	0	0
sk__Bacteria;k__Enterococcus;p__Firmicutes;c__Bacilli;o__Lactobacillales;f__Enterococcaceae;g__Enterococcus	1	0	0	0	0	0	0
sk__Bacteria;k__Enterorhabdus;p__Actinobacteria;c__Coriobacteriia;o__Eggerthellales;f__Eggerthellaceae;g__Enterorhabdus	1	0	0	0	0	0	0
sk__Bacteria;k__Epulopiscium;p__Firmicutes;c__Clostridia;o__Clostridiales;f__Epulopiscium;g__Epulopiscium	1	0	0	0	0	0	0
sk__Bacteria;k__Erysipelatoclostridium;p__Firmicutes;c__Erysipelotrichia;o__Erysipelotrichales;f__Erysipelotrichaceae;g__Erysipelatoclostridium	1	0	0	0	0	0	0
sk__Bacteria;k__Erysipelothrix;p__Firmicutes;c__Erysipelotrichia;o__Erysipelotrichales;f__Erysipelotrichaceae;g__Erysipelothrix	1	0	0	0	0	0	0
sk__Bacteria;k__Erysipelotrichaceae_bacterium_6_1_45;p__Firmicutes;c__Erysipelotrichia;o__Erysipelotrichales;f__Erysipelotrichaceae;g__Erysipelotrichaceae_bacterium_6_1_45	1	0	0	0	0	0	0
sk__Bacteria;k__Eubacterium;p__Firmicutes;c__Clostridia;o__Clostridiales;f__Eubacteriaceae;g__Eubacterium	1	0	0	0	0	0	0
sk__Bacteria;k__Eudoraea;p__Bacteroidetes;c__Flavobacteriia;o__Flavobacteriales;f__Flavobacteriaceae;g__Eudoraea	1	0	0	0	0	0	0
sk__Bacteria;k__Exiguobacterium;p__Firmicutes;c__Bacilli;o__Bacillales;f__Exiguobacterium;g__Exiguobacterium	1	0	0	0	0	0	0
sk__Bacteria;k__Ezakiella;p__Firmicutes;c__Tissierellia;o__Ezakiella;f__Ezakiella;g__Ezakiella	1	0	0	0	0	0	0
sk__Bacteria;k__Fabibacter;p__Bacteroidetes;c__Cytophagia;o__Cytophagales;f__Flammeovirgaceae;g__Fabibacter	1	0	0	0	0	0	0
sk__Bacteria;k__Facklamia;p__Firmicutes;c__Bacilli;o__Lactobacillales;f__Aerococcaceae;g__Facklamia	1	0	0	0	0	0	0
sk__Bacteria;k__Faecalibacterium;p__Firmicutes;c__Clostridia;o__Clostridiales;f__Ruminococcaceae;g__Faecalibacterium	1	0	0	0	0	0	0
sk__Bacteria;k__Faecalibaculum;p__Firmicutes;c__Erysipelotrichia;o__Erysipelotrichales;f__Erysipelotrichaceae;g__Faecalibaculum	1	0	0	0	0	0	0
sk__Bacteria;k__Faecalitalea;p__Firmicutes;c__Erysipelotrichia;o__Erysipelotrichales;f__Erysipelotrichaceae;g__Faecalitalea	1	0	0	0	0	0	0
sk__Bacteria;k__Fastidiosipila;p__Firmicutes;c__Clostridia;o__Clostridiales;f__Ruminococcaceae;g__Fastidiosipila	1	0	0	0	0	0	0
sk__Bacteria;k__Ferritrophicum;p__Proteobacteria;c__Betaproteobacteria;o__Ferritrophicales;f__Ferritrophicaceae;g__Ferritrophicum	1	0	0	0	0	0	0
sk__Bacteria;k__Ferrovum;p__Proteobacteria;c__Betaproteobacteria;o__Ferrovales;f__Ferrovaceae;g__Ferrovum	1	0	0	0	0	0	0
sk__Bacteria;k__Ferruginibacter;p__Bacteroidetes;c__Chitinophagia;o__Chitinophagales;f__Chitinophagaceae;g__Ferruginibacter	1	0	0	0	0	0	0
sk__Bacteria;k__Fibrobacter;p__Fibrobacteres;c__Fibrobacteria;o__Fibrobacterales;f__Fibrobacteraceae;g__Fibrobacter	1	0	0	0	0	0	0
sk__Bacteria;k__Filifactor;p__Firmicutes;c__Clostridia;o__Clostridiales;f__Peptostreptococcaceae;g__Filifactor	1	0	0	0	0	0	0
sk__Bacteria;k__Filomicrobium;p__Proteobacteria;c__Alphaproteobacteria;o__Rhizobiales;f__Hyphomicrobiaceae;g__Filomicrobium	1	0	0	0	0	0	0
sk__Bacteria;k__Fimbriiglobus;p__Planctomycetes;c__Planctomycetia;o__Planctomycetales;f__Gemmataceae;g__Fimbriiglobus	1	0	0	0	0	0	0
sk__Bacteria;k__Finegoldia;p__Firmicutes;c__Tissierellia;o__Tissierellales;f__Peptoniphilaceae;g__Finegoldia	1	0	0	0	0	0	0
sk__Bacteria;k__Flavihumibacter;p__Bacteroidetes;c__Chitinophagia;o__Chitinophagales;f__Chitinophagaceae;g__Flavihumibacter	1	0	0	0	0	0	0
sk__Bacteria;k__Flavisolibacter;p__Bacteroidetes;c__Chitinophagia;o__Chitinophagales;f__Chitinophagaceae;g__Flavisolibacter	1	0	0	0	0	0	0
sk__Bacteria;k__Flavitalea;p__Bacteroidetes;c__Chitinophagia;o__Chitinophagales;f__Chitinophagaceae;g__Flavitalea	1	0	0	0	0	0	0
sk__Bacteria;k__Flavobacterium;p__Bacteroidetes;c__Flavobacteriia;o__Flavobacteriales;f__Flavobacteriaceae;g__Flavobacterium	1	0	0	0	0	0	0
sk__Bacteria;k__Flavonifractor;p__Firmicutes;c__Clostridia;o__Clostridiales;f__Flavonifractor;g__Flavonifractor	1	0	0	0	0	0	0
sk__Bacteria;k__Fluviicola;p__Bacteroidetes;c__Flavobacteriia;o__Flavobacteriales;f__Crocinitomicaceae;g__Fluviicola	1	0	0	0	0	0	0
sk__Bacteria;k__Fodinicola;p__Actinobacteria;c__Actinobacteria;o__Frankiales;f__Cryptosporangiaceae;g__Fodinicola	1	0	0	0	0	0	0
sk__Bacteria;k__Fonticella;p__Firmicutes;c__Clostridia;o__Clostridiales;f__Clostridiaceae;g__Fonticella	1	0	0	0	0	0	0
sk__Bacteria;k__Formivibrio;p__Proteobacteria;c__Betaproteobacteria;o__Neisseriales;f__Chromobacteriaceae;g__Formivibrio	1	0	0	0	0	0	0
sk__Bacteria;k__Fournierella;p__Firmicutes;c__Clostridia;o__Clostridiales;f__Ruminococcaceae;g__Fournierella	1	0	0	0	0	0	0
sk__Bacteria;k__Francisella;p__Proteobacteria;c__Gammaproteobacteria;o__Thiotrichales;f__Francisellaceae;g__Francisella	1	0	0	0	0	0	0
sk__Bacteria;k__Fretibacterium;p__Synergistetes;c__Synergistia;o__Synergistales;f__Synergistaceae;g__Fretibacterium	1	0	0	0	0	0	0
sk__Bacteria;k__Frischella;p__Proteobacteria;c__Gammaproteobacteria;o__Orbales;f__Orbaceae;g__Frischella	1	0	0	0	0	0	0
sk__Bacteria;k__Fulvivirga;p__Bacteroidetes;c__Cytophagia;o__Cytophagales;f__Flammeovirgaceae;g__Fulvivirga	1	0	0	0	0	0	0
sk__Bacteria;k__Fusibacter;p__Firmicutes;c__Clostridia;o__Clostridiales;f__Clostridiales_Family_XII._Incertae_Sedis;g__Fusibacter	1	0	0	0	0	0	0
sk__Bacteria;k__Fusicatenibacter;p__Firmicutes;c__Clostridia;o__Clostridiales;f__Lachnospiraceae;g__Fusicatenibacter	1	0	0	0	0	0	0
sk__Bacteria;k__Fusobacterium;p__Fusobacteria;c__Fusobacteriia;o__Fusobacteriales;f__Fusobacteriaceae;g__Fusobacterium	1	0	0	0	0	0	0
sk__Bacteria;k__Gaiella;p__Actinobacteria;c__Rubrobacteria;o__Gaiellales;f__Gaiellaceae;g__Gaiella	1	0	0	0	0	0	0
sk__Bacteria;k__Gallicola;p__Firmicutes;c__Tissierellia;o__Tissierellales;f__Peptoniphilaceae;g__Gallicola	1	0	0	0	0	0	0
sk__Bacteria;k__Gallionella;p__Proteobacteria;c__Betaproteobacteria;o__Nitrosomonadales;f__Gallionellaceae;g__Gallionella	1	0	0	0	0	0	0
sk__Bacteria;k__Garciella;p__Firmicutes;c__Clostridia;o__Clostridiales;f__Eubacteriaceae;g__Garciella	1	0	0	0	0	0	0
sk__Bacteria;k__Gardnerella;p__Actinobacteria;c__Actinobacteria;o__Bifidobacteriales;f__Bifidobacteriaceae;g__Gardnerella	1	0	0	0	0	0	0
sk__Bacteria;k__Gemella;p__Firmicutes;c__Bacilli;o__Bacillales;f__Gemella;g__Gemella	1	0	0	0	0	0	0
sk__Bacteria;k__Gemmata;p__Planctomycetes;c__Planctomycetia;o__Planctomycetales;f__Gemmataceae;g__Gemmata	1	0	0	0	0	0	0
sk__Bacteria;k__Gemmata;p__Planctomycetes;c__Planctomycetia;o__Planctomycetales;f__Planctomycetaceae;g__Gemmata	1	0	0	0	0	0	0
sk__Bacteria;k__Gemmatimonas;p__Gemmatimonadetes;c__Gemmatimonadetes;o__Gemmatimonadales;f__Gemmatimonadaceae;g__Gemmatimonas	1	0	0	0	0	0	0
sk__Bacteria;k__Gemmatirosa;p__Gemmatimonadetes;c__Gemmatimonadetes;o__Gemmatimonadales;f__Gemmatimonadaceae;g__Gemmatirosa	1	0	0	0	0	0	0
sk__Bacteria;k__Geobacillus;p__Firmicutes;c__Bacilli;o__Bacillales;f__Bacillaceae;g__Geobacillus	1	0	0	0	0	0	0
sk__Bacteria;k__Geobacter;p__Proteobacteria;c__Deltaproteobacteria;o__Desulfuromonadales;f__Geobacteraceae;g__Geobacter	1	0	0	0	0	0	0
sk__Bacteria;k__Geodermatophilus;p__Actinobacteria;c__Actinobacteria;o__Geodermatophilales;f__Geodermatophilaceae;g__Geodermatophilus	1	0	0	0	0	0	0
sk__Bacteria;k__Geothrix;p__Acidobacteria;c__Holophagae;o__Holophagales;f__Holophagaceae;g__Geothrix	1	0	0	0	0	0	0
sk__Bacteria;k__Gillisia;p__Bacteroidetes;c__Flavobacteriia;o__Flavobacteriales;f__Flavobacteriaceae;g__Gillisia	1	0	0	0	0	0	0
sk__Bacteria;k__Glaciecola;p__Proteobacteria;c__Gammaproteobacteria;o__Alteromonadales;f__Alteromonadaceae;g__Glaciecola	1	0	0	0	0	0	0
sk__Bacteria;k__Glycomyces;p__Actinobacteria;c__Actinobacteria;o__Glycomycetales;f__Glycomycetaceae;g__Glycomyces	1	0	0	0	0	0	0
sk__Bacteria;k__Gordonia;p__Actinobacteria;c__Actinobacteria;o__Corynebacteriales;f__Gordoniaceae;g__Gordonia	1	0	0	0	0	0	0
sk__Bacteria;k__Granulicatella;p__Firmicutes;c__Bacilli;o__Lactobacillales;f__Carnobacteriaceae;g__Granulicatella	1	0	0	0	0	0	0
sk__Bacteria;k__Granulicella;p__Acidobacteria;c__Acidobacteriia;o__Acidobacteriales;f__Acidobacteriaceae;g__Granulicella	1	0	0	0	0	0	0
sk__Bacteria;k__Granulosicoccus;p__Proteobacteria;c__Gammaproteobacteria;o__Chromatiales;f__Granulosicoccaceae;g__Granulosicoccus	1	0	0	0	0	0	0
sk__Bacteria;k__Haemophilus;p__Proteobacteria;c__Gammaproteobacteria;o__Pasteurellales;f__Pasteurellaceae;g__Haemophilus	1	0	0	0	0	0	0
sk__Bacteria;k__Haemophilus_parainfluenzae;p__Proteobacteria;c__Gammaproteobacteria;o__Pasteurellales;f__Pasteurellaceae;g__Haemophilus	1	0	0	0	0	0	0
sk__Bacteria;k__Haliangium;p__Proteobacteria;c__Deltaproteobacteria;o__Myxococcales;f__Kofleriaceae;g__Haliangium	1	0	0	0	0	0	0
sk__Bacteria;k__Halioglobus;p__Proteobacteria;c__Gammaproteobacteria;o__Cellvibrionales;f__Halieaceae;g__Halioglobus	1	0	0	0	0	0	0
sk__Bacteria;k__Haliscomenobacter;p__Bacteroidetes;c__Saprospiria;o__Saprospirales;f__Haliscomenobacteraceae;g__Haliscomenobacter	1	0	0	0	0	0	0
sk__Bacteria;k__Halochromatium;p__Proteobacteria;c__Gammaproteobacteria;o__Chromatiales;f__Chromatiaceae;g__Halochromatium	1	0	0	0	0	0	0
sk__Bacteria;k__Haloferula;p__Verrucomicrobia;c__Verrucomicrobiae;o__Verrucomicrobiales;f__Verrucomicrobiaceae;g__Haloferula	1	0	0	0	0	0	0
sk__Bacteria;k__Halomonas;p__Proteobacteria;c__Gammaproteobacteria;o__Oceanospirillales;f__Halomonadaceae;g__Halomonas	1	0	0	0	0	0	0
sk__Bacteria;k__Helcococcus;p__Firmicutes;c__Tissierellia;o__Tissierellales;f__Peptoniphilaceae;g__Helcococcus	1	0	0	0	0	0	0
sk__Bacteria;k__Helicobacter;p__Proteobacteria;c__Epsilonproteobacteria;o__Campylobacterales;f__Helicobacteraceae;g__Helicobacter	1	0	0	0	0	0	0
sk__Bacteria;k__Hirschia;p__Proteobacteria;c__Alphaproteobacteria;o__Rhodobacterales;f__Hyphomonadaceae;g__Hirschia	1	0	0	0	0	0	0
sk__Bacteria;k__Holdemanella;p__Firmicutes;c__Erysipelotrichia;o__Erysipelotrichales;f__Erysipelotrichaceae;g__Holdemanella	1	0	0	0	0	0	0
sk__Bacteria;k__Holdemania;p__Firmicutes;c__Erysipelotrichia;o__Erysipelotrichales;f__Erysipelotrichaceae;g__Holdemania	1	0	0	0	0	0	0
sk__Bacteria;k__Holophaga;p__Acidobacteria;c__Holophagae;o__Holophagales;f__Holophagaceae;g__Holophaga	1	0	0	0	0	0	0
sk__Bacteria;k__Howardella;p__Firmicutes;c__Clostridia;o__Clostridiales;f__Howardella;g__Howardella	1	0	0	0	0	0	0
sk__Bacteria;k__Hydrogenispora;p__Firmicutes;c__Hydrogenispora;o__Hydrogenispora;f__Hydrogenispora;g__Hydrogenispora	1	0	0	0	0	0	0
sk__Bacteria;k__Hydrogenoanaerobacterium;p__Firmicutes;c__Clostridia;o__Clostridiales;f__Ruminococcaceae;g__Hydrogenoanaerobacterium	1	0	0	0	0	0	0
sk__Bacteria;k__Hydrogenophaga;p__Proteobacteria;c__Betaproteobacteria;o__Burkholderiales;f__Comamonadaceae;g__Hydrogenophaga	1	0	0	0	0	0	0
sk__Bacteria;k__Hydrogenophilus;p__Proteobacteria;c__Hydrogenophilalia;o__Hydrogenophilales;f__Hydrogenophilaceae;g__Hydrogenophilus	1	0	0	0	0	0	0
sk__Bacteria;k__Hymenobacter;p__Bacteroidetes;c__Cytophagia;o__Cytophagales;f__Hymenobacteraceae;g__Hymenobacter	1	0	0	0	0	0	0
sk__Bacteria;k__Hyphomicrobium;p__Proteobacteria;c__Alphaproteobacteria;o__Rhizobiales;f__Hyphomicrobiaceae;g__Hyphomicrobium	1	0	0	0	0	0	0
sk__Bacteria;k__Hyphomonas;p__Proteobacteria;c__Alphaproteobacteria;o__Rhodobacterales;f__Hyphomonadaceae;g__Hyphomonas	1	0	0	0	0	0	0
sk__Bacteria;k__Hypnocyclicus;p__Fusobacteria;c__Fusobacteriia;o__Fusobacteriales;f__Fusobacteriaceae;g__Hypnocyclicus	1	0	0	0	0	0	0
sk__Bacteria;k__Iamia;p__Actinobacteria;c__Acidimicrobiia;o__Acidimicrobiales;f__Iamiaceae;g__Iamia	1	0	0	0	0	0	0
sk__Bacteria;k__Idiomarina;p__Proteobacteria;c__Gammaproteobacteria;o__Alteromonadales;f__Idiomarinaceae;g__Idiomarina	1	0	0	0	0	0	0
sk__Bacteria;k__Ignatzschineria;p__Proteobacteria;c__Gammaproteobacteria;o__Ignatzschineria;f__Ignatzschineria;g__Ignatzschineria	1	0	0	0	0	0	0
sk__Bacteria;k__Ignavibacterium;p__Ignavibacteriae;c__Ignavibacteria;o__Ignavibacteriales;f__Ignavibacteriaceae;g__Ignavibacterium	1	0	0	0	0	0	0
sk__Bacteria;k__Ileibacterium;p__Firmicutes;c__Clostridia;o__Clostridiales;f__Clostridiales_Family_XIII._Incertae_Sedis;g__Ileibacterium	1	0	0	0	0	0	0
sk__Bacteria;k__Ileibacterium;p__Firmicutes;c__Erysipelotrichia;o__Erysipelotrichales;f__Erysipelotrichaceae;g__Ileibacterium	1	0	0	0	0	0	0
sk__Bacteria;k__Ilumatobacter;p__Actinobacteria;c__Acidimicrobiia;o__Acidimicrobiales;f__Acidimicrobiaceae;g__Ilumatobacter	1	0	0	0	0	0	0
sk__Bacteria;k__Inquilinus;p__Proteobacteria;c__Alphaproteobacteria;o__Rhodospirillales;f__Rhodospirillaceae;g__Inquilinus	1	0	0	0	0	0	0
sk__Bacteria;k__Intestinibacter;p__Firmicutes;c__Clostridia;o__Clostridiales;f__Peptostreptococcaceae;g__Intestinibacter	1	0	0	0	0	0	0
sk__Bacteria;k__Intestinimonas;p__Firmicutes;c__Clostridia;o__Clostridiales;f__Intestinimonas;g__Intestinimonas	1	0	0	0	0	0	0
sk__Bacteria;k__Jatrophihabitans;p__Actinobacteria;c__Actinobacteria;o__Frankiales;f__Frankiaceae;g__Jatrophihabitans	1	0	0	0	0	0	0
sk__Bacteria;k__Johnsonella;p__Firmicutes;c__Clostridia;o__Clostridiales;f__Lachnospiraceae;g__Johnsonella	1	0	0	0	0	0	0
sk__Bacteria;k__Kineosporia;p__Actinobacteria;c__Actinobacteria;o__Kineosporiales;f__Kineosporiaceae;g__Kineosporia	1	0	0	0	0	0	0
sk__Bacteria;k__Kingella;p__Proteobacteria;c__Betaproteobacteria;o__Neisseriales;f__Neisseriaceae;g__Kingella	1	0	0	0	0	0	0
sk__Bacteria;k__Kocuria;p__Actinobacteria;c__Actinobacteria;o__Micrococcales;f__Micrococcaceae;g__Kocuria	1	0	0	0	0	0	0
sk__Bacteria;k__Kordiimonas;p__Proteobacteria;c__Alphaproteobacteria;o__Kordiimonadales;f__Kordiimonadaceae;g__Kordiimonas	1	0	0	0	0	0	0
sk__Bacteria;k__Kytococcus;p__Actinobacteria;c__Actinobacteria;o__Micrococcales;f__Dermacoccaceae;g__Kytococcus	1	0	0	0	0	0	0
sk__Bacteria;k__Labrys;p__Proteobacteria;c__Alphaproteobacteria;o__Rhizobiales;f__Xanthobacteraceae;g__Labrys	1	0	0	0	0	0	0
sk__Bacteria;k__Lachnoanaerobaculum;p__Firmicutes;c__Clostridia;o__Clostridiales;f__Lachnospiraceae;g__Lachnoanaerobaculum	1	0	0	0	0	0	0
sk__Bacteria;k__Lachnoclostridium;p__Firmicutes;c__Clostridia;o__Clostridiales;f__Lachnospiraceae;g__Lachnoclostridium	1	0	0	0	0	0	0
sk__Bacteria;k__Lachnospira;p__Firmicutes;c__Clostridia;o__Clostridiales;f__Lachnospiraceae;g__Lachnospira	1	0	0	0	0	0	0
sk__Bacteria;k__Lacibacter;p__Bacteroidetes;c__Chitinophagia;o__Chitinophagales;f__Chitinophagaceae;g__Lacibacter	1	0	0	0	0	0	0
sk__Bacteria;k__Lacihabitans;p__Bacteroidetes;c__Cytophagia;o__Cytophagales;f__Cytophagaceae;g__Lacihabitans	1	0	0	0	0	0	0
sk__Bacteria;k__Lactobacillus;p__Firmicutes;c__Bacilli;o__Lactobacillales;f__Lactobacillaceae;g__Lactobacillus	1	0	0	0	0	0	0
sk__Bacteria;k__Lactococcus;p__Firmicutes;c__Bacilli;o__Lactobacillales;f__Streptococcaceae;g__Lactococcus	1	0	0	0	0	0	0
sk__Bacteria;k__Lacunisphaera;p__Verrucomicrobia;c__Opitutae;o__Opitutales;f__Opitutaceae;g__Lacunisphaera	1	0	0	0	0	0	0
sk__Bacteria;k__Lamprocystis;p__Proteobacteria;c__Gammaproteobacteria;o__Chromatiales;f__Chromatiaceae;g__Lamprocystis	1	0	0	0	0	0	0
sk__Bacteria;k__Lautropia;p__Proteobacteria;c__Betaproteobacteria;o__Burkholderiales;f__Burkholderiaceae;g__Lautropia	1	0	0	0	0	0	0
sk__Bacteria;k__Lautropia_mirabilis;p__Proteobacteria;c__Betaproteobacteria;o__Burkholderiales;f__Burkholderiaceae;g__Lautropia	1	0	0	0	0	0	0
sk__Bacteria;k__Lawsonella;p__Actinobacteria;c__Actinobacteria;o__Corynebacteriales;f__Lawsonella;g__Lawsonella	1	0	0	0	0	0	0
sk__Bacteria;k__Lawsonella_clevelandensis;p__Actinobacteria;c__Actinobacteria;o__Corynebacteriales;f__Lawsonella_clevelandensis;g__Lawsonella	1	0	0	0	0	0	0
sk__Bacteria;k__Legionella;p__Proteobacteria;c__Gammaproteobacteria;o__Legionellales;f__Legionellaceae;g__Legionella	1	0	0	0	0	0	0
sk__Bacteria;k__Lentibacter;p__Proteobacteria;c__Alphaproteobacteria;o__Rhodobacterales;f__Rhodobacteraceae;g__Lentibacter	1	0	0	0	0	0	0
sk__Bacteria;k__Lentimonas;p__Verrucomicrobia;c__Lentimonas;o__Lentimonas;f__Lentimonas;g__Lentimonas	1	0	0	0	0	0	0
sk__Bacteria;k__Lentisphaera;p__Lentisphaerae;c__Lentisphaeria;o__Lentisphaerales;f__Lentisphaeraceae;g__Lentisphaera	1	0	0	0	0	0	0
sk__Bacteria;k__Leptolinea;p__Chloroflexi;c__Anaerolineae;o__Anaerolineales;f__Anaerolineaceae;g__Leptolinea	1	0	0	0	0	0	0
sk__Bacteria;k__Leptospira;p__Spirochaetes;c__Spirochaetia;o__Leptospira;f__Leptospiraceae;g__Leptospira	1	0	0	0	0	0	0
sk__Bacteria;k__Leptospirillum;p__Nitrospirae;c__Nitrospira;o__Nitrospirales;f__Nitrospiraceae;g__Leptospirillum	1	0	0	0	0	0	0
sk__Bacteria;k__Leptotrichia;p__Fusobacteria;c__Fusobacteriia;o__Fusobacteriales;f__Leptotrichiaceae;g__Leptotrichia	1	0	0	0	0	0	0
sk__Bacteria;k__Leptotrichia_sp._oral_clone_GT018;p__Fusobacteria;c__Fusobacteriia;o__Fusobacteriales;f__Leptotrichiaceae;g__Leptotrichia	1	0	0	0	0	0	0
sk__Bacteria;k__Leptotrichia_sp._oral_taxon_212;p__Fusobacteria;c__Fusobacteriia;o__Fusobacteriales;f__Leptotrichiaceae;g__Leptotrichia	1	0	0	0	0	0	0
sk__Bacteria;k__Leucobacter;p__Actinobacteria;c__Actinobacteria;o__Micrococcales;f__Microbacteriaceae;g__Leucobacter	1	0	0	0	0	0	0
sk__Bacteria;k__Leuconostoc;p__Firmicutes;c__Bacilli;o__Lactobacillales;f__Leuconostocaceae;g__Leuconostoc	1	0	0	0	0	0	0
sk__Bacteria;k__Leucothrix;p__Proteobacteria;c__Gammaproteobacteria;o__Thiotrichales;f__Thiotrichaceae;g__Leucothrix	1	0	0	0	0	0	0
sk__Bacteria;k__Lewinella;p__Bacteroidetes;c__Saprospiria;o__Saprospirales;f__Lewinellaceae;g__Lewinella	1	0	0	0	0	0	0
sk__Bacteria;k__Limnobacter;p__Proteobacteria;c__Betaproteobacteria;o__Burkholderiales;f__Burkholderiaceae;g__Limnobacter	1	0	0	0	0	0	0
sk__Bacteria;k__Limnohabitans;p__Proteobacteria;c__Betaproteobacteria;o__Burkholderiales;f__Comamonadaceae;g__Limnohabitans	1	0	0	0	0	0	0
sk__Bacteria;k__Litoricola;p__Proteobacteria;c__Gammaproteobacteria;o__Oceanospirillales;f__Litoricolaceae;g__Litoricola	1	0	0	0	0	0	0
sk__Bacteria;k__Litorimicrobium;p__Proteobacteria;c__Alphaproteobacteria;o__Rhodobacterales;f__Rhodobacteraceae;g__Litorimicrobium	1	0	0	0	0	0	0
sk__Bacteria;k__Loktanella;p__Proteobacteria;c__Alphaproteobacteria;o__Rhodobacterales;f__Rhodobacteraceae;g__Loktanella	1	0	0	0	0	0	0
sk__Bacteria;k__Longilinea;p__Chloroflexi;c__Anaerolineae;o__Anaerolineales;f__Anaerolineaceae;g__Longilinea	1	0	0	0	0	0	0
sk__Bacteria;k__Luedemannella;p__Actinobacteria;c__Actinobacteria;o__Micromonosporales;f__Micromonosporaceae;g__Luedemannella	1	0	0	0	0	0	0
sk__Bacteria;k__Luminiphilus;p__Proteobacteria;c__Gammaproteobacteria;o__Cellvibrionales;f__Halieaceae;g__Luminiphilus	1	0	0	0	0	0	0
sk__Bacteria;k__Luteimonas;p__Proteobacteria;c__Gammaproteobacteria;o__Xanthomonadales;f__Xanthomonadaceae;g__Luteimonas	1	0	0	0	0	0	0
sk__Bacteria;k__Luteitalea;p__Acidobacteria;c__Luteitalea;o__Luteitalea;f__Luteitalea;g__Luteitalea	1	0	0	0	0	0	0
sk__Bacteria;k__Luteolibacter;p__Verrucomicrobia;c__Verrucomicrobiae;o__Verrucomicrobiales;f__Verrucomicrobiaceae;g__Luteolibacter	1	0	0	0	0	0	0
sk__Bacteria;k__Lutibacter;p__Bacteroidetes;c__Flavobacteriia;o__Flavobacteriales;f__Flavobacteriaceae;g__Lutibacter	1	0	0	0	0	0	0
sk__Bacteria;k__Lutimonas;p__Bacteroidetes;c__Flavobacteriia;o__Flavobacteriales;f__Flavobacteriaceae;g__Lutimonas	1	0	0	0	0	0	0
sk__Bacteria;k__Lutispora;p__Firmicutes;c__Clostridia;o__Clostridiales;f__Clostridiaceae;g__Lutispora	1	0	0	0	0	0	0
sk__Bacteria;k__Lysobacter;p__Proteobacteria;c__Gammaproteobacteria;o__Xanthomonadales;f__Xanthomonadaceae;g__Lysobacter	1	0	0	0	0	0	0
sk__Bacteria;k__Macellibacteroides;p__Bacteroidetes;c__Bacteroidia;o__Bacteroidales;f__Porphyromonadaceae;g__Macellibacteroides	1	0	0	0	0	0	0
sk__Bacteria;k__Magnetospira;p__Proteobacteria;c__Alphaproteobacteria;o__Rhodospirillales;f__Rhodospirillaceae;g__Magnetospira	1	0	0	0	0	0	0
sk__Bacteria;k__Mailhella;p__Proteobacteria;c__Deltaproteobacteria;o__Desulfovibrionales;f__Desulfovibrionaceae;g__Mailhella	1	0	0	0	0	0	0
sk__Bacteria;k__Maribacter;p__Bacteroidetes;c__Flavobacteriia;o__Flavobacteriales;f__Flavobacteriaceae;g__Maribacter	1	0	0	0	0	0	0
sk__Bacteria;k__Maricaulis;p__Proteobacteria;c__Alphaproteobacteria;o__Rhodobacterales;f__Hyphomonadaceae;g__Maricaulis	1	0	0	0	0	0	0
sk__Bacteria;k__Marinifilum;p__Bacteroidetes;c__Bacteroidia;o__Marinilabiliales;f__Marinifilaceae;g__Marinifilum	1	0	0	0	0	0	0
sk__Bacteria;k__Marinobacter;p__Proteobacteria;c__Gammaproteobacteria;o__Alteromonadales;f__Alteromonadaceae;g__Marinobacter	1	0	0	0	0	0	0
sk__Bacteria;k__Marinobacterium;p__Proteobacteria;c__Gammaproteobacteria;o__Oceanospirillales;f__Oceanospirillaceae;g__Marinobacterium	1	0	0	0	0	0	0
sk__Bacteria;k__Marinomonas;p__Proteobacteria;c__Gammaproteobacteria;o__Oceanospirillales;f__Oceanospirillaceae;g__Marinomonas	1	0	0	0	0	0	0
sk__Bacteria;k__Marinoscillum;p__Bacteroidetes;c__Cytophagia;o__Cytophagales;f__Cytophagaceae;g__Marinoscillum	1	0	0	0	0	0	0
sk__Bacteria;k__Mariprofundus;p__Proteobacteria;c__Zetaproteobacteria;o__Mariprofundales;f__Mariprofundaceae;g__Mariprofundus	1	0	0	0	0	0	0
sk__Bacteria;k__Maritimimonas;p__Bacteroidetes;c__Flavobacteriia;o__Flavobacteriales;f__Flavobacteriaceae;g__Maritimimonas	1	0	0	0	0	0	0
sk__Bacteria;k__Marmoricola;p__Actinobacteria;c__Actinobacteria;o__Propionibacteriales;f__Nocardioidaceae;g__Marmoricola	1	0	0	0	0	0	0
sk__Bacteria;k__Marvinbryantia;p__Firmicutes;c__Clostridia;o__Clostridiales;f__Lachnospiraceae;g__Marvinbryantia	1	0	0	0	0	0	0
sk__Bacteria;k__Massilia;p__Proteobacteria;c__Betaproteobacteria;o__Burkholderiales;f__Oxalobacteraceae;g__Massilia	1	0	0	0	0	0	0
sk__Bacteria;k__Megamonas;p__Firmicutes;c__Negativicutes;o__Selenomonadales;f__Selenomonadaceae;g__Megamonas	1	0	0	0	0	0	0
sk__Bacteria;k__Megasphaera;p__Firmicutes;c__Negativicutes;o__Veillonellales;f__Veillonellaceae;g__Megasphaera	1	0	0	0	0	0	0
sk__Bacteria;k__Meiothermus;p__Deinococcus-Thermus;c__Deinococci;o__Thermales;f__Thermaceae;g__Meiothermus	1	0	0	0	0	0	0
sk__Bacteria;k__Mesorhizobium;p__Proteobacteria;c__Alphaproteobacteria;o__Rhizobiales;f__Phyllobacteriaceae;g__Mesorhizobium	1	0	0	0	0	0	0
sk__Bacteria;k__Methylobacillus;p__Proteobacteria;c__Betaproteobacteria;o__Nitrosomonadales;f__Methylophilaceae;g__Methylobacillus	1	0	0	0	0	0	0
sk__Bacteria;k__Methylobacter;p__Proteobacteria;c__Gammaproteobacteria;o__Methylococcales;f__Methylococcaceae;g__Methylobacter	1	0	0	0	0	0	0
sk__Bacteria;k__Methylobacterium;p__Proteobacteria;c__Alphaproteobacteria;o__Rhizobiales;f__Methylobacteriaceae;g__Methylobacterium	1	0	0	0	0	0	0
sk__Bacteria;k__Methylocaldum;p__Proteobacteria;c__Gammaproteobacteria;o__Methylococcales;f__Methylococcaceae;g__Methylocaldum	1	0	0	0	0	0	0
sk__Bacteria;k__Methyloceanibacter;p__Proteobacteria;c__Alphaproteobacteria;o__Rhizobiales;f__Methyloceanibacter;g__Methyloceanibacter	1	0	0	0	0	0	0
sk__Bacteria;k__Methylocella;p__Proteobacteria;c__Alphaproteobacteria;o__Rhizobiales;f__Beijerinckiaceae;g__Methylocella	1	0	0	0	0	0	0
sk__Bacteria;k__Methyloglobulus;p__Proteobacteria;c__Gammaproteobacteria;o__Methylococcales;f__Methylococcaceae;g__Methyloglobulus	1	0	0	0	0	0	0
sk__Bacteria;k__Methylomonas;p__Proteobacteria;c__Gammaproteobacteria;o__Methylococcales;f__Methylococcaceae;g__Methylomonas	1	0	0	0	0	0	0
sk__Bacteria;k__Methylophaga;p__Proteobacteria;c__Gammaproteobacteria;o__Thiotrichales;f__Piscirickettsiaceae;g__Methylophaga	1	0	0	0	0	0	0
sk__Bacteria;k__Methylorosula;p__Proteobacteria;c__Alphaproteobacteria;o__Rhizobiales;f__Beijerinckiaceae;g__Methylorosula	1	0	0	0	0	0	0
sk__Bacteria;k__Methylotenera;p__Proteobacteria;c__Betaproteobacteria;o__Nitrosomonadales;f__Methylophilaceae;g__Methylotenera	1	0	0	0	0	0	0
sk__Bacteria;k__Microbacterium;p__Actinobacteria;c__Actinobacteria;o__Micrococcales;f__Microbacteriaceae;g__Microbacterium	1	0	0	0	0	0	0
sk__Bacteria;k__Micromonospora;p__Actinobacteria;c__Actinobacteria;o__Micromonosporales;f__Micromonosporaceae;g__Micromonospora	1	0	0	0	0	0	0
sk__Bacteria;k__Microvirga;p__Proteobacteria;c__Alphaproteobacteria;o__Rhizobiales;f__Methylobacteriaceae;g__Microvirga	1	0	0	0	0	0	0
sk__Bacteria;k__Mitsuokella;p__Firmicutes;c__Negativicutes;o__Selenomonadales;f__Selenomonadaceae;g__Mitsuokella	1	0	0	0	0	0	0
sk__Bacteria;k__Modestobacter;p__Actinobacteria;c__Actinobacteria;o__Geodermatophilales;f__Geodermatophilaceae;g__Modestobacter	1	0	0	0	0	0	0
sk__Bacteria;k__Mogibacterium;p__Firmicutes;c__Clostridia;o__Clostridiales;f__Clostridiales_Family_XIII._Incertae_Sedis;g__Mogibacterium	1	0	0	0	0	0	0
sk__Bacteria;k__Moheibacter;p__Bacteroidetes;c__Flavobacteriia;o__Flavobacteriales;f__Flavobacteriaceae;g__Moheibacter	1	0	0	0	0	0	0
sk__Bacteria;k__Moraxella;p__Proteobacteria;c__Gammaproteobacteria;o__Pseudomonadales;f__Moraxellaceae;g__Moraxella	1	0	0	0	0	0	0
sk__Bacteria;k__Moraxella_lincolnii;p__Proteobacteria;c__Gammaproteobacteria;o__Pseudomonadales;f__Moraxellaceae;g__Moraxella	1	0	0	0	0	0	0
sk__Bacteria;k__Moritella;p__Proteobacteria;c__Gammaproteobacteria;o__Alteromonadales;f__Moritellaceae;g__Moritella	1	0	0	0	0	0	0
sk__Bacteria;k__Moryella;p__Firmicutes;c__Clostridia;o__Clostridiales;f__Lachnospiraceae;g__Moryella	1	0	0	0	0	0	0
sk__Bacteria;k__Mucilaginibacter;p__Bacteroidetes;c__Sphingobacteriia;o__Sphingobacteriales;f__Sphingobacteriaceae;g__Mucilaginibacter	1	0	0	0	0	0	0
sk__Bacteria;k__Mucispirillum;p__Deferribacteres;c__Deferribacteres;o__Deferribacterales;f__Deferribacteraceae;g__Mucispirillum	1	0	0	0	0	0	0
sk__Bacteria;k__Muriicola;p__Bacteroidetes;c__Flavobacteriia;o__Flavobacteriales;f__Flavobacteriaceae;g__Muriicola	1	0	0	0	0	0	0
sk__Bacteria;k__Mycobacterium;p__Actinobacteria;c__Actinobacteria;o__Corynebacteriales;f__Mycobacteriaceae;g__Mycobacterium	1	0	0	0	0	0	0
sk__Bacteria;k__Mycoplasma;p__Tenericutes;c__Mollicutes;o__Mycoplasmatales;f__Mycoplasmataceae;g__Mycoplasma	1	0	0	0	0	0	0
sk__Bacteria;k__Nakamurella;p__Actinobacteria;c__Actinobacteria;o__Nakamurellales;f__Nakamurellaceae;g__Nakamurella	1	0	0	0	0	0	0
sk__Bacteria;k__Nannocystis;p__Proteobacteria;c__Deltaproteobacteria;o__Myxococcales;f__Nannocystaceae;g__Nannocystis	1	0	0	0	0	0	0
sk__Bacteria;k__Negativibacillus;p__Firmicutes;c__Clostridia;o__Clostridiales;f__Ruminococcaceae;g__Negativibacillus	1	0	0	0	0	0	0
sk__Bacteria;k__Negativicoccus;p__Firmicutes;c__Negativicutes;o__Veillonellales;f__Veillonellaceae;g__Negativicoccus	1	0	0	0	0	0	0
sk__Bacteria;k__Neisseria;p__Proteobacteria;c__Betaproteobacteria;o__Neisseriales;f__Neisseriaceae;g__Neisseria	1	0	0	0	0	0	0
sk__Bacteria;k__Nevskia;p__Proteobacteria;c__Gammaproteobacteria;o__Nevskiales;f__Sinobacteraceae;g__Nevskia	1	0	0	0	0	0	0
sk__Bacteria;k__Niastella;p__Bacteroidetes;c__Chitinophagia;o__Chitinophagales;f__Chitinophagaceae;g__Niastella	1	0	0	0	0	0	0
sk__Bacteria;k__Nitrosomonas;p__Proteobacteria;c__Betaproteobacteria;o__Nitrosomonadales;f__Nitrosomonadaceae;g__Nitrosomonas	1	0	0	0	0	0	0
sk__Bacteria;k__Nitrosospira;p__Proteobacteria;c__Betaproteobacteria;o__Nitrosomonadales;f__Nitrosomonadaceae;g__Nitrosospira	1	0	0	0	0	0	0
sk__Bacteria;k__Nitrospina;p__Nitrospinae;c__Nitrospinia;o__Nitrospinales;f__Nitrospinaceae;g__Nitrospina	1	0	0	0	0	0	0
sk__Bacteria;k__Nitrospira;p__Nitrospirae;c__Nitrospira;o__Nitrospirales;f__Nitrospiraceae;g__Nitrospira	1	0	0	0	0	0	0
sk__Bacteria;k__Nocardia;p__Actinobacteria;c__Actinobacteria;o__Corynebacteriales;f__Nocardiaceae;g__Nocardia	1	0	0	0	0	0	0
sk__Bacteria;k__Nocardioides;p__Actinobacteria;c__Actinobacteria;o__Propionibacteriales;f__Nocardioidaceae;g__Nocardioides	1	0	0	0	0	0	0
sk__Bacteria;k__Nonomuraea;p__Actinobacteria;c__Actinobacteria;o__Streptosporangiales;f__Streptosporangiaceae;g__Nonomuraea	1	0	0	0	0	0	0
sk__Bacteria;k__Nordella;p__Proteobacteria;c__Alphaproteobacteria;o__Rhizobiales;f__Nordella;g__Nordella	1	0	0	0	0	0	0
sk__Bacteria;k__Novosphingobium;p__Proteobacteria;c__Alphaproteobacteria;o__Sphingomonadales;f__Sphingomonadaceae;g__Novosphingobium	1	0	0	0	0	0	0
sk__Bacteria;k__Occallatibacter;p__Acidobacteria;c__Acidobacteriia;o__Acidobacteriales;f__Acidobacteriaceae;g__Occallatibacter	1	0	0	0	0	0	0
sk__Bacteria;k__Oceanobacter;p__Proteobacteria;c__Gammaproteobacteria;o__Oceanospirillales;f__Oceanospirillaceae;g__Oceanobacter	1	0	0	0	0	0	0
sk__Bacteria;k__Odoribacter;p__Bacteroidetes;c__Bacteroidia;o__Bacteroidales;f__Odoribacteraceae;g__Odoribacter	1	0	0	0	0	0	0
sk__Bacteria;k__Ohtaekwangia;p__Bacteroidetes;c__Cytophagia;o__Cytophagales;f__Cytophagaceae;g__Ohtaekwangia	1	0	0	0	0	0	0
sk__Bacteria;k__Oleiphilus;p__Proteobacteria;c__Gammaproteobacteria;o__Oceanospirillales;f__Oleiphilaceae;g__Oleiphilus	1	0	0	0	0	0	0
sk__Bacteria;k__Oleispira;p__Proteobacteria;c__Gammaproteobacteria;o__Oceanospirillales;f__Oceanospirillaceae;g__Oleispira	1	0	0	0	0	0	0
sk__Bacteria;k__Oligoflexus;p__Proteobacteria;c__Oligoflexia;o__Oligoflexales;f__Oligoflexaceae;g__Oligoflexus	1	0	0	0	0	0	0
sk__Bacteria;k__Olsenella;p__Actinobacteria;c__Coriobacteriia;o__Coriobacteriales;f__Atopobiaceae;g__Olsenella	1	0	0	0	0	0	0
sk__Bacteria;k__Opitutus;p__Verrucomicrobia;c__Opitutae;o__Opitutales;f__Opitutaceae;g__Opitutus	1	0	0	0	0	0	0
sk__Bacteria;k__Oribacterium;p__Firmicutes;c__Clostridia;o__Clostridiales;f__Lachnospiraceae;g__Oribacterium	1	0	0	0	0	0	0
sk__Bacteria;k__Ornatilinea;p__Chloroflexi;c__Anaerolineae;o__Anaerolineales;f__Anaerolineaceae;g__Ornatilinea	1	0	0	0	0	0	0
sk__Bacteria;k__Oryzihumus;p__Actinobacteria;c__Actinobacteria;o__Micrococcales;f__Intrasporangiaceae;g__Oryzihumus	1	0	0	0	0	0	0
sk__Bacteria;k__Oscillibacter;p__Firmicutes;c__Clostridia;o__Clostridiales;f__Oscillospiraceae;g__Oscillibacter	1	0	0	0	0	0	0
sk__Bacteria;k__Oscillospira;p__Firmicutes;c__Clostridia;o__Clostridiales;f__Ruminococcaceae;g__Oscillospira	1	0	0	0	0	0	0
sk__Bacteria;k__Ottowia;p__Proteobacteria;c__Betaproteobacteria;o__Burkholderiales;f__Comamonadaceae;g__Ottowia	1	0	0	0	0	0	0
sk__Bacteria;k__Owenweeksia;p__Bacteroidetes;c__Flavobacteriia;o__Flavobacteriales;f__Cryomorphaceae;g__Owenweeksia	1	0	0	0	0	0	0
sk__Bacteria;k__Paenibacillus;p__Firmicutes;c__Bacilli;o__Bacillales;f__Paenibacillaceae;g__Paenibacillus	1	0	0	0	0	0	0
sk__Bacteria;k__Pajaroellobacter;p__Proteobacteria;c__Deltaproteobacteria;o__Myxococcales;f__Polyangiaceae;g__Pajaroellobacter	1	0	0	0	0	0	0
sk__Bacteria;k__Paludibacter;p__Bacteroidetes;c__Bacteroidia;o__Bacteroidales;f__Paludibacteraceae;g__Paludibacter	1	0	0	0	0	0	0
sk__Bacteria;k__Paludibaculum;p__Acidobacteria;c__Solibacteres;o__Solibacterales;f__Bryobacteraceae;g__Paludibaculum	1	0	0	0	0	0	0
sk__Bacteria;k__Papillibacter;p__Firmicutes;c__Clostridia;o__Clostridiales;f__Ruminococcaceae;g__Papillibacter	1	0	0	0	0	0	0
sk__Bacteria;k__Parabacteroides;p__Bacteroidetes;c__Bacteroidia;o__Bacteroidales;f__Porphyromonadaceae;g__Parabacteroides	1	0	0	0	0	0	0
sk__Bacteria;k__Parabacteroides;p__Bacteroidetes;c__Bacteroidia;o__Bacteroidales;f__Tannerellaceae;g__Parabacteroides	1	0	0	0	0	0	0
sk__Bacteria;k__Paracoccus;p__Proteobacteria;c__Alphaproteobacteria;o__Rhodobacterales;f__Rhodobacteraceae;g__Paracoccus	1	0	0	0	0	0	0
sk__Bacteria;k__Parafilimonas;p__Bacteroidetes;c__Chitinophagia;o__Chitinophagales;f__Chitinophagaceae;g__Parafilimonas	1	0	0	0	0	0	0
sk__Bacteria;k__Paraprevotella;p__Bacteroidetes;c__Bacteroidia;o__Bacteroidales;f__Prevotellaceae;g__Paraprevotella	1	0	0	0	0	0	0
sk__Bacteria;k__Parasediminibacterium;p__Bacteroidetes;c__Chitinophagia;o__Chitinophagales;f__Chitinophagaceae;g__Parasediminibacterium	1	0	0	0	0	0	0
sk__Bacteria;k__Parasegetibacter;p__Bacteroidetes;c__Chitinophagia;o__Chitinophagales;f__Chitinophagaceae;g__Parasegetibacter	1	0	0	0	0	0	0
sk__Bacteria;k__Parasutterella;p__Proteobacteria;c__Betaproteobacteria;o__Burkholderiales;f__Sutterellaceae;g__Parasutterella	1	0	0	0	0	0	0
sk__Bacteria;k__Parvibaculum;p__Proteobacteria;c__Alphaproteobacteria;o__Rhizobiales;f__Rhodobiaceae;g__Parvibaculum	1	0	0	0	0	0	0
sk__Bacteria;k__Parvimonas;p__Firmicutes;c__Tissierellia;o__Tissierellales;f__Peptoniphilaceae;g__Parvimonas	1	0	0	0	0	0	0
sk__Bacteria;k__Parviterribacter;p__Actinobacteria;c__Thermoleophilia;o__Solirubrobacterales;f__Parviterribacteraceae;g__Parviterribacter	1	0	0	0	0	0	0
sk__Bacteria;k__Pasteurella;p__Proteobacteria;c__Gammaproteobacteria;o__Pasteurellales;f__Pasteurellaceae;g__Pasteurella	1	0	0	0	0	0	0
sk__Bacteria;k__Pediococcus;p__Firmicutes;c__Bacilli;o__Lactobacillales;f__Lactobacillaceae;g__Pediococcus	1	0	0	0	0	0	0
sk__Bacteria;k__Pedobacter;p__Bacteroidetes;c__Sphingobacteriia;o__Sphingobacteriales;f__Sphingobacteriaceae;g__Pedobacter	1	0	0	0	0	0	0
sk__Bacteria;k__Pedomicrobium;p__Proteobacteria;c__Alphaproteobacteria;o__Rhizobiales;f__Hyphomicrobiaceae;g__Pedomicrobium	1	0	0	0	0	0	0
sk__Bacteria;k__Pedosphaera;p__Verrucomicrobia;c__Verrucomicrobiae;o__Verrucomicrobiales;f__Verrucomicrobia_subdivision_3;g__Pedosphaera	1	0	0	0	0	0	0
sk__Bacteria;k__Pelagibius;p__Proteobacteria;c__Alphaproteobacteria;o__Rhodospirillales;f__Rhodospirillaceae;g__Pelagibius	1	0	0	0	0	0	0
sk__Bacteria;k__Pelolinea;p__Chloroflexi;c__Anaerolineae;o__Anaerolineales;f__Anaerolineaceae;g__Pelolinea	1	0	0	0	0	0	0
sk__Bacteria;k__Pelomonas;p__Proteobacteria;c__Betaproteobacteria;o__Burkholderiales;f__Comamonadaceae;g__Pelomonas	1	0	0	0	0	0	0
sk__Bacteria;k__Peptoclostridium;p__Firmicutes;c__Clostridia;o__Clostridiales;f__Peptostreptococcaceae;g__Peptoclostridium	1	0	0	0	0	0	0
sk__Bacteria;k__Peptococcus;p__Firmicutes;c__Clostridia;o__Clostridiales;f__Peptococcaceae;g__Peptococcus	1	0	0	0	0	0	0
sk__Bacteria;k__Peptoniphilus;p__Firmicutes;c__Tissierellia;o__Tissierellales;f__Peptoniphilaceae;g__Peptoniphilus	1	0	0	0	0	0	0
sk__Bacteria;k__Peptostreptococcus;p__Firmicutes;c__Clostridia;o__Clostridiales;f__Peptostreptococcaceae;g__Peptostreptococcus	1	0	0	0	0	0	0
sk__Bacteria;k__Peredibacter;p__Proteobacteria;c__Oligoflexia;o__Bacteriovoracales;f__Bacteriovoracaceae;g__Peredibacter	1	0	0	0	0	0	0
sk__Bacteria;k__Persicirhabdus;p__Verrucomicrobia;c__Verrucomicrobiae;o__Verrucomicrobiales;f__Verrucomicrobiaceae;g__Persicirhabdus	1	0	0	0	0	0	0
sk__Bacteria;k__Phaeodactylibacter;p__Bacteroidetes;c__Saprospiria;o__Saprospirales;f__Haliscomenobacteraceae;g__Phaeodactylibacter	1	0	0	0	0	0	0
sk__Bacteria;k__Phascolarctobacterium;p__Firmicutes;c__Negativicutes;o__Acidaminococcales;f__Acidaminococcaceae;g__Phascolarctobacterium	1	0	0	0	0	0	0
sk__Bacteria;k__Phaselicystis;p__Proteobacteria;c__Deltaproteobacteria;o__Myxococcales;f__Phaselicystidaceae;g__Phaselicystis	1	0	0	0	0	0	0
sk__Bacteria;k__Phenylobacterium;p__Proteobacteria;c__Alphaproteobacteria;o__Caulobacterales;f__Caulobacteraceae;g__Phenylobacterium	1	0	0	0	0	0	0
sk__Bacteria;k__Phocaeicola;p__Bacteroidetes;c__Bacteroidia;o__Bacteroidales;f__Phocaeicola;g__Phocaeicola	1	0	0	0	0	0	0
sk__Bacteria;k__Photobacterium;p__Proteobacteria;c__Gammaproteobacteria;o__Vibrionales;f__Vibrionaceae;g__Photobacterium	1	0	0	0	0	0	0
sk__Bacteria;k__Phreatobacter;p__Proteobacteria;c__Alphaproteobacteria;o__Phreatobacter;f__Phreatobacter;g__Phreatobacter	1	0	0	0	0	0	0
sk__Bacteria;k__Phycisphaera;p__Planctomycetes;c__Phycisphaerae;o__Phycisphaerales;f__Phycisphaeraceae;g__Phycisphaera	1	0	0	0	0	0	0
sk__Bacteria;k__Pirellula;p__Planctomycetes;c__Planctomycetia;o__Planctomycetales;f__Planctomycetaceae;g__Pirellula	1	0	0	0	0	0	0
sk__Bacteria;k__Planctomicrobium;p__Planctomycetes;c__Planctomycetia;o__Planctomycetales;f__Planctomycetaceae;g__Planctomicrobium	1	0	0	0	0	0	0
sk__Bacteria;k__Planktomarina;p__Proteobacteria;c__Alphaproteobacteria;o__Rhodobacterales;f__Rhodobacteraceae;g__Planktomarina	1	0	0	0	0	0	0
sk__Bacteria;k__Planktothrix;p__Cyanobacteria;c__Planktothrix;o__Oscillatoriales;f__Microcoleaceae;g__Planktothrix	1	0	0	0	0	0	0
sk__Bacteria;k__Plasticicumulans;p__Proteobacteria;c__Gammaproteobacteria;o__Plasticicumulans;f__Competibacteraceae;g__Plasticicumulans	1	0	0	0	0	0	0
sk__Bacteria;k__Polaribacter;p__Bacteroidetes;c__Flavobacteriia;o__Flavobacteriales;f__Flavobacteriaceae;g__Polaribacter	1	0	0	0	0	0	0
sk__Bacteria;k__Polaromonas;p__Proteobacteria;c__Betaproteobacteria;o__Burkholderiales;f__Comamonadaceae;g__Polaromonas	1	0	0	0	0	0	0
sk__Bacteria;k__Polycyclovorans;p__Proteobacteria;c__Gammaproteobacteria;o__Nevskiales;f__Sinobacteraceae;g__Polycyclovorans	1	0	0	0	0	0	0
sk__Bacteria;k__Polymorphobacter;p__Proteobacteria;c__Alphaproteobacteria;o__Sphingomonadales;f__Sphingomonadaceae;g__Polymorphobacter	1	0	0	0	0	0	0
sk__Bacteria;k__Polynucleobacter;p__Proteobacteria;c__Betaproteobacteria;o__Burkholderiales;f__Burkholderiaceae;g__Polynucleobacter	1	0	0	0	0	0	0
sk__Bacteria;k__Pontibacter;p__Bacteroidetes;c__Cytophagia;o__Cytophagales;f__Hymenobacteraceae;g__Pontibacter	1	0	0	0	0	0	0
sk__Bacteria;k__Porphyromonas;p__Bacteroidetes;c__Bacteroidia;o__Bacteroidales;f__Porphyromonadaceae;g__Porphyromonas	1	0	0	0	0	0	0
sk__Bacteria;k__Portibacter;p__Bacteroidetes;c__Saprospiria;o__Saprospirales;f__Haliscomenobacteraceae;g__Portibacter	1	0	0	0	0	0	0
sk__Bacteria;k__Porticoccus;p__Proteobacteria;c__Gammaproteobacteria;o__Cellvibrionales;f__Porticoccaceae;g__Porticoccus	1	0	0	0	0	0	0
sk__Bacteria;k__Prevotella;p__Bacteroidetes;c__Bacteroidia;o__Bacteroidales;f__Prevotellaceae;g__Prevotella	1	0	0	0	0	0	0
sk__Bacteria;k__Prevotella_nigrescens;p__Bacteroidetes;c__Bacteroidia;o__Bacteroidales;f__Prevotellaceae;g__Prevotella	1	0	0	0	0	0	0
sk__Bacteria;k__Prevotella_oris;p__Bacteroidetes;c__Bacteroidia;o__Bacteroidales;f__Prevotellaceae;g__Prevotella	1	0	0	0	0	0	0
sk__Bacteria;k__Prevotella_veroralis;p__Bacteroidetes;c__Bacteroidia;o__Bacteroidales;f__Prevotellaceae;g__Prevotella	1	0	0	0	0	0	0
sk__Bacteria;k__Prochlorococcus;p__Cyanobacteria;c__Prochlorococcus;o__Synechococcales;f__Prochloraceae;g__Prochlorococcus	1	0	0	0	0	0	0
sk__Bacteria;k__Propionibacterium;p__Actinobacteria;c__Actinobacteria;o__Propionibacteriales;f__Propionibacteriaceae;g__Propionibacterium	1	0	0	0	0	0	0
sk__Bacteria;k__Propionigenium;p__Fusobacteria;c__Fusobacteriia;o__Fusobacteriales;f__Fusobacteriaceae;g__Propionigenium	1	0	0	0	0	0	0
sk__Bacteria;k__Propionivibrio;p__Proteobacteria;c__Betaproteobacteria;o__Rhodocyclales;f__Rhodocyclaceae;g__Propionivibrio	1	0	0	0	0	0	0
sk__Bacteria;k__Prosthecobacter;p__Verrucomicrobia;c__Verrucomicrobiae;o__Verrucomicrobiales;f__Verrucomicrobiaceae;g__Prosthecobacter	1	0	0	0	0	0	0
sk__Bacteria;k__Proteiniphilum;p__Bacteroidetes;c__Bacteroidia;o__Bacteroidales;f__Dysgonamonadaceae;g__Proteiniphilum	1	0	0	0	0	0	0
sk__Bacteria;k__Pseudarcicella;p__Bacteroidetes;c__Cytophagia;o__Cytophagales;f__Cytophagaceae;g__Pseudarcicella	1	0	0	0	0	0	0
sk__Bacteria;k__Pseudoalteromonas;p__Proteobacteria;c__Gammaproteobacteria;o__Alteromonadales;f__Pseudoalteromonadaceae;g__Pseudoalteromonas	1	0	0	0	0	0	0
sk__Bacteria;k__Pseudoflavitalea;p__Bacteroidetes;c__Chitinophagia;o__Chitinophagales;f__Chitinophagaceae;g__Pseudoflavitalea	1	0	0	0	0	0	0
sk__Bacteria;k__Pseudofulvibacter;p__Bacteroidetes;c__Flavobacteriia;o__Flavobacteriales;f__Flavobacteriaceae;g__Pseudofulvibacter	1	0	0	0	0	0	0
sk__Bacteria;k__Pseudohongiella;p__Proteobacteria;c__Gammaproteobacteria;o__Pseudohongiella;f__Pseudohongiella;g__Pseudohongiella	1	0	0	0	0	0	0
sk__Bacteria;k__Pseudolabrys;p__Proteobacteria;c__Alphaproteobacteria;o__Rhizobiales;f__Xanthobacteraceae;g__Pseudolabrys	1	0	0	0	0	0	0
sk__Bacteria;k__Pseudomonas;p__Proteobacteria;c__Gammaproteobacteria;o__Pseudomonadales;f__Pseudomonadaceae;g__Pseudomonas	1	0	0	0	0	0	0
sk__Bacteria;k__Pseudonocardia;p__Actinobacteria;c__Actinobacteria;o__Pseudonocardiales;f__Pseudonocardiaceae;g__Pseudonocardia	1	0	0	0	0	0	0
sk__Bacteria;k__Pseudopropionibacterium;p__Actinobacteria;c__Actinobacteria;o__Propionibacteriales;f__Propionibacteriaceae;g__Pseudopropionibacterium	1	0	0	0	0	0	0
sk__Bacteria;k__Pseudoramibacter;p__Firmicutes;c__Clostridia;o__Clostridiales;f__Eubacteriaceae;g__Pseudoramibacter	1	0	0	0	0	0	0
sk__Bacteria;k__Pseudorhodoplanes;p__Proteobacteria;c__Alphaproteobacteria;o__Rhizobiales;f__Pseudorhodoplanes;g__Pseudorhodoplanes	1	0	0	0	0	0	0
sk__Bacteria;k__Pseudoxanthomonas;p__Proteobacteria;c__Gammaproteobacteria;o__Xanthomonadales;f__Xanthomonadaceae;g__Pseudoxanthomonas	1	0	0	0	0	0	0
sk__Bacteria;k__Psychrilyobacter;p__Fusobacteria;c__Fusobacteriia;o__Fusobacteriales;f__Fusobacteriaceae;g__Psychrilyobacter	1	0	0	0	0	0	0
sk__Bacteria;k__Psychrobacter;p__Proteobacteria;c__Gammaproteobacteria;o__Pseudomonadales;f__Moraxellaceae;g__Psychrobacter	1	0	0	0	0	0	0
sk__Bacteria;k__Psychroflexus;p__Bacteroidetes;c__Flavobacteriia;o__Flavobacteriales;f__Flavobacteriaceae;g__Psychroflexus	1	0	0	0	0	0	0
sk__Bacteria;k__Psychroglaciecola;p__Proteobacteria;c__Alphaproteobacteria;o__Rhizobiales;f__Methylobacteriaceae;g__Psychroglaciecola	1	0	0	0	0	0	0
sk__Bacteria;k__Psychromonas;p__Proteobacteria;c__Gammaproteobacteria;o__Alteromonadales;f__Psychromonadaceae;g__Psychromonas	1	0	0	0	0	0	0
sk__Bacteria;k__Pygmaiobacter;p__Firmicutes;c__Clostridia;o__Clostridiales;f__Ruminococcaceae;g__Pygmaiobacter	1	0	0	0	0	0	0
sk__Bacteria;k__Pyramidobacter;p__Synergistetes;c__Synergistia;o__Synergistales;f__Synergistaceae;g__Pyramidobacter	1	0	0	0	0	0	0
sk__Bacteria;k__Ralstonia;p__Proteobacteria;c__Betaproteobacteria;o__Burkholderiales;f__Burkholderiaceae;g__Ralstonia	1	0	0	0	0	0	0
sk__Bacteria;k__Ramlibacter;p__Proteobacteria;c__Betaproteobacteria;o__Burkholderiales;f__Comamonadaceae;g__Ramlibacter	1	0	0	0	0	0	0
sk__Bacteria;k__Reyranella;p__Proteobacteria;c__Alphaproteobacteria;o__Rhodospirillales;f__Reyranella;g__Reyranella	1	0	0	0	0	0	0
sk__Bacteria;k__Rhabdogloea_smithii;p__Cyanobacteria;c__Rhabdogloea_smithii;o__Synechococcales;f__Synechococcaceae;g__Dactylococcopsis	1	0	0	0	0	0	0
sk__Bacteria;k__Rheinheimera;p__Proteobacteria;c__Gammaproteobacteria;o__Chromatiales;f__Chromatiaceae;g__Rheinheimera	1	0	0	0	0	0	0
sk__Bacteria;k__Rhizobacter;p__Proteobacteria;c__Betaproteobacteria;o__Burkholderiales;f__Rhizobacter;g__Rhizobacter	1	0	0	0	0	0	0
sk__Bacteria;k__Rhizobium;p__Proteobacteria;c__Alphaproteobacteria;o__Rhizobiales;f__Rhizobiaceae;g__Rhizobium	1	0	0	0	0	0	0
sk__Bacteria;k__Rhizomicrobium;p__Proteobacteria;c__Alphaproteobacteria;o__Micropepsales;f__Micropepsaceae;g__Rhizomicrobium	1	0	0	0	0	0	0
sk__Bacteria;k__Rhizorhapis;p__Proteobacteria;c__Alphaproteobacteria;o__Sphingomonadales;f__Sphingomonadaceae;g__Rhizorhapis	1	0	0	0	0	0	0
sk__Bacteria;k__Rhodanobacter;p__Proteobacteria;c__Gammaproteobacteria;o__Xanthomonadales;f__Rhodanobacteraceae;g__Rhodanobacter	1	0	0	0	0	0	0
sk__Bacteria;k__Rhodobacter;p__Proteobacteria;c__Alphaproteobacteria;o__Rhodobacterales;f__Rhodobacteraceae;g__Rhodobacter	1	0	0	0	0	0	0
sk__Bacteria;k__Rhodococcus;p__Actinobacteria;c__Actinobacteria;o__Corynebacteriales;f__Nocardiaceae;g__Rhodococcus	1	0	0	0	0	0	0
sk__Bacteria;k__Rhodocytophaga;p__Bacteroidetes;c__Cytophagia;o__Cytophagales;f__Cytophagaceae;g__Rhodocytophaga	1	0	0	0	0	0	0
sk__Bacteria;k__Rhodoferax;p__Proteobacteria;c__Betaproteobacteria;o__Burkholderiales;f__Comamonadaceae;g__Rhodoferax	1	0	0	0	0	0	0
sk__Bacteria;k__Rhodomicrobium;p__Proteobacteria;c__Alphaproteobacteria;o__Rhizobiales;f__Hyphomicrobiaceae;g__Rhodomicrobium	1	0	0	0	0	0	0
sk__Bacteria;k__Rhodopirellula;p__Planctomycetes;c__Planctomycetia;o__Planctomycetales;f__Planctomycetaceae;g__Rhodopirellula	1	0	0	0	0	0	0
sk__Bacteria;k__Rhodoplanes;p__Proteobacteria;c__Alphaproteobacteria;o__Rhizobiales;f__Hyphomicrobiaceae;g__Rhodoplanes	1	0	0	0	0	0	0
sk__Bacteria;k__Rhodovarius;p__Proteobacteria;c__Alphaproteobacteria;o__Rhodovarius;f__Rhodovarius;g__Rhodovarius	1	0	0	0	0	0	0
sk__Bacteria;k__Rhodovastum;p__Proteobacteria;c__Alphaproteobacteria;o__Rhodospirillales;f__Acetobacteraceae;g__Rhodovastum	1	0	0	0	0	0	0
sk__Bacteria;k__Rickettsiella;p__Proteobacteria;c__Gammaproteobacteria;o__Legionellales;f__Coxiellaceae;g__Rickettsiella	1	0	0	0	0	0	0
sk__Bacteria;k__Rikenella;p__Bacteroidetes;c__Bacteroidia;o__Bacteroidales;f__Rikenellaceae;g__Rikenella	1	0	0	0	0	0	0
sk__Bacteria;k__Robiginitalea;p__Bacteroidetes;c__Flavobacteriia;o__Flavobacteriales;f__Flavobacteriaceae;g__Robiginitalea	1	0	0	0	0	0	0
sk__Bacteria;k__Robiginitomaculum;p__Proteobacteria;c__Alphaproteobacteria;o__Rhodobacterales;f__Hyphomonadaceae;g__Robiginitomaculum	1	0	0	0	0	0	0
sk__Bacteria;k__Robinsoniella;p__Firmicutes;c__Clostridia;o__Clostridiales;f__Lachnospiraceae;g__Robinsoniella	1	0	0	0	0	0	0
sk__Bacteria;k__Romboutsia;p__Firmicutes;c__Clostridia;o__Clostridiales;f__Peptostreptococcaceae;g__Romboutsia	1	0	0	0	0	0	0
sk__Bacteria;k__Roseburia;p__Firmicutes;c__Clostridia;o__Clostridiales;f__Lachnospiraceae;g__Roseburia	1	0	0	0	0	0	0
sk__Bacteria;k__Roseiarcus;p__Proteobacteria;c__Alphaproteobacteria;o__Rhizobiales;f__Roseiarcaceae;g__Roseiarcus	1	0	0	0	0	0	0
sk__Bacteria;k__Roseibacillus;p__Verrucomicrobia;c__Verrucomicrobiae;o__Verrucomicrobiales;f__Verrucomicrobiaceae;g__Roseibacillus	1	0	0	0	0	0	0
sk__Bacteria;k__Roseimarinus;p__Bacteroidetes;c__Bacteroidia;o__Marinilabiliales;f__Prolixibacteraceae;g__Roseimarinus	1	0	0	0	0	0	0
sk__Bacteria;k__Roseimicrobium;p__Verrucomicrobia;c__Verrucomicrobiae;o__Verrucomicrobiales;f__Verrucomicrobiaceae;g__Roseimicrobium	1	0	0	0	0	0	0
sk__Bacteria;k__Roseococcus;p__Proteobacteria;c__Alphaproteobacteria;o__Rhodospirillales;f__Acetobacteraceae;g__Roseococcus	1	0	0	0	0	0	0
sk__Bacteria;k__Roseomonas;p__Proteobacteria;c__Alphaproteobacteria;o__Rhodospirillales;f__Acetobacteraceae;g__Roseomonas	1	0	0	0	0	0	0
sk__Bacteria;k__Roseovarius;p__Proteobacteria;c__Alphaproteobacteria;o__Rhodobacterales;f__Rhodobacteraceae;g__Roseovarius	1	0	0	0	0	0	0
sk__Bacteria;k__Rothia;p__Actinobacteria;c__Actinobacteria;o__Micrococcales;f__Micrococcaceae;g__Rothia	1	0	0	0	0	0	0
sk__Bacteria;k__Rothia_dentocariosa;p__Actinobacteria;c__Actinobacteria;o__Micrococcales;f__Micrococcaceae;g__Rothia	1	0	0	0	0	0	0
sk__Bacteria;k__Rubellimicrobium;p__Proteobacteria;c__Alphaproteobacteria;o__Rhodobacterales;f__Rhodobacteraceae;g__Rubellimicrobium	1	0	0	0	0	0	0
sk__Bacteria;k__Rubidimonas;p__Bacteroidetes;c__Saprospiria;o__Saprospirales;f__Saprospiraceae;g__Rubidimonas	1	0	0	0	0	0	0
sk__Bacteria;k__Rubripirellula;p__Planctomycetes;c__Planctomycetia;o__Planctomycetales;f__Planctomycetaceae;g__Rubripirellula	1	0	0	0	0	0	0
sk__Bacteria;k__Rubritalea;p__Verrucomicrobia;c__Verrucomicrobiae;o__Verrucomicrobiales;f__Rubritaleaceae;g__Rubritalea	1	0	0	0	0	0	0
sk__Bacteria;k__Rubrobacter;p__Actinobacteria;c__Rubrobacteria;o__Rubrobacterales;f__Rubrobacteraceae;g__Rubrobacter	1	0	0	0	0	0	0
sk__Bacteria;k__Ruminiclostridium;p__Firmicutes;c__Clostridia;o__Clostridiales;f__Ruminococcaceae;g__Ruminiclostridium	1	0	0	0	0	0	0
sk__Bacteria;k__Ruminobacter;p__Proteobacteria;c__Gammaproteobacteria;o__Aeromonadales;f__Succinivibrionaceae;g__Ruminobacter	1	0	0	0	0	0	0
sk__Bacteria;k__Ruminococcus;p__Firmicutes;c__Clostridia;o__Clostridiales;f__Ruminococcaceae;g__Ruminococcus	1	0	0	0	0	0	0
sk__Bacteria;k__Ruminococcus_sp._Marseille-P328;p__Firmicutes;c__Clostridia;o__Clostridiales;f__Ruminococcaceae;g__Ruminococcus	1	0	0	0	0	0	0
sk__Bacteria;k__Runella;p__Bacteroidetes;c__Cytophagia;o__Cytophagales;f__Cytophagaceae;g__Runella	1	0	0	0	0	0	0
sk__Bacteria;k__SAR116_cluster_alpha_proteobacterium_HIMB100;p__Proteobacteria;c__Alphaproteobacteria;o__SAR116_cluster_alpha_proteobacterium_HIMB100;f__SAR116_cluster_alpha_proteobacterium_HIMB100;g__SAR116_cluster_alpha_proteobacterium_HIMB100	1	0	0	0	0	0	0
sk__Bacteria;k__Saccharofermentans;p__Firmicutes;c__Clostridia;o__Clostridiales;f__Ruminococcaceae;g__Saccharofermentans	1	0	0	0	0	0	0
sk__Bacteria;k__Salinimicrobium;p__Bacteroidetes;c__Flavobacteriia;o__Flavobacteriales;f__Flavobacteriaceae;g__Salinimicrobium	1	0	0	0	0	0	0
sk__Bacteria;k__Sandaracinus;p__Proteobacteria;c__Deltaproteobacteria;o__Myxococcales;f__Sandaracinaceae;g__Sandaracinus	1	0	0	0	0	0	0
sk__Bacteria;k__Sarcina;p__Firmicutes;c__Clostridia;o__Clostridiales;f__Clostridiaceae;g__Sarcina	1	0	0	0	0	0	0
sk__Bacteria;k__Schleiferia;p__Bacteroidetes;c__Flavobacteriia;o__Flavobacteriales;f__Schleiferiaceae;g__Schleiferia	1	0	0	0	0	0	0
sk__Bacteria;k__Schlesneria;p__Planctomycetes;c__Planctomycetia;o__Planctomycetales;f__Planctomycetaceae;g__Schlesneria	1	0	0	0	0	0	0
sk__Bacteria;k__Sedimentibacter;p__Firmicutes;c__Tissierellia;o__Sedimentibacter;f__Sedimentibacter;g__Sedimentibacter	1	0	0	0	0	0	0
sk__Bacteria;k__Sedimenticola;p__Proteobacteria;c__Gammaproteobacteria;o__Sedimenticola;f__Sedimenticola;g__Sedimenticola	1	0	0	0	0	0	0
sk__Bacteria;k__Sediminibacterium;p__Bacteroidetes;c__Chitinophagia;o__Chitinophagales;f__Chitinophagaceae;g__Sediminibacterium	1	0	0	0	0	0	0
sk__Bacteria;k__Sediminispirochaeta;p__Spirochaetes;c__Spirochaetia;o__Spirochaetales;f__Spirochaetaceae;g__Sediminispirochaeta	1	0	0	0	0	0	0
sk__Bacteria;k__Segetibacter;p__Bacteroidetes;c__Chitinophagia;o__Chitinophagales;f__Chitinophagaceae;g__Segetibacter	1	0	0	0	0	0	0
sk__Bacteria;k__Selenomonas;p__Firmicutes;c__Negativicutes;o__Selenomonadales;f__Selenomonadaceae;g__Selenomonas	1	0	0	0	0	0	0
sk__Bacteria;k__Sellimonas;p__Firmicutes;c__Clostridia;o__Clostridiales;f__Lachnospiraceae;g__Sellimonas	1	0	0	0	0	0	0
sk__Bacteria;k__Serratia;p__Proteobacteria;c__Gammaproteobacteria;o__Enterobacterales;f__Yersiniaceae;g__Serratia	1	0	0	0	0	0	0
sk__Bacteria;k__Shewanella;p__Proteobacteria;c__Gammaproteobacteria;o__Alteromonadales;f__Shewanellaceae;g__Shewanella	1	0	0	0	0	0	0
sk__Bacteria;k__Shuttleworthia;p__Firmicutes;c__Clostridia;o__Clostridiales;f__Lachnospiraceae;g__Shuttleworthia	1	0	0	0	0	0	0
sk__Bacteria;k__Simonsiella;p__Proteobacteria;c__Betaproteobacteria;o__Neisseriales;f__Neisseriaceae;g__Simonsiella	1	0	0	0	0	0	0
sk__Bacteria;k__Singulisphaera;p__Planctomycetes;c__Planctomycetia;o__Planctomycetales;f__Isosphaeraceae;g__Singulisphaera	1	0	0	0	0	0	0
sk__Bacteria;k__Slackia;p__Actinobacteria;c__Coriobacteriia;o__Eggerthellales;f__Eggerthellaceae;g__Slackia	1	0	0	0	0	0	0
sk__Bacteria;k__Smithella;p__Proteobacteria;c__Deltaproteobacteria;o__Syntrophobacterales;f__Syntrophaceae;g__Smithella	1	0	0	0	0	0	0
sk__Bacteria;k__Sneathiella;p__Proteobacteria;c__Alphaproteobacteria;o__Sneathiellales;f__Sneathiellaceae;g__Sneathiella	1	0	0	0	0	0	0
sk__Bacteria;k__Snodgrassella;p__Proteobacteria;c__Betaproteobacteria;o__Neisseriales;f__Neisseriaceae;g__Snodgrassella	1	0	0	0	0	0	0
sk__Bacteria;k__Solirubrobacter;p__Actinobacteria;c__Thermoleophilia;o__Solirubrobacterales;f__Solirubrobacteraceae;g__Solirubrobacter	1	0	0	0	0	0	0
sk__Bacteria;k__Solitalea;p__Bacteroidetes;c__Sphingobacteriia;o__Sphingobacteriales;f__Sphingobacteriaceae;g__Solitalea	1	0	0	0	0	0	0
sk__Bacteria;k__Solobacterium;p__Firmicutes;c__Erysipelotrichia;o__Erysipelotrichales;f__Erysipelotrichaceae;g__Solobacterium	1	0	0	0	0	0	0
sk__Bacteria;k__Sorangium;p__Proteobacteria;c__Deltaproteobacteria;o__Myxococcales;f__Polyangiaceae;g__Sorangium	1	0	0	0	0	0	0
sk__Bacteria;k__Sphaerochaeta;p__Spirochaetes;c__Spirochaetia;o__Spirochaetales;f__Spirochaetaceae;g__Sphaerochaeta	1	0	0	0	0	0	0
sk__Bacteria;k__Sphaerotilus;p__Proteobacteria;c__Betaproteobacteria;o__Burkholderiales;f__Sphaerotilus;g__Sphaerotilus	1	0	0	0	0	0	0
sk__Bacteria;k__Sphingobacterium;p__Bacteroidetes;c__Sphingobacteriia;o__Sphingobacteriales;f__Sphingobacteriaceae;g__Sphingobacterium	1	0	0	0	0	0	0
sk__Bacteria;k__Sphingobium;p__Proteobacteria;c__Alphaproteobacteria;o__Sphingomonadales;f__Sphingomonadaceae;g__Sphingobium	1	0	0	0	0	0	0
sk__Bacteria;k__Sphingomonas;p__Proteobacteria;c__Alphaproteobacteria;o__Sphingomonadales;f__Sphingomonadaceae;g__Sphingomonas	1	0	0	0	0	0	0
sk__Bacteria;k__Sphingopyxis;p__Proteobacteria;c__Alphaproteobacteria;o__Sphingomonadales;f__Sphingomonadaceae;g__Sphingopyxis	1	0	0	0	0	0	0
sk__Bacteria;k__Spirosoma;p__Bacteroidetes;c__Cytophagia;o__Cytophagales;f__Cytophagaceae;g__Spirosoma	1	0	0	0	0	0	0
sk__Bacteria;k__Sporichthya;p__Actinobacteria;c__Actinobacteria;o__Frankiales;f__Sporichthyaceae;g__Sporichthya	1	0	0	0	0	0	0
sk__Bacteria;k__Sporocytophaga;p__Bacteroidetes;c__Cytophagia;o__Cytophagales;f__Cytophagaceae;g__Sporocytophaga	1	0	0	0	0	0	0
sk__Bacteria;k__Sporosarcina;p__Firmicutes;c__Bacilli;o__Bacillales;f__Planococcaceae;g__Sporosarcina	1	0	0	0	0	0	0
sk__Bacteria;k__Staphylococcus;p__Firmicutes;c__Bacilli;o__Bacillales;f__Staphylococcaceae;g__Staphylococcus	1	0	0	0	0	0	0
sk__Bacteria;k__Staphylococcus_hominis;p__Firmicutes;c__Bacilli;o__Bacillales;f__Staphylococcaceae;g__Staphylococcus	1	0	0	0	0	0	0
sk__Bacteria;k__Stenotrophobacter;p__Acidobacteria;c__Blastocatellia;o__Stenotrophobacter;f__Stenotrophobacter;g__Stenotrophobacter	1	0	0	0	0	0	0
sk__Bacteria;k__Stenotrophomonas;p__Proteobacteria;c__Gammaproteobacteria;o__Xanthomonadales;f__Xanthomonadaceae;g__Stenotrophomonas	1	0	0	0	0	0	0
sk__Bacteria;k__Steroidobacter;p__Proteobacteria;c__Gammaproteobacteria;o__Nevskiales;f__Sinobacteraceae;g__Steroidobacter	1	0	0	0	0	0	0
sk__Bacteria;k__Stomatobaculum;p__Firmicutes;c__Clostridia;o__Clostridiales;f__Lachnospiraceae;g__Stomatobaculum	1	0	0	0	0	0	0
sk__Bacteria;k__Streptobacillus;p__Fusobacteria;c__Fusobacteriia;o__Fusobacteriales;f__Leptotrichiaceae;g__Streptobacillus	1	0	0	0	0	0	0
sk__Bacteria;k__Streptococcus;p__Firmicutes;c__Bacilli;o__Lactobacillales;f__Streptococcaceae;g__Streptococcus	1	0	0	0	0	0	0
sk__Bacteria;k__Streptococcus_anginosus;p__Firmicutes;c__Bacilli;o__Lactobacillales;f__Streptococcaceae;g__Streptococcus	1	0	0	0	0	0	0
sk__Bacteria;k__Streptococcus_mutans;p__Firmicutes;c__Bacilli;o__Lactobacillales;f__Streptococcaceae;g__Streptococcus	1	0	0	0	0	0	0
sk__Bacteria;k__Streptococcus_sanguinis;p__Firmicutes;c__Bacilli;o__Lactobacillales;f__Streptococcaceae;g__Streptococcus	1	0	0	0	0	0	0
sk__Bacteria;k__Streptococcus_sp._oral_clone_ASCC01;p__Firmicutes;c__Bacilli;o__Lactobacillales;f__Streptococcaceae;g__Streptococcus	1	0	0	0	0	0	0
sk__Bacteria;k__Streptomyces;p__Actinobacteria;c__Actinobacteria;o__Streptomycetales;f__Streptomycetaceae;g__Streptomyces	1	0	0	0	0	0	0
sk__Bacteria;k__Subdoligranulum;p__Firmicutes;c__Clostridia;o__Clostridiales;f__Ruminococcaceae;g__Subdoligranulum	1	0	0	0	0	0	0
sk__Bacteria;k__Succiniclasticum;p__Firmicutes;c__Negativicutes;o__Acidaminococcales;f__Acidaminococcaceae;g__Succiniclasticum	1	0	0	0	0	0	0
sk__Bacteria;k__Succinivibrio;p__Proteobacteria;c__Gammaproteobacteria;o__Aeromonadales;f__Succinivibrionaceae;g__Succinivibrio	1	0	0	0	0	0	0
sk__Bacteria;k__Sulfitobacter;p__Proteobacteria;c__Alphaproteobacteria;o__Rhodobacterales;f__Rhodobacteraceae;g__Sulfitobacter	1	0	0	0	0	0	0
sk__Bacteria;k__Sulfuricurvum;p__Proteobacteria;c__Epsilonproteobacteria;o__Campylobacterales;f__Helicobacteraceae;g__Sulfuricurvum	1	0	0	0	0	0	0
sk__Bacteria;k__Sulfuriferula;p__Proteobacteria;c__Betaproteobacteria;o__Nitrosomonadales;f__Gallionellaceae;g__Sulfuriferula	1	0	0	0	0	0	0
sk__Bacteria;k__Sulfurifustis;p__Proteobacteria;c__Gammaproteobacteria;o__Acidiferrobacterales;f__Acidiferrobacteraceae;g__Sulfurifustis	1	0	0	0	0	0	0
sk__Bacteria;k__Sulfurimonas;p__Proteobacteria;c__Epsilonproteobacteria;o__Campylobacterales;f__Helicobacteraceae;g__Sulfurimonas	1	0	0	0	0	0	0
sk__Bacteria;k__Sulfuritalea;p__Proteobacteria;c__Betaproteobacteria;o__Nitrosomonadales;f__Sterolibacteriaceae;g__Sulfuritalea	1	0	0	0	0	0	0
sk__Bacteria;k__Sulfurospirillum;p__Proteobacteria;c__Epsilonproteobacteria;o__Campylobacterales;f__Campylobacteraceae;g__Sulfurospirillum	1	0	0	0	0	0	0
sk__Bacteria;k__Sulfurovum;p__Proteobacteria;c__Epsilonproteobacteria;o__Sulfurovum;f__Sulfurovum;g__Sulfurovum	1	0	0	0	0	0	0
sk__Bacteria;k__Sutterella;p__Proteobacteria;c__Betaproteobacteria;o__Burkholderiales;f__Sutterellaceae;g__Sutterella	1	0	0	0	0	0	0
sk__Bacteria;k__Synechococcus;p__Cyanobacteria;c__Synechococcus;o__Synechococcales;f__Synechococcaceae;g__Synechococcus	1	0	0	0	0	0	0
sk__Bacteria;k__Syntrophobacter;p__Proteobacteria;c__Deltaproteobacteria;o__Syntrophobacterales;f__Syntrophobacteraceae;g__Syntrophobacter	1	0	0	0	0	0	0
sk__Bacteria;k__Syntrophococcus;p__Firmicutes;c__Clostridia;o__Clostridiales;f__Lachnospiraceae;g__Syntrophococcus	1	0	0	0	0	0	0
sk__Bacteria;k__Syntrophomonas;p__Firmicutes;c__Clostridia;o__Clostridiales;f__Syntrophomonadaceae;g__Syntrophomonas	1	0	0	0	0	0	0
sk__Bacteria;k__Syntrophorhabdus;p__Proteobacteria;c__Deltaproteobacteria;o__Syntrophobacterales;f__Syntrophorhabdaceae;g__Syntrophorhabdus	1	0	0	0	0	0	0
sk__Bacteria;k__Syntrophus;p__Proteobacteria;c__Deltaproteobacteria;o__Syntrophobacterales;f__Syntrophaceae;g__Syntrophus	1	0	0	0	0	0	0
sk__Bacteria;k__Taibaiella;p__Bacteroidetes;c__Chitinophagia;o__Chitinophagales;f__Chitinophagaceae;g__Taibaiella	1	0	0	0	0	0	0
sk__Bacteria;k__Tannerella;p__Bacteroidetes;c__Bacteroidia;o__Bacteroidales;f__Tannerellaceae;g__Tannerella	1	0	0	0	0	0	0
sk__Bacteria;k__Tannerella_forsythia;p__Bacteroidetes;c__Bacteroidia;o__Bacteroidales;f__Tannerellaceae;g__Tannerella	1	0	0	0	0	0	0
sk__Bacteria;k__Telmatospirillum;p__Proteobacteria;c__Alphaproteobacteria;o__Rhodospirillales;f__Rhodospirillaceae;g__Telmatospirillum	1	0	0	0	0	0	0
sk__Bacteria;k__Tenacibaculum;p__Bacteroidetes;c__Flavobacteriia;o__Flavobacteriales;f__Flavobacteriaceae;g__Tenacibaculum	1	0	0	0	0	0	0
sk__Bacteria;k__Tepidimicrobium;p__Firmicutes;c__Tissierellia;o__Tepidimicrobium;f__Tepidimicrobium;g__Tepidimicrobium	1	0	0	0	0	0	0
sk__Bacteria;k__Terriglobus;p__Acidobacteria;c__Acidobacteriia;o__Acidobacteriales;f__Acidobacteriaceae;g__Terriglobus	1	0	0	0	0	0	0
sk__Bacteria;k__Terrimicrobium;p__Verrucomicrobia;c__Spartobacteria;o__Terrimicrobium;f__Terrimicrobium;g__Terrimicrobium	1	0	0	0	0	0	0
sk__Bacteria;k__Terrimonas;p__Bacteroidetes;c__Chitinophagia;o__Chitinophagales;f__Chitinophagaceae;g__Terrimonas	1	0	0	0	0	0	0
sk__Bacteria;k__Terrisporobacter;p__Firmicutes;c__Clostridia;o__Clostridiales;f__Peptostreptococcaceae;g__Terrisporobacter	1	0	0	0	0	0	0
sk__Bacteria;k__Tetrasphaera;p__Actinobacteria;c__Actinobacteria;o__Micrococcales;f__Intrasporangiaceae;g__Tetrasphaera	1	0	0	0	0	0	0
sk__Bacteria;k__Thalassolituus;p__Proteobacteria;c__Gammaproteobacteria;o__Oceanospirillales;f__Oceanospirillaceae;g__Thalassolituus	1	0	0	0	0	0	0
sk__Bacteria;k__Thalassospira;p__Proteobacteria;c__Alphaproteobacteria;o__Rhodospirillales;f__Rhodospirillaceae;g__Thalassospira	1	0	0	0	0	0	0
sk__Bacteria;k__Thalassotalea;p__Proteobacteria;c__Gammaproteobacteria;o__Alteromonadales;f__Colwelliaceae;g__Thalassotalea	1	0	0	0	0	0	0
sk__Bacteria;k__Thermoanaerobacter;p__Firmicutes;c__Clostridia;o__Thermoanaerobacterales;f__Thermoanaerobacteraceae;g__Thermoanaerobacter	1	0	0	0	0	0	0
sk__Bacteria;k__Thermoflexus;p__Chloroflexi;c__Thermoflexia;o__Thermoflexales;f__Thermoflexaceae;g__Thermoflexus	1	0	0	0	0	0	0
sk__Bacteria;k__Thermomonas;p__Proteobacteria;c__Gammaproteobacteria;o__Xanthomonadales;f__Xanthomonadaceae;g__Thermomonas	1	0	0	0	0	0	0
sk__Bacteria;k__Thermus;p__Deinococcus-Thermus;c__Deinococci;o__Thermales;f__Thermaceae;g__Thermus	1	0	0	0	0	0	0
sk__Bacteria;k__Thioalkalispira;p__Proteobacteria;c__Gammaproteobacteria;o__Chromatiales;f__Thioalkalispiraceae;g__Thioalkalispira	1	0	0	0	0	0	0
sk__Bacteria;k__Thiobacillus;p__Proteobacteria;c__Betaproteobacteria;o__Nitrosomonadales;f__Thiobacillaceae;g__Thiobacillus	1	0	0	0	0	0	0
sk__Bacteria;k__Thiogranum;p__Proteobacteria;c__Gammaproteobacteria;o__Chromatiales;f__Ectothiorhodospiraceae;g__Thiogranum	1	0	0	0	0	0	0
sk__Bacteria;k__Thiohalocapsa;p__Proteobacteria;c__Gammaproteobacteria;o__Chromatiales;f__Chromatiaceae;g__Thiohalocapsa	1	0	0	0	0	0	0
sk__Bacteria;k__Thiohalophilus;p__Proteobacteria;c__Gammaproteobacteria;o__Chromatiales;f__Thioalkalispiraceae;g__Thiohalophilus	1	0	0	0	0	0	0
sk__Bacteria;k__Thiomicrorhabdus;p__Proteobacteria;c__Gammaproteobacteria;o__Thiotrichales;f__Piscirickettsiaceae;g__Thiomicrorhabdus	1	0	0	0	0	0	0
sk__Bacteria;k__Thiothrix;p__Proteobacteria;c__Gammaproteobacteria;o__Thiotrichales;f__Thiotrichaceae;g__Thiothrix	1	0	0	0	0	0	0
sk__Bacteria;k__Thiothrix_eikelboomii;p__Proteobacteria;c__Gammaproteobacteria;o__Thiotrichales;f__Thiotrichaceae;g__Thiothrix	1	0	0	0	0	0	0
sk__Bacteria;k__Tissierella;p__Firmicutes;c__Tissierellia;o__Tissierellales;f__Tissierellaceae;g__Tissierella	1	0	0	0	0	0	0
sk__Bacteria;k__Treponema;p__Spirochaetes;c__Spirochaetia;o__Spirochaetales;f__Spirochaetaceae;g__Treponema	1	0	0	0	0	0	0
sk__Bacteria;k__Truepera;p__Deinococcus-Thermus;c__Deinococci;o__Deinococcales;f__Trueperaceae;g__Truepera	1	0	0	0	0	0	0
sk__Bacteria;k__Tumebacillus;p__Firmicutes;c__Bacilli;o__Bacillales;f__Alicyclobacillaceae;g__Tumebacillus	1	0	0	0	0	0	0
sk__Bacteria;k__Turicella;p__Actinobacteria;c__Actinobacteria;o__Corynebacteriales;f__Corynebacteriaceae;g__Turicella	1	0	0	0	0	0	0
sk__Bacteria;k__Turicibacter;p__Firmicutes;c__Erysipelotrichia;o__Erysipelotrichales;f__Erysipelotrichaceae;g__Turicibacter	1	0	0	0	0	0	0
sk__Bacteria;k__Turneriella;p__Spirochaetes;c__Spirochaetia;o__Turneriella;f__Leptospiraceae;g__Turneriella	1	0	0	0	0	0	0
sk__Bacteria;k__Tyzzerella;p__Firmicutes;c__Clostridia;o__Clostridiales;f__Lachnospiraceae;g__Tyzzerella	1	0	0	0	0	0	0
sk__Bacteria;k__Ulvibacter;p__Bacteroidetes;c__Flavobacteriia;o__Flavobacteriales;f__Flavobacteriaceae;g__Ulvibacter	1	0	0	0	0	0	0
sk__Bacteria;k__Varibaculum;p__Actinobacteria;c__Actinobacteria;o__Actinomycetales;f__Actinomycetaceae;g__Varibaculum	1	0	0	0	0	0	0
sk__Bacteria;k__Veillonella;p__Firmicutes;c__Negativicutes;o__Veillonellales;f__Veillonellaceae;g__Veillonella	1	0	0	0	0	0	0
sk__Bacteria;k__Veillonella_parvula;p__Firmicutes;c__Negativicutes;o__Veillonellales;f__Veillonellaceae;g__Veillonella	1	0	0	0	0	0	0
sk__Bacteria;k__Vibrio;p__Proteobacteria;c__Gammaproteobacteria;o__Vibrionales;f__Vibrionaceae;g__Vibrio	1	0	0	0	0	0	0
sk__Bacteria;k__Vicinamibacter;p__Acidobacteria;c__Vicinamibacter;o__Vicinamibacter;f__Vicinamibacter;g__Vicinamibacter	1	0	0	0	0	0	0
sk__Bacteria;k__Victivallis;p__Lentisphaerae;c__Lentisphaeria;o__Victivallales;f__Victivallaceae;g__Victivallis	1	0	0	0	0	0	0
sk__Bacteria;k__Vitreoscilla;p__Proteobacteria;c__Betaproteobacteria;o__Neisseriales;f__Neisseriaceae;g__Vitreoscilla	1	0	0	0	0	0	0
sk__Bacteria;k__Weissella;p__Firmicutes;c__Bacilli;o__Lactobacillales;f__Leuconostocaceae;g__Weissella	1	0	0	0	0	0	0
sk__Bacteria;k__Williamsia;p__Actinobacteria;c__Actinobacteria;o__Corynebacteriales;f__Williamsiaceae;g__Williamsia	1	0	0	0	0	0	0
sk__Bacteria;k__Woeseia;p__Proteobacteria;c__Gammaproteobacteria;o__Chromatiales;f__Woeseiaceae;g__Woeseia	1	0	0	0	0	0	0
sk__Bacteria;k__Xanthomonas;p__Proteobacteria;c__Gammaproteobacteria;o__Xanthomonadales;f__Xanthomonadaceae;g__Xanthomonas	1	0	0	0	0	0	0
sk__Bacteria;k__Zoogloea;p__Proteobacteria;c__Betaproteobacteria;o__Rhodocyclales;f__Zoogloeaceae;g__Zoogloea	1	0	0	0	0	0	0
sk__Bacteria;k__[Eubacterium]_brachy;p__Firmicutes;c__Clostridia;o__Clostridiales;f__Clostridiales_Family_XIII._Incertae_Sedis;g__[Eubacterium]_brachy	1	0	0	0	0	0	0
sk__Bacteria;k__[Eubacterium]_eligens;p__Firmicutes;c__Clostridia;o__Clostridiales;f__Eubacteriaceae;g__Eubacterium	1	0	0	0	0	0	0
sk__Bacteria;k__[Eubacterium]_saphenum;p__Firmicutes;c__Clostridia;o__Clostridiales;f__Clostridiales_Family_XIII._Incertae_Sedis;g__[Eubacterium]_saphenum	1	0	0	0	0	0	0
sk__Bacteria;k__acidifaciens;p__Bacteroidetes;c__Bacteroidia;o__Bacteroidales;f__Bacteroidaceae;g__Bacteroides	1	0	0	0	0	0	0
sk__Bacteria;k__acidipiscis;p__Firmicutes;c__Bacilli;o__Lactobacillales;f__Lactobacillaceae;g__Lactobacillus	1	0	0	0	0	0	0
sk__Bacteria;k__acnes;p__Actinobacteria;c__Actinobacteria;o__Actinomycetales;f__Propionibacteriaceae;g__Propionibacterium	1	0	0	0	0	0	0
sk__Bacteria;k__actinobacterium_SCGC_AAA041-L13;p__Actinobacteria;c__Actinobacteria;o__actinobacterium_SCGC_AAA041-L13;f__actinobacterium_SCGC_AAA041-L13;g__actinobacterium_SCGC_AAA041-L13	1	0	0	0	0	0	0
sk__Bacteria;k__adolescentis;p__Actinobacteria;c__Actinobacteria;o__Bifidobacteriales;f__Bifidobacteriaceae;g__Bifidobacterium	1	0	0	0	0	0	0
sk__Bacteria;k__aerofaciens;p__Actinobacteria;c__Coriobacteriia;o__Coriobacteriales;f__Coriobacteriaceae;g__Collinsella	1	0	0	0	0	0	0
sk__Bacteria;k__aerogenes;p__Proteobacteria;c__Gammaproteobacteria;o__Pasteurellales;f__Pasteurellaceae;g__Pasteurella	1	0	0	0	0	0	0
sk__Bacteria;k__agalactiae;p__Firmicutes;c__Bacilli;o__Lactobacillales;f__Streptococcaceae;g__Streptococcus	1	0	0	0	0	0	0
sk__Bacteria;k__agglomerans;p__Proteobacteria;c__Gammaproteobacteria;o__Enterobacteriales;f__Enterobacteriaceae;g__Pantoea	1	0	0	0	0	0	0
sk__Bacteria;k__agilis;p__Firmicutes;c__Bacilli;o__Lactobacillales;f__Lactobacillaceae;g__Lactobacillus	1	0	0	0	0	0	0
sk__Bacteria;k__alcaligenes;p__Proteobacteria;c__Gammaproteobacteria;o__Pseudomonadales;f__Pseudomonadaceae;g__Pseudomonas	1	0	0	0	0	0	0
sk__Bacteria;k__alpha_proteobacterium_R-36501;p__Proteobacteria;c__Alphaproteobacteria;o__alpha_proteobacterium_R-36501;f__alpha_proteobacterium_R-36501;g__alpha_proteobacterium_R-36501	1	0	0	0	0	0	0
sk__Bacteria;k__amazonica;p__Proteobacteria;c__Alphaproteobacteria;o__Rickettsiales;f__mitochondria;g__Victoria	1	0	0	0	0	0	0
sk__Bacteria;k__anaerobium;p__Firmicutes;c__Erysipelotrichi;o__Erysipelotrichales;f__Erysipelotrichaceae;g__Asteroleplasma	1	0	0	0	0	0	0
sk__Bacteria;k__anaerobius;p__Firmicutes;c__Clostridia;o__Clostridiales;f__Peptostreptococcaceae;g__Peptostreptococcus	1	0	0	0	0	0	0
sk__Bacteria;k__anginosus;p__Firmicutes;c__Bacilli;o__Lactobacillales;f__Streptococcaceae;g__Streptococcus	1	0	0	0	0	0	0
sk__Bacteria;k__animalis;p__Actinobacteria;c__Actinobacteria;o__Bifidobacteriales;f__Bifidobacteriaceae;g__Bifidobacterium	1	0	0	0	0	0	0
sk__Bacteria;k__apodemus;p__Proteobacteria;c__Epsilonproteobacteria;o__Campylobacterales;f__Helicobacteraceae;g__Helicobacter	1	0	0	0	0	0	0
sk__Bacteria;k__arachidis;p__Proteobacteria;c__Gammaproteobacteria;o__Enterobacteriales;f__Enterobacteriaceae;g__Enterobacter	1	0	0	0	0	0	0
sk__Bacteria;k__asahii;p__Firmicutes;c__Bacilli;o__Bacillales;f__Bacillaceae;g__Bacillus	1	0	0	0	0	0	0
sk__Bacteria;k__atsumiense;p__Proteobacteria;c__Alphaproteobacteria;o__Rhodospirillales;f__Acetobacteraceae;g__Rhodovastum	1	0	0	0	0	0	0
sk__Bacteria;k__aureus;p__Firmicutes;c__Bacilli;o__Bacillales;f__Staphylococcaceae;g__Staphylococcus	1	0	0	0	0	0	0
sk__Bacteria;k__autotrophica;p__Proteobacteria;c__Epsilonproteobacteria;o__Campylobacterales;f__Helicobacteraceae;g__Sulfurimonas	1	0	0	0	0	0	0
sk__Bacteria;k__azabuensis;p__Firmicutes;c__Erysipelotrichi;o__Erysipelotrichales;f__Erysipelotrichaceae;g__Sharpea	1	0	0	0	0	0	0
sk__Bacteria;k__bacterium_NLAE-zl-H174;p__bacterium_NLAE-zl-H174;c__bacterium_NLAE-zl-H174;o__bacterium_NLAE-zl-H174;f__bacterium_NLAE-zl-H174;g__bacterium_NLAE-zl-H174	1	0	0	0	0	0	0
sk__Bacteria;k__bacterium_SH3-11;p__bacterium_SH3-11;c__bacterium_SH3-11;o__bacterium_SH3-11;f__bacterium_SH3-11;g__bacterium_SH3-11	1	0	0	0	0	0	0
sk__Bacteria;k__bacterium_endosymbiont_of_Curculio_sp._2;p__bacterium_endosymbiont_of_Curculio_sp._2;c__bacterium_endosymbiont_of_Curculio_sp._2;o__bacterium_endosymbiont_of_Curculio_sp._2;f__bacterium_endosymbiont_of_Curculio_sp._2;g__bacterium_endosymbiont_of_Curculio_sp._2	1	0	0	0	0	0	0
sk__Bacteria;k__bifidum;p__Actinobacteria;c__Actinobacteria;o__Bifidobacteriales;f__Bifidobacteriaceae;g__Bifidobacterium	1	0	0	0	0	0	0
sk__Bacteria;k__biforme;p__Firmicutes;c__Erysipelotrichi;o__Erysipelotrichales;f__Erysipelotrichaceae;g__[Eubacterium]	1	0	0	0	0	0	0
sk__Bacteria;k__breve;p__Actinobacteria;c__Actinobacteria;o__Bifidobacteriales;f__Bifidobacteriaceae;g__Bifidobacterium	1	0	0	0	0	0	0
sk__Bacteria;k__brevis;p__Firmicutes;c__Bacilli;o__Lactobacillales;f__Lactobacillaceae;g__Lactobacillus	1	0	0	0	0	0	0
sk__Bacteria;k__bromii;p__Firmicutes;c__Clostridia;o__Clostridiales;f__Ruminococcaceae;g__Ruminococcus	1	0	0	0	0	0	0
sk__Bacteria;k__butyricum;p__Firmicutes;c__Clostridia;o__Clostridiales;f__Clostridiaceae;g__Clostridium	1	0	0	0	0	0	0
sk__Bacteria;k__caccae;p__Bacteroidetes;c__Bacteroidia;o__Bacteroidales;f__Bacteroidaceae;g__Bacteroides	1	0	0	0	0	0	0
sk__Bacteria;k__carboxydohydrogena;p__Proteobacteria;c__Alphaproteobacteria;o__Rhizobiales;f__Bradyrhizobiaceae;g__Pseudomonas	1	0	0	0	0	0	0
sk__Bacteria;k__caseolyticus;p__Firmicutes;c__Bacilli;o__Bacillales;f__Staphylococcaceae;g__Macrococcus	1	0	0	0	0	0	0
sk__Bacteria;k__casseliflavus;p__Firmicutes;c__Bacilli;o__Lactobacillales;f__Enterococcaceae;g__Enterococcus	1	0	0	0	0	0	0
sk__Bacteria;k__cateniformis;p__Firmicutes;c__Erysipelotrichi;o__Erysipelotrichales;f__Erysipelotrichaceae;g__Coprobacillus	1	0	0	0	0	0	0
sk__Bacteria;k__cecorum;p__Firmicutes;c__Bacilli;o__Lactobacillales;f__Enterococcaceae;g__Enterococcus	1	0	0	0	0	0	0
sk__Bacteria;k__celatum;p__Firmicutes;c__Clostridia;o__Clostridiales;f__Clostridiaceae;g__Clostridium	1	0	0	0	0	0	0
sk__Bacteria;k__cereus;p__Firmicutes;c__Bacilli;o__Bacillales;f__Bacillaceae;g__Bacillus	1	0	0	0	0	0	0
sk__Bacteria;k__chitosanitabida;p__Proteobacteria;c__Betaproteobacteria;o__Burkholderiales;f__Comamonadaceae;g__Mitsuaria	1	0	0	0	0	0	0
sk__Bacteria;k__cinerea;p__Proteobacteria;c__Betaproteobacteria;o__Neisseriales;f__Neisseriaceae;g__Neisseria	1	0.0046944	0.0046944	0.0046944	0.0046944	0.0046944	0.0046944
sk__Bacteria;k__cloacae;p__Proteobacteria;c__Gammaproteobacteria;o__Enterobacteriales;f__Enterobacteriaceae;g__Enterobacter	1	0	0	0	0	0	0
sk__Bacteria;k__cocleatum;p__Firmicutes;c__Erysipelotrichi;o__Erysipelotrichales;f__Erysipelotrichaceae;g__Clostridium	1	0	0	0	0	0	0
sk__Bacteria;k__coleohominis;p__Firmicutes;c__Bacilli;o__Lactobacillales;f__Lactobacillaceae;g__Lactobacillus	1	0	0	0	0	0	0
sk__Bacteria;k__coli;p__Proteobacteria;c__Gammaproteobacteria;o__Enterobacteriales;f__Enterobacteriaceae;g__Escherichia	1	0	0	0	0	0	0
sk__Bacteria;k__colinum;p__Firmicutes;c__Clostridia;o__Clostridiales;f__Lachnospiraceae;g__Clostridium	1	0	0	0	0	0	0
sk__Bacteria;k__copri;p__Bacteroidetes;c__Bacteroidia;o__Bacteroidales;f__Prevotellaceae;g__Prevotella	1	0.000139438	0.000139438	0.000139438	0.000139438	0.000139438	0.000139438
sk__Bacteria;k__coprophilus;p__Bacteroidetes;c__Bacteroidia;o__Bacteroidales;f__Bacteroidaceae;g__Bacteroides	1	0	0	0	0	0	0
sk__Bacteria;k__coprosuis;p__Bacteroidetes;c__Bacteroidia;o__Bacteroidales;f__Bacteroidaceae;g__Bacteroides	1	0	0	0	0	0	0
sk__Bacteria;k__cylindroides;p__Firmicutes;c__Erysipelotrichi;o__Erysipelotrichales;f__Erysipelotrichaceae;g__[Eubacterium]	1	0	0	0	0	0	0
sk__Bacteria;k__dentocariosa;p__Actinobacteria;c__Actinobacteria;o__Actinomycetales;f__Micrococcaceae;g__Rothia	1	0	0	0	0	0	0
sk__Bacteria;k__depolymerans;p__Proteobacteria;c__Betaproteobacteria;o__Burkholderiales;f__Comamonadaceae;g__Roseateles	1	0	0	0	0	0	0
sk__Bacteria;k__difficile;p__Firmicutes;c__Clostridia;o__Clostridiales;f__Peptostreptococcaceae;g__[Clostridium]	1	0	0	0	0	0	0
sk__Bacteria;k__dispar;p__Firmicutes;c__Clostridia;o__Clostridiales;f__Veillonellaceae;g__Veillonella	1	0.0517314	0.0517314	0.0517314	0.0517314	0.0517314	0.0517314
sk__Bacteria;k__dispersa;p__Proteobacteria;c__Gammaproteobacteria;o__Enterobacteriales;f__Enterobacteriaceae;g__Erwinia	1	0	0	0	0	0	0
sk__Bacteria;k__distasonis;p__Bacteroidetes;c__Bacteroidia;o__Bacteroidales;f__Porphyromonadaceae;g__Parabacteroides	1	0	0	0	0	0	0
sk__Bacteria;k__dublinensis;p__Proteobacteria;c__Gammaproteobacteria;o__Enterobacteriales;f__Enterobacteriaceae;g__Cronobacter	1	0	0	0	0	0	0
sk__Bacteria;k__durum;p__Actinobacteria;c__Actinobacteria;o__Actinomycetales;f__Corynebacteriaceae;g__Corynebacterium	1	0	0	0	0	0	0
sk__Bacteria;k__eggerthii;p__Bacteroidetes;c__Bacteroidia;o__Bacteroidales;f__Bacteroidaceae;g__Bacteroides	1	0	0	0	0	0	0
sk__Bacteria;k__enterica;p__Proteobacteria;c__Gammaproteobacteria;o__Enterobacteriales;f__Enterobacteriaceae;g__Salmonella	1	0	0	0	0	0	0
sk__Bacteria;k__epidermidis;p__Firmicutes;c__Bacilli;o__Bacillales;f__Staphylococcaceae;g__Staphylococcus	1	0	0	0	0	0	0
sk__Bacteria;k__equi;p__Firmicutes;c__Bacilli;o__Lactobacillales;f__Streptococcaceae;g__Streptococcus	1	0	0	0	0	0	0
sk__Bacteria;k__eutactus;p__Firmicutes;c__Clostridia;o__Clostridiales;f__Lachnospiraceae;g__Coprococcus	1	0	0	0	0	0	0
sk__Bacteria;k__faecis;p__Firmicutes;c__Clostridia;o__Clostridiales;f__Lachnospiraceae;g__Roseburia	1	0	0	0	0	0	0
sk__Bacteria;k__farmeri;p__Proteobacteria;c__Gammaproteobacteria;o__Enterobacteriales;f__Enterobacteriaceae;g__Trabulsiella	1	0	0	0	0	0	0
sk__Bacteria;k__felis;p__Proteobacteria;c__Gammaproteobacteria;o__Pasteurellales;f__Pasteurellaceae;g__Haemophilus	1	0	0	0	0	0	0
sk__Bacteria;k__firmus;p__Firmicutes;c__Bacilli;o__Bacillales;f__Bacillaceae;g__Bacillus	1	0	0	0	0	0	0
sk__Bacteria;k__flavefaciens;p__Firmicutes;c__Clostridia;o__Clostridiales;f__Ruminococcaceae;g__Ruminococcus	1	0	0	0	0	0	0
sk__Bacteria;k__flexus;p__Firmicutes;c__Bacilli;o__Bacillales;f__Bacillaceae;g__Bacillus	1	0	0	0	0	0	0
sk__Bacteria;k__formatexigens;p__Firmicutes;c__Clostridia;o__Clostridiales;f__Lachnospiraceae;g__Marvinbryantia	1	0	0	0	0	0	0
sk__Bacteria;k__formicigenerans;p__Firmicutes;c__Clostridia;o__Clostridiales;f__Lachnospiraceae;g__Dorea	1	0	0	0	0	0	0
sk__Bacteria;k__fragi;p__Proteobacteria;c__Gammaproteobacteria;o__Pseudomonadales;f__Pseudomonadaceae;g__Pseudomonas	1	0	0	0	0	0	0
sk__Bacteria;k__fragilis;p__Bacteroidetes;c__Bacteroidia;o__Bacteroidales;f__Bacteroidaceae;g__Bacteroides	1	4.64792e-05	4.64792e-05	4.64792e-05	4.64792e-05	4.64792e-05	4.64792e-05
sk__Bacteria;k__garvieae;p__Firmicutes;c__Bacilli;o__Lactobacillales;f__Streptococcaceae;g__Lactococcus	1	0	0	0	0	0	0
sk__Bacteria;k__gasigenes;p__Firmicutes;c__Clostridia;o__Clostridiales;f__Clostridiaceae;g__Clostridium	1	0	0	0	0	0	0
sk__Bacteria;k__genosp.;p__Proteobacteria;c__Alphaproteobacteria;o__Rhizobiales;f__Bradyrhizobiaceae;g__Bosea	1	0	0	0	0	0	0
sk__Bacteria;k__ginsengihumi;p__Firmicutes;c__Bacilli;o__Bacillales;f__Bacillaceae;g__Bacillus	1	0	0	0	0	0	0
sk__Bacteria;k__gnavus;p__Firmicutes;c__Clostridia;o__Clostridiales;f__Lachnospiraceae;g__[Ruminococcus]	1	9.29584e-05	9.29584e-05	9.29584e-05	9.29584e-05	9.29584e-05	9.29584e-05
sk__Bacteria;k__guilliermondii;p__Firmicutes;c__Clostridia;o__Clostridiales;f__Ruminococcaceae;g__Oscillospira	1	0	0	0	0	0	0
sk__Bacteria;k__hepaticus;p__Proteobacteria;c__Epsilonproteobacteria;o__Campylobacterales;f__Helicobacteraceae;g__Helicobacter	1	0	0	0	0	0	0
sk__Bacteria;k__hiranonis;p__Firmicutes;c__Clostridia;o__Clostridiales;f__Clostridiaceae;g__Clostridium	1	0	0	0	0	0	0
sk__Bacteria;k__hormaechei;p__Proteobacteria;c__Gammaproteobacteria;o__Enterobacteriales;f__Enterobacteriaceae;g__Enterobacter	1	0	0	0	0	0	0
sk__Bacteria;k__hungatei;p__Firmicutes;c__Clostridia;o__Clostridiales;f__Ruminococcaceae;g__Clostridium	1	0	0	0	0	0	0
sk__Bacteria;k__indistinctus;p__Bacteroidetes;c__Bacteroidia;o__Bacteroidales;f__Rikenellaceae;g__Alistipes	1	0	0	0	0	0	0
sk__Bacteria;k__iners;p__Firmicutes;c__Bacilli;o__Lactobacillales;f__Lactobacillaceae;g__Lactobacillus	1	0	0	0	0	0	0
sk__Bacteria;k__infantis;p__Firmicutes;c__Bacilli;o__Lactobacillales;f__Streptococcaceae;g__Streptococcus	1	0.000325354	0.000325354	0.000325354	0.000325354	0.000325354	0.000325354
sk__Bacteria;k__intestinale;p__Firmicutes;c__Clostridia;o__Clostridiales;f__Clostridiaceae;g__Clostridium	1	0	0	0	0	0	0
sk__Bacteria;k__irgensii;p__Bacteroidetes;c__Flavobacteriia;o__Flavobacteriales;f__Flavobacteriaceae;g__Polaribacter	1	0	0	0	0	0	0
sk__Bacteria;k__johnsonii;p__Proteobacteria;c__Gammaproteobacteria;o__Pseudomonadales;f__Moraxellaceae;g__Acinetobacter	1	4.64792e-05	4.64792e-05	4.64792e-05	4.64792e-05	4.64792e-05	4.64792e-05
sk__Bacteria;k__laterosporus;p__Firmicutes;c__Bacilli;o__Bacillales;f__Paenibacillaceae;g__Brevibacillus	1	0	0	0	0	0	0
sk__Bacteria;k__lenta;p__Actinobacteria;c__Coriobacteriia;o__Coriobacteriales;f__Coriobacteriaceae;g__Eggerthella	1	0	0	0	0	0	0
sk__Bacteria;k__llatzerense;p__Actinobacteria;c__Actinobacteria;o__Actinomycetales;f__Mycobacteriaceae;g__Mycobacterium	1	0	0	0	0	0	0
sk__Bacteria;k__longum;p__Actinobacteria;c__Actinobacteria;o__Bifidobacteriales;f__Bifidobacteriaceae;g__Bifidobacterium	1	0	0	0	0	0	0
sk__Bacteria;k__lovleyi;p__Proteobacteria;c__Deltaproteobacteria;o__Desulfuromonadales;f__Geobacteraceae;g__Geobacter	1	0	0	0	0	0	0
sk__Bacteria;k__ludwigii;p__Proteobacteria;c__Gammaproteobacteria;o__Enterobacteriales;f__Enterobacteriaceae;g__Enterobacter	1	4.64792e-05	4.64792e-05	4.64792e-05	4.64792e-05	4.64792e-05	4.64792e-05
sk__Bacteria;k__luteciae;p__Firmicutes;c__Bacilli;o__Lactobacillales;f__Streptococcaceae;g__Streptococcus	1	0	0	0	0	0	0
sk__Bacteria;k__luteus;p__Actinobacteria;c__Actinobacteria;o__Actinomycetales;f__Micrococcaceae;g__Micrococcus	1	0	0	0	0	0	0
sk__Bacteria;k__lwoffii;p__Proteobacteria;c__Gammaproteobacteria;o__Pseudomonadales;f__Moraxellaceae;g__Acinetobacter	1	0	0	0	0	0	0
sk__Bacteria;k__marcescens;p__Proteobacteria;c__Gammaproteobacteria;o__Enterobacteriales;f__Enterobacteriaceae;g__Serratia	1	0	0	0	0	0	0
sk__Bacteria;k__mastitidis;p__Actinobacteria;c__Actinobacteria;o__Actinomycetales;f__Corynebacteriaceae;g__Corynebacterium	1	0	0	0	0	0	0
sk__Bacteria;k__melaninogenica;p__Bacteroidetes;c__Bacteroidia;o__Bacteroidales;f__Prevotellaceae;g__Prevotella	1	0.0403439	0.0403439	0.0403439	0.0403439	0.0403439	0.0403439
sk__Bacteria;k__metallolevans;p__Firmicutes;c__Clostridia;o__Clostridiales;f__Peptostreptococcaceae;g__Clostridium	1	0	0	0	0	0	0
sk__Bacteria;k__methylpentosum;p__Firmicutes;c__Clostridia;o__Clostridiales;f__Ruminococcaceae;g__Clostridium	1	0	0	0	0	0	0
sk__Bacteria;k__minor;p__Firmicutes;c__Bacilli;o__Lactobacillales;f__Streptococcaceae;g__Streptococcus	1	0	0	0	0	0	0
sk__Bacteria;k__mitsuokai;p__Firmicutes;c__Erysipelotrichi;o__Erysipelotrichales;f__Erysipelotrichaceae;g__Catenibacterium	1	0	0	0	0	0	0
sk__Bacteria;k__moorei;p__Firmicutes;c__Erysipelotrichi;o__Erysipelotrichales;f__Erysipelotrichaceae;g__Bulleidia	1	0.00255636	0.00255636	0.00255636	0.00255636	0.00255636	0.00255636
sk__Bacteria;k__morganii;p__Proteobacteria;c__Gammaproteobacteria;o__Enterobacteriales;f__Enterobacteriaceae;g__Morganella	1	0	0	0	0	0	0
sk__Bacteria;k__mucilaginosa;p__Actinobacteria;c__Actinobacteria;o__Actinomycetales;f__Micrococcaceae;g__Rothia	1	0.113874	0.113874	0.113874	0.113874	0.113874	0.113874
sk__Bacteria;k__muciniphila;p__Verrucomicrobia;c__Verrucomicrobiae;o__Verrucomicrobiales;f__Verrucomicrobiaceae;g__Akkermansia	1	0	0	0	0	0	0
sk__Bacteria;k__mucosae;p__Firmicutes;c__Bacilli;o__Lactobacillales;f__Lactobacillaceae;g__Lactobacillus	1	0	0	0	0	0	0
sk__Bacteria;k__multacida;p__Firmicutes;c__Clostridia;o__Clostridiales;f__Veillonellaceae;g__Mitsuokella	1	0	0	0	0	0	0
sk__Bacteria;k__nanceiensis;p__Bacteroidetes;c__Bacteroidia;o__Bacteroidales;f__Prevotellaceae;g__Prevotella	1	0.00999303	0.00999303	0.00999303	0.00999303	0.00999303	0.00999303
sk__Bacteria;k__nanhaisediminis;p__Proteobacteria;c__Alphaproteobacteria;o__Sphingomonadales;f__Erythrobacteraceae;g__Erythrobacter	1	0	0	0	0	0	0
sk__Bacteria;k__nasimurium;p__Actinobacteria;c__Actinobacteria;o__Actinomycetales;f__Micrococcaceae;g__Rothia	1	0	0	0	0	0	0
sk__Bacteria;k__neonatale;p__Firmicutes;c__Clostridia;o__Clostridiales;f__Clostridiaceae;g__Clostridium	1	0	0	0	0	0	0
sk__Bacteria;k__noxia;p__Firmicutes;c__Clostridia;o__Clostridiales;f__Veillonellaceae;g__Selenomonas	1	0	0	0	0	0	0
sk__Bacteria;k__nucifera;p__Proteobacteria;c__Alphaproteobacteria;o__Rickettsiales;f__mitochondria;g__Nelumbo	1	0	0	0	0	0	0
sk__Bacteria;k__obeum;p__Firmicutes;c__Clostridia;o__Clostridiales;f__Lachnospiraceae;g__Blautia	1	0	0	0	0	0	0
sk__Bacteria;k__oedipodis;p__Proteobacteria;c__Betaproteobacteria;o__Burkholderiales;f__Alcaligenaceae;g__Brackiella	1	0	0	0	0	0	0
sk__Bacteria;k__oeni;p__Firmicutes;c__Bacilli;o__Lactobacillales;f__Leuconostocaceae;g__Oenococcus	1	0	0	0	0	0	0
[truncated: 544 more rows]
