# Supplementary material for: Ontology-aware deep learning enables ultrafast and interpretable source tracking among sub-million microbial community samples from hundreds of niches
Source: Genome Med. 2022 Apr 26;14:43. doi: 10.1186/s13073-022-01047-5 (PMC9040266; doi:10.1186/s13073-022-01047-5)
Supplement: Supplementary file 4 — Additional file 4. Data download links for all five datasets used in this study. [file 13073_2022_1047_MOESM4_ESM.xlsx]

## Sheet: Combined_dataset
Combined dataset
RunID	AnalysisID	URL	Environment (as of January 2020)
SRR5178101	MGYA00148736	https://www.ebi.ac.uk/metagenomics/api/v1/analyses/MGYA00148736/file/SRR5178101_MERGED_FASTQ_SSU_OTU.tsv	Root-Host_associated-Human-Digestive_system-Oral-Subgingival_plaque
SRR2154895	MGYA00151072	https://www.ebi.ac.uk/metagenomics/api/v1/analyses/MGYA00151072/file/SRR2154895_FASTQ_SSU_OTU.tsv	Root-Host_associated-Human-Digestive_system-Oral-Subgingival_plaque
SRR5178088	MGYA00148800	https://www.ebi.ac.uk/metagenomics/api/v1/analyses/MGYA00148800/file/SRR5178088_MERGED_FASTQ_SSU_OTU.tsv	Root-Host_associated-Human-Digestive_system-Oral-Subgingival_plaque
SRR2155039	MGYA00150989	https://www.ebi.ac.uk/metagenomics/api/v1/analyses/MGYA00150989/file/SRR2155039_FASTQ_SSU_OTU.tsv	Root-Host_associated-Human-Digestive_system-Oral-Subgingival_plaque
SRR2086906	MGYA00143966	https://www.ebi.ac.uk/metagenomics/api/v1/analyses/MGYA00143966/file/SRR2086906_MERGED_FASTQ_SSU_OTU.tsv	Root-Host_associated-Human-Digestive_system-Oral-Subgingival_plaque
SRR2086796	MGYA00143974	https://www.ebi.ac.uk/metagenomics/api/v1/analyses/MGYA00143974/file/SRR2086796_MERGED_FASTQ_SSU_OTU.tsv	Root-Host_associated-Human-Digestive_system-Oral-Subgingival_plaque
SRR2086822	MGYA00143826	https://www.ebi.ac.uk/metagenomics/api/v1/analyses/MGYA00143826/file/SRR2086822_MERGED_FASTQ_SSU_OTU.tsv	Root-Host_associated-Human-Digestive_system-Oral-Subgingival_plaque
SRR2086747	MGYA00143923	https://www.ebi.ac.uk/metagenomics/api/v1/analyses/MGYA00143923/file/SRR2086747_MERGED_FASTQ_SSU_OTU.tsv	Root-Host_associated-Human-Digestive_system-Oral-Subgingival_plaque
DRR049465	MGYA00160355	https://www.ebi.ac.uk/metagenomics/api/v1/analyses/MGYA00160355/file/DRR049465_MERGED_FASTQ_SSU_OTU.tsv	Root-Host_associated-Human-Digestive_system-Oral-Subgingival_plaque
SRR2154960	MGYA00151035	https://www.ebi.ac.uk/metagenomics/api/v1/analyses/MGYA00151035/file/SRR2154960_FASTQ_SSU_OTU.tsv	Root-Host_associated-Human-Digestive_system-Oral-Subgingival_plaque
SRR6239877	MGYA00168158	https://www.ebi.ac.uk/metagenomics/api/v1/analyses/MGYA00168158/file/SRR6239877_FASTQ_SSU_OTU.tsv	Root-Host_associated-Human-Digestive_system-Oral-Subgingival_plaque
SRR2086791	MGYA00143973	https://www.ebi.ac.uk/metagenomics/api/v1/analyses/MGYA00143973/file/SRR2086791_MERGED_FASTQ_SSU_OTU.tsv	Root-Host_associated-Human-Digestive_system-Oral-Subgingival_plaque
SRR2086825	MGYA00143902	https://www.ebi.ac.uk/metagenomics/api/v1/analyses/MGYA00143902/file/SRR2086825_MERGED_FASTQ_SSU_OTU.tsv	Root-Host_associated-Human-Digestive_system-Oral-Subgingival_plaque
SRR2086740	MGYA00144033	https://www.ebi.ac.uk/metagenomics/api/v1/analyses/MGYA00144033/file/SRR2086740_MERGED_FASTQ_SSU_OTU.tsv	Root-Host_associated-Human-Digestive_system-Oral-Subgingival_plaque
DRR049462	MGYA00160343	https://www.ebi.ac.uk/metagenomics/api/v1/analyses/MGYA00160343/file/DRR049462_MERGED_FASTQ_SSU_OTU.tsv	Root-Host_associated-Human-Digestive_system-Oral-Subgingival_plaque
SRR1715670	MGYA00148945	https://www.ebi.ac.uk/metagenomics/api/v1/analyses/MGYA00148945/file/SRR1715670_FASTQ_SSU_OTU.tsv	Root-Host_associated-Human-Digestive_system-Oral-Subgingival_plaque
SRR2154967	MGYA00151003	https://www.ebi.ac.uk/metagenomics/api/v1/analyses/MGYA00151003/file/SRR2154967_FASTQ_SSU_OTU.tsv	Root-Host_associated-Human-Digestive_system-Oral-Subgingival_plaque
SRR6239870	MGYA00168172	https://www.ebi.ac.uk/metagenomics/api/v1/analyses/MGYA00168172/file/SRR6239870_FASTQ_SSU_OTU.tsv	Root-Host_associated-Human-Digestive_system-Oral-Subgingival_plaque
SRR2086859	MGYA00143855	https://www.ebi.ac.uk/metagenomics/api/v1/analyses/MGYA00143855/file/SRR2086859_MERGED_FASTQ_SSU_OTU.tsv	Root-Host_associated-Human-Digestive_system-Oral-Subgingival_plaque
SRR2086888	MGYA00144025	https://www.ebi.ac.uk/metagenomics/api/v1/analyses/MGYA00144025/file/SRR2086888_MERGED_FASTQ_SSU_OTU.tsv	Root-Host_associated-Human-Digestive_system-Oral-Subgingival_plaque
SRR2086901	MGYA00143991	https://www.ebi.ac.uk/metagenomics/api/v1/analyses/MGYA00143991/file/SRR2086901_MERGED_FASTQ_SSU_OTU.tsv	Root-Host_associated-Human-Digestive_system-Oral-Subgingival_plaque
SRR6239926	MGYA00168164	https://www.ebi.ac.uk/metagenomics/api/v1/analyses/MGYA00168164/file/SRR6239926_FASTQ_SSU_OTU.tsv	Root-Host_associated-Human-Digestive_system-Oral-Subgingival_plaque
SRR3381583	MGYA00151185	https://www.ebi.ac.uk/metagenomics/api/v1/analyses/MGYA00151185/file/SRR3381583_FASTQ_SSU_OTU.tsv	Root-Host_associated-Human-Digestive_system-Oral-Subgingival_plaque
SRR3381552	MGYA00151156	https://www.ebi.ac.uk/metagenomics/api/v1/analyses/MGYA00151156/file/SRR3381552_FASTQ_SSU_OTU.tsv	Root-Host_associated-Human-Digestive_system-Oral-Subgingival_plaque
SRR2154969	MGYA00151046	https://www.ebi.ac.uk/metagenomics/api/v1/analyses/MGYA00151046/file/SRR2154969_FASTQ_SSU_OTU.tsv	Root-Host_associated-Human-Digestive_system-Oral-Subgingival_plaque
SRR2086857	MGYA00143851	https://www.ebi.ac.uk/metagenomics/api/v1/analyses/MGYA00143851/file/SRR2086857_MERGED_FASTQ_SSU_OTU.tsv	Root-Host_associated-Human-Digestive_system-Oral-Subgingival_plaque
SRR5178108	MGYA00148795	https://www.ebi.ac.uk/metagenomics/api/v1/analyses/MGYA00148795/file/SRR5178108_MERGED_FASTQ_SSU_OTU.tsv	Root-Host_associated-Human-Digestive_system-Oral-Subgingival_plaque
SRR2086886	MGYA00143930	https://www.ebi.ac.uk/metagenomics/api/v1/analyses/MGYA00143930/file/SRR2086886_MERGED_FASTQ_SSU_OTU.tsv	Root-Host_associated-Human-Digestive_system-Oral-Subgingival_plaque
SRR2086732	MGYA00143936	https://www.ebi.ac.uk/metagenomics/api/v1/analyses/MGYA00143936/file/SRR2086732_MERGED_FASTQ_SSU_OTU.tsv	Root-Host_associated-Human-Digestive_system-Oral-Subgingival_plaque
SRR5178081	MGYA00148769	https://www.ebi.ac.uk/metagenomics/api/v1/analyses/MGYA00148769/file/SRR5178081_MERGED_FASTQ_SSU_OTU.tsv	Root-Host_associated-Human-Digestive_system-Oral-Subgingival_plaque
SRR2155030	MGYA00151022	https://www.ebi.ac.uk/metagenomics/api/v1/analyses/MGYA00151022/file/SRR2155030_FASTQ_SSU_OTU.tsv	Root-Host_associated-Human-Digestive_system-Oral-Subgingival_plaque
SRR1715602	MGYA00148906	https://www.ebi.ac.uk/metagenomics/api/v1/analyses/MGYA00148906/file/SRR1715602_FASTQ_SSU_OTU.tsv	Root-Host_associated-Human-Digestive_system-Oral-Subgingival_plaque
SRR2154915	MGYA00151048	https://www.ebi.ac.uk/metagenomics/api/v1/analyses/MGYA00151048/file/SRR2154915_FASTQ_SSU_OTU.tsv	Root-Host_associated-Human-Digestive_system-Oral-Subgingival_plaque
SRR2086850	MGYA00144027	https://www.ebi.ac.uk/metagenomics/api/v1/analyses/MGYA00144027/file/SRR2086850_MERGED_FASTQ_SSU_OTU.tsv	Root-Host_associated-Human-Digestive_system-Oral-Subgingival_plaque
SRR2086881	MGYA00143949	https://www.ebi.ac.uk/metagenomics/api/v1/analyses/MGYA00143949/file/SRR2086881_MERGED_FASTQ_SSU_OTU.tsv	Root-Host_associated-Human-Digestive_system-Oral-Subgingival_plaque
SRR2086735	MGYA00143843	https://www.ebi.ac.uk/metagenomics/api/v1/analyses/MGYA00143843/file/SRR2086735_MERGED_FASTQ_SSU_OTU.tsv	Root-Host_associated-Human-Digestive_system-Oral-Subgingival_plaque
SRR5178086	MGYA00148775	https://www.ebi.ac.uk/metagenomics/api/v1/analyses/MGYA00148775/file/SRR5178086_MERGED_FASTQ_SSU_OTU.tsv	Root-Host_associated-Human-Digestive_system-Oral-Subgingival_plaque
SRR2155037	MGYA00151056	https://www.ebi.ac.uk/metagenomics/api/v1/analyses/MGYA00151056/file/SRR2155037_FASTQ_SSU_OTU.tsv	Root-Host_associated-Human-Digestive_system-Oral-Subgingival_plaque
SRR1715605	MGYA00148938	https://www.ebi.ac.uk/metagenomics/api/v1/analyses/MGYA00148938/file/SRR1715605_FASTQ_SSU_OTU.tsv	Root-Host_associated-Human-Digestive_system-Oral-Subgingival_plaque
SRR2154912	MGYA00151063	https://www.ebi.ac.uk/metagenomics/api/v1/analyses/MGYA00151063/file/SRR2154912_FASTQ_SSU_OTU.tsv	Root-Host_associated-Human-Digestive_system-Oral-Subgingival_plaque
SRR2086908	MGYA00144040	https://www.ebi.ac.uk/metagenomics/api/v1/analyses/MGYA00144040/file/SRR2086908_MERGED_FASTQ_SSU_OTU.tsv	Root-Host_associated-Human-Digestive_system-Oral-Subgingival_plaque
SRR2086798	MGYA00143994	https://www.ebi.ac.uk/metagenomics/api/v1/analyses/MGYA00143994/file/SRR2086798_MERGED_FASTQ_SSU_OTU.tsv	Root-Host_associated-Human-Digestive_system-Oral-Subgingival_plaque
SRR6239921	MGYA00168170	https://www.ebi.ac.uk/metagenomics/api/v1/analyses/MGYA00168170/file/SRR6239921_FASTQ_SSU_OTU.tsv	Root-Host_associated-Human-Digestive_system-Oral-Subgingival_plaque
SRR2086749	MGYA00143904	https://www.ebi.ac.uk/metagenomics/api/v1/analyses/MGYA00143904/file/SRR2086749_MERGED_FASTQ_SSU_OTU.tsv	Root-Host_associated-Human-Digestive_system-Oral-Subgingival_plaque
SRR3381584	MGYA00151176	https://www.ebi.ac.uk/metagenomics/api/v1/analyses/MGYA00151176/file/SRR3381584_FASTQ_SSU_OTU.tsv	Root-Host_associated-Human-Digestive_system-Oral-Subgingival_plaque
SRR6239879	MGYA00168206	https://www.ebi.ac.uk/metagenomics/api/v1/analyses/MGYA00168206/file/SRR6239879_FASTQ_SSU_OTU.tsv	Root-Host_associated-Human-Digestive_system-Oral-Subgingival_plaque
SRR3381555	MGYA00151166	https://www.ebi.ac.uk/metagenomics/api/v1/analyses/MGYA00151166/file/SRR3381555_FASTQ_SSU_OTU.tsv	Root-Host_associated-Human-Digestive_system-Oral-Subgingival_plaque
SRR2086865	MGYA00143840	https://www.ebi.ac.uk/metagenomics/api/v1/analyses/MGYA00143840/file/SRR2086865_MERGED_FASTQ_SSU_OTU.tsv	Root-Host_associated-Human-Digestive_system-Oral-Subgingival_plaque
SRR2154927	MGYA00151070	https://www.ebi.ac.uk/metagenomics/api/v1/analyses/MGYA00151070/file/SRR2154927_FASTQ_SSU_OTU.tsv	Root-Host_associated-Human-Digestive_system-Oral-Subgingival_plaque
SRR1715630	MGYA00148888	https://www.ebi.ac.uk/metagenomics/api/v1/analyses/MGYA00148888/file/SRR1715630_FASTQ_SSU_OTU.tsv	Root-Host_associated-Human-Digestive_system-Oral-Subgingival_plaque
SRR1745942	MGYA00168151	https://www.ebi.ac.uk/metagenomics/api/v1/analyses/MGYA00168151/file/SRR1745942_FASTQ_SSU_OTU.tsv	Root-Host_associated-Human-Digestive_system-Oral-Subgingival_plaque
SRR2155002	MGYA00151071	https://www.ebi.ac.uk/metagenomics/api/v1/analyses/MGYA00151071/file/SRR2155002_FASTQ_SSU_OTU.tsv	Root-Host_associated-Human-Digestive_system-Oral-Subgingival_plaque
SRR5178146	MGYA00148808	https://www.ebi.ac.uk/metagenomics/api/v1/analyses/MGYA00148808/file/SRR5178146_MERGED_FASTQ_SSU_OTU.tsv	Root-Host_associated-Human-Digestive_system-Oral-Subgingival_plaque
SRR6239914	MGYA00168178	https://www.ebi.ac.uk/metagenomics/api/v1/analyses/MGYA00168178/file/SRR6239914_FASTQ_SSU_OTU.tsv	Root-Host_associated-Human-Digestive_system-Oral-Subgingival_plaque
SRR2086819	MGYA00143959	https://www.ebi.ac.uk/metagenomics/api/v1/analyses/MGYA00143959/file/SRR2086819_MERGED_FASTQ_SSU_OTU.tsv	Root-Host_associated-Human-Digestive_system-Oral-Subgingival_plaque
SRR2086941	MGYA00143927	https://www.ebi.ac.uk/metagenomics/api/v1/analyses/MGYA00143927/file/SRR2086941_MERGED_FASTQ_SSU_OTU.tsv	Root-Host_associated-Human-Digestive_system-Oral-Subgingival_plaque
SRR3381560	MGYA00151179	https://www.ebi.ac.uk/metagenomics/api/v1/analyses/MGYA00151179/file/SRR3381560_FASTQ_SSU_OTU.tsv	Root-Host_associated-Human-Digestive_system-Oral-Subgingival_plaque
SRR6316009	MGYA00293725	https://www.ebi.ac.uk/metagenomics/api/v1/analyses/MGYA00293725/file/SRR6316009_MERGED_FASTQ_SSU_OTU.tsv	Root-Host_associated-Human-Digestive_system-Oral-Subgingival_plaque
SRR5178141	MGYA00148782	https://www.ebi.ac.uk/metagenomics/api/v1/analyses/MGYA00148782/file/SRR5178141_MERGED_FASTQ_SSU_OTU.tsv	Root-Host_associated-Human-Digestive_system-Oral-Subgingival_plaque
SRR6239913	MGYA00168188	https://www.ebi.ac.uk/metagenomics/api/v1/analyses/MGYA00168188/file/SRR6239913_FASTQ_SSU_OTU.tsv	Root-Host_associated-Human-Digestive_system-Oral-Subgingival_plaque
SRR2086946	MGYA00143924	https://www.ebi.ac.uk/metagenomics/api/v1/analyses/MGYA00143924/file/SRR2086946_MERGED_FASTQ_SSU_OTU.tsv	Root-Host_associated-Human-Digestive_system-Oral-Subgingival_plaque
DRR049488	MGYA00160359	https://www.ebi.ac.uk/metagenomics/api/v1/analyses/MGYA00160359/file/DRR049488_MERGED_FASTQ_SSU_OTU.tsv	Root-Host_associated-Human-Digestive_system-Oral-Subgingival_plaque
SRR1745939	MGYA00168144	https://www.ebi.ac.uk/metagenomics/api/v1/analyses/MGYA00168144/file/SRR1745939_FASTQ_SSU_OTU.tsv	Root-Host_associated-Human-Digestive_system-Oral-Subgingival_plaque
DRR049459	MGYA00160371	https://www.ebi.ac.uk/metagenomics/api/v1/analyses/MGYA00160371/file/DRR049459_MERGED_FASTQ_SSU_OTU.tsv	Root-Host_associated-Human-Digestive_system-Oral-Subgingival_plaque
SRR2086862	MGYA00143848	https://www.ebi.ac.uk/metagenomics/api/v1/analyses/MGYA00143848/file/SRR2086862_MERGED_FASTQ_SSU_OTU.tsv	Root-Host_associated-Human-Digestive_system-Oral-Subgingival_plaque
SRR2154920	MGYA00151013	https://www.ebi.ac.uk/metagenomics/api/v1/analyses/MGYA00151013/file/SRR2154920_FASTQ_SSU_OTU.tsv	Root-Host_associated-Human-Digestive_system-Oral-Subgingival_plaque
SRR1715637	MGYA00148944	https://www.ebi.ac.uk/metagenomics/api/v1/analyses/MGYA00148944/file/SRR1715637_FASTQ_SSU_OTU.tsv	Root-Host_associated-Human-Digestive_system-Oral-Subgingival_plaque
SRR1745945	MGYA00168146	https://www.ebi.ac.uk/metagenomics/api/v1/analyses/MGYA00168146/file/SRR1745945_FASTQ_SSU_OTU.tsv	Root-Host_associated-Human-Digestive_system-Oral-Subgingival_plaque
SRR2155005	MGYA00151090	https://www.ebi.ac.uk/metagenomics/api/v1/analyses/MGYA00151090/file/SRR2155005_FASTQ_SSU_OTU.tsv	Root-Host_associated-Human-Digestive_system-Oral-Subgingival_plaque
SRR2086775	MGYA00143990	https://www.ebi.ac.uk/metagenomics/api/v1/analyses/MGYA00143990/file/SRR2086775_MERGED_FASTQ_SSU_OTU.tsv	Root-Host_associated-Human-Digestive_system-Oral-Subgingival_plaque
SRR2086810	MGYA00144004	https://www.ebi.ac.uk/metagenomics/api/v1/analyses/MGYA00144004/file/SRR2086810_MERGED_FASTQ_SSU_OTU.tsv	Root-Host_associated-Human-Digestive_system-Oral-Subgingival_plaque
SRR1715583	MGYA00148941	https://www.ebi.ac.uk/metagenomics/api/v1/analyses/MGYA00148941/file/SRR1715583_FASTQ_SSU_OTU.tsv	Root-Host_associated-Human-Digestive_system-Oral-Subgingival_plaque
DRR049486	MGYA00160362	https://www.ebi.ac.uk/metagenomics/api/v1/analyses/MGYA00160362/file/DRR049486_MERGED_FASTQ_SSU_OTU.tsv	Root-Host_associated-Human-Digestive_system-Oral-Subgingival_plaque
SRR2154952	MGYA00151084	https://www.ebi.ac.uk/metagenomics/api/v1/analyses/MGYA00151084/file/SRR2154952_FASTQ_SSU_OTU.tsv	Root-Host_associated-Human-Digestive_system-Oral-Subgingival_plaque
SRR3381569	MGYA00151154	https://www.ebi.ac.uk/metagenomics/api/v1/analyses/MGYA00151154/file/SRR3381569_FASTQ_SSU_OTU.tsv	Root-Host_associated-Human-Digestive_system-Oral-Subgingival_plaque
SRR2086948	MGYA00143932	https://www.ebi.ac.uk/metagenomics/api/v1/analyses/MGYA00143932/file/SRR2086948_MERGED_FASTQ_SSU_OTU.tsv	Root-Host_associated-Human-Digestive_system-Oral-Subgingival_plaque
SRR1715645	MGYA00148968	https://www.ebi.ac.uk/metagenomics/api/v1/analyses/MGYA00148968/file/SRR1715645_FASTQ_SSU_OTU.tsv	Root-Host_associated-Human-Digestive_system-Oral-Subgingival_plaque
SRR3992170	MGYA00151249	https://www.ebi.ac.uk/metagenomics/api/v1/analyses/MGYA00151249/file/SRR3992170_FASTQ_SSU_OTU.tsv	Root-Host_associated-Human-Digestive_system-Oral-Subgingival_plaque
SRR1745937	MGYA00168148	https://www.ebi.ac.uk/metagenomics/api/v1/analyses/MGYA00168148/file/SRR1745937_FASTQ_SSU_OTU.tsv	Root-Host_associated-Human-Digestive_system-Oral-Subgingival_plaque
SRR2154983	MGYA00151061	https://www.ebi.ac.uk/metagenomics/api/v1/analyses/MGYA00151061/file/SRR2154983_FASTQ_SSU_OTU.tsv	Root-Host_associated-Human-Digestive_system-Oral-Subgingival_plaque
SRR6239894	MGYA00168160	https://www.ebi.ac.uk/metagenomics/api/v1/analyses/MGYA00168160/file/SRR6239894_FASTQ_SSU_OTU.tsv	Root-Host_associated-Human-Digestive_system-Oral-Subgingival_plaque
DRR049457	MGYA00160330	https://www.ebi.ac.uk/metagenomics/api/v1/analyses/MGYA00160330/file/DRR049457_MERGED_FASTQ_SSU_OTU.tsv	Root-Host_associated-Human-Digestive_system-Oral-Subgingival_plaque
SRR5178133	MGYA00148807	https://www.ebi.ac.uk/metagenomics/api/v1/analyses/MGYA00148807/file/SRR5178133_MERGED_FASTQ_SSU_OTU.tsv	Root-Host_associated-Human-Digestive_system-Oral-Subgingival_plaque
SRR2086934	MGYA00143856	https://www.ebi.ac.uk/metagenomics/api/v1/analyses/MGYA00143856/file/SRR2086934_MERGED_FASTQ_SSU_OTU.tsv	Root-Host_associated-Human-Digestive_system-Oral-Subgingival_plaque
SRR1715639	MGYA00148890	https://www.ebi.ac.uk/metagenomics/api/v1/analyses/MGYA00148890/file/SRR1715639_FASTQ_SSU_OTU.tsv	Root-Host_associated-Human-Digestive_system-Oral-Subgingival_plaque
SRR5178134	MGYA00148741	https://www.ebi.ac.uk/metagenomics/api/v1/analyses/MGYA00148741/file/SRR5178134_MERGED_FASTQ_SSU_OTU.tsv	Root-Host_associated-Human-Digestive_system-Oral-Subgingival_plaque
SRR2086933	MGYA00144023	https://www.ebi.ac.uk/metagenomics/api/v1/analyses/MGYA00144023/file/SRR2086933_MERGED_FASTQ_SSU_OTU.tsv	Root-Host_associated-Human-Digestive_system-Oral-Subgingival_plaque
SRR2154929	MGYA00151033	https://www.ebi.ac.uk/metagenomics/api/v1/analyses/MGYA00151033/file/SRR2154929_FASTQ_SSU_OTU.tsv	Root-Host_associated-Human-Digestive_system-Oral-Subgingival_plaque
SRR2086772	MGYA00143828	https://www.ebi.ac.uk/metagenomics/api/v1/analyses/MGYA00143828/file/SRR2086772_MERGED_FASTQ_SSU_OTU.tsv	Root-Host_associated-Human-Digestive_system-Oral-Subgingival_plaque
SRR2086817	MGYA00143983	https://www.ebi.ac.uk/metagenomics/api/v1/analyses/MGYA00143983/file/SRR2086817_MERGED_FASTQ_SSU_OTU.tsv	Root-Host_associated-Human-Digestive_system-Oral-Subgingival_plaque
SRR5178148	MGYA00148781	https://www.ebi.ac.uk/metagenomics/api/v1/analyses/MGYA00148781/file/SRR5178148_MERGED_FASTQ_SSU_OTU.tsv	Root-Host_associated-Human-Digestive_system-Oral-Subgingival_plaque
SRR1715584	MGYA00148956	https://www.ebi.ac.uk/metagenomics/api/v1/analyses/MGYA00148956/file/SRR1715584_FASTQ_SSU_OTU.tsv	Root-Host_associated-Human-Digestive_system-Oral-Subgingival_plaque
DRR049481	MGYA00160363	https://www.ebi.ac.uk/metagenomics/api/v1/analyses/MGYA00160363/file/DRR049481_MERGED_FASTQ_SSU_OTU.tsv	Root-Host_associated-Human-Digestive_system-Oral-Subgingival_plaque
SRR2154955	MGYA00150956	https://www.ebi.ac.uk/metagenomics/api/v1/analyses/MGYA00150956/file/SRR2154955_FASTQ_SSU_OTU.tsv	Root-Host_associated-Human-Digestive_system-Oral-Subgingival_plaque
SRR1715642	MGYA00148967	https://www.ebi.ac.uk/metagenomics/api/v1/analyses/MGYA00148967/file/SRR1715642_FASTQ_SSU_OTU.tsv	Root-Host_associated-Human-Digestive_system-Oral-Subgingival_plaque
SRR1745930	MGYA00168139	https://www.ebi.ac.uk/metagenomics/api/v1/analyses/MGYA00168139/file/SRR1745930_FASTQ_SSU_OTU.tsv	Root-Host_associated-Human-Digestive_system-Oral-Subgingival_plaque
SRR6316007	MGYA00293723	https://www.ebi.ac.uk/metagenomics/api/v1/analyses/MGYA00293723/file/SRR6316007_MERGED_FASTQ_SSU_OTU.tsv	Root-Host_associated-Human-Digestive_system-Oral-Subgingival_plaque
SRR2154984	MGYA00151087	https://www.ebi.ac.uk/metagenomics/api/v1/analyses/MGYA00151087/file/SRR2154984_FASTQ_SSU_OTU.tsv	Root-Host_associated-Human-Digestive_system-Oral-Subgingival_plaque
SRR6239893	MGYA00168176	https://www.ebi.ac.uk/metagenomics/api/v1/analyses/MGYA00168176/file/SRR6239893_FASTQ_SSU_OTU.tsv	Root-Host_associated-Human-Digestive_system-Oral-Subgingival_plaque
SRR2086922	MGYA00143941	https://www.ebi.ac.uk/metagenomics/api/v1/analyses/MGYA00143941/file/SRR2086922_MERGED_FASTQ_SSU_OTU.tsv	Root-Host_associated-Human-Digestive_system-Oral-Subgingival_plaque
SRR2154938	MGYA00150968	https://www.ebi.ac.uk/metagenomics/api/v1/analyses/MGYA00150968/file/SRR2154938_FASTQ_SSU_OTU.tsv	Root-Host_associated-Human-Digestive_system-Oral-Subgingival_plaque
SRR5178125	MGYA00148772	https://www.ebi.ac.uk/metagenomics/api/v1/analyses/MGYA00148772/file/SRR5178125_MERGED_FASTQ_SSU_OTU.tsv	Root-Host_associated-Human-Digestive_system-Oral-Subgingival_plaque
SRR2154995	MGYA00150961	https://www.ebi.ac.uk/metagenomics/api/v1/analyses/MGYA00150961/file/SRR2154995_FASTQ_SSU_OTU.tsv	Root-Host_associated-Human-Digestive_system-Oral-Subgingival_plaque
SRR6239882	MGYA00168212	https://www.ebi.ac.uk/metagenomics/api/v1/analyses/MGYA00168212/file/SRR6239882_FASTQ_SSU_OTU.tsv	Root-Host_associated-Human-Digestive_system-Oral-Subgingival_plaque
SRR2154944	MGYA00151091	https://www.ebi.ac.uk/metagenomics/api/v1/analyses/MGYA00151091/file/SRR2154944_FASTQ_SSU_OTU.tsv	Root-Host_associated-Human-Digestive_system-Oral-Subgingival_plaque
SRR1715595	MGYA00148899	https://www.ebi.ac.uk/metagenomics/api/v1/analyses/MGYA00148899/file/SRR1715595_FASTQ_SSU_OTU.tsv	Root-Host_associated-Human-Digestive_system-Oral-Subgingival_plaque
DRR049490	MGYA00160341	https://www.ebi.ac.uk/metagenomics/api/v1/analyses/MGYA00160341/file/DRR049490_MERGED_FASTQ_SSU_OTU.tsv	Root-Host_associated-Human-Digestive_system-Oral-Subgingival_plaque
SRR3992166	MGYA00151248	https://www.ebi.ac.uk/metagenomics/api/v1/analyses/MGYA00151248/file/SRR3992166_FASTQ_SSU_OTU.tsv	Root-Host_associated-Human-Digestive_system-Oral-Subgingival_plaque
SRR6316016	MGYA00293732	https://www.ebi.ac.uk/metagenomics/api/v1/analyses/MGYA00293732/file/SRR6316016_MERGED_FASTQ_SSU_OTU.tsv	Root-Host_associated-Human-Digestive_system-Oral-Subgingival_plaque
SRR1715653	MGYA00148883	https://www.ebi.ac.uk/metagenomics/api/v1/analyses/MGYA00148883/file/SRR1715653_FASTQ_SSU_OTU.tsv	Root-Host_associated-Human-Digestive_system-Oral-Subgingival_plaque
SRR5178159	MGYA00148796	https://www.ebi.ac.uk/metagenomics/api/v1/analyses/MGYA00148796/file/SRR5178159_MERGED_FASTQ_SSU_OTU.tsv	Root-Host_associated-Human-Digestive_system-Oral-Subgingival_plaque
SRR2086806	MGYA00144038	https://www.ebi.ac.uk/metagenomics/api/v1/analyses/MGYA00144038/file/SRR2086806_MERGED_FASTQ_SSU_OTU.tsv	Root-Host_associated-Human-Digestive_system-Oral-Subgingival_plaque
SRR2086763	MGYA00144036	https://www.ebi.ac.uk/metagenomics/api/v1/analyses/MGYA00144036/file/SRR2086763_MERGED_FASTQ_SSU_OTU.tsv	Root-Host_associated-Human-Digestive_system-Oral-Subgingival_plaque
SRR2154992	MGYA00151040	https://www.ebi.ac.uk/metagenomics/api/v1/analyses/MGYA00151040/file/SRR2154992_FASTQ_SSU_OTU.tsv	Root-Host_associated-Human-Digestive_system-Oral-Subgingival_plaque
SRR6239885	MGYA00168195	https://www.ebi.ac.uk/metagenomics/api/v1/analyses/MGYA00168195/file/SRR6239885_FASTQ_SSU_OTU.tsv	Root-Host_associated-Human-Digestive_system-Oral-Subgingival_plaque
SRR2154943	MGYA00150991	https://www.ebi.ac.uk/metagenomics/api/v1/analyses/MGYA00150991/file/SRR2154943_FASTQ_SSU_OTU.tsv	Root-Host_associated-Human-Digestive_system-Oral-Subgingival_plaque
SRR3381578	MGYA00151177	https://www.ebi.ac.uk/metagenomics/api/v1/analyses/MGYA00151177/file/SRR3381578_FASTQ_SSU_OTU.tsv	Root-Host_associated-Human-Digestive_system-Oral-Subgingival_plaque
SRR1715592	MGYA00148936	https://www.ebi.ac.uk/metagenomics/api/v1/analyses/MGYA00148936/file/SRR1715592_FASTQ_SSU_OTU.tsv	Root-Host_associated-Human-Digestive_system-Oral-Subgingival_plaque
DRR049497	MGYA00160358	https://www.ebi.ac.uk/metagenomics/api/v1/analyses/MGYA00160358/file/DRR049497_MERGED_FASTQ_SSU_OTU.tsv	Root-Host_associated-Human-Digestive_system-Oral-Subgingival_plaque
SRR6316011	MGYA00293727	https://www.ebi.ac.uk/metagenomics/api/v1/analyses/MGYA00293727/file/SRR6316011_MERGED_FASTQ_SSU_OTU.tsv	Root-Host_associated-Human-Digestive_system-Oral-Subgingival_plaque
SRR1745926	MGYA00168138	https://www.ebi.ac.uk/metagenomics/api/v1/analyses/MGYA00168138/file/SRR1745926_FASTQ_SSU_OTU.tsv	Root-Host_associated-Human-Digestive_system-Oral-Subgingival_plaque
SRR1715654	MGYA00148961	https://www.ebi.ac.uk/metagenomics/api/v1/analyses/MGYA00148961/file/SRR1715654_FASTQ_SSU_OTU.tsv	Root-Host_associated-Human-Digestive_system-Oral-Subgingival_plaque
SRR2086801	MGYA00144021	https://www.ebi.ac.uk/metagenomics/api/v1/analyses/MGYA00144021/file/SRR2086801_MERGED_FASTQ_SSU_OTU.tsv	Root-Host_associated-Human-Digestive_system-Oral-Subgingival_plaque
SRR1178323	MGYA00151887	https://www.ebi.ac.uk/metagenomics/api/v1/analyses/MGYA00151887/file/SRR1178323_FASTQ_SSU_OTU.tsv	Root-Host_associated-Human-Digestive_system-Oral-Subgingival_plaque
SRR2086764	MGYA00143967	https://www.ebi.ac.uk/metagenomics/api/v1/analyses/MGYA00143967/file/SRR2086764_MERGED_FASTQ_SSU_OTU.tsv	Root-Host_associated-Human-Digestive_system-Oral-Subgingival_plaque
SRR2086925	MGYA00144034	https://www.ebi.ac.uk/metagenomics/api/v1/analyses/MGYA00144034/file/SRR2086925_MERGED_FASTQ_SSU_OTU.tsv	Root-Host_associated-Human-Digestive_system-Oral-Subgingival_plaque
SRR1715628	MGYA00148955	https://www.ebi.ac.uk/metagenomics/api/v1/analyses/MGYA00148955/file/SRR1715628_FASTQ_SSU_OTU.tsv	Root-Host_associated-Human-Digestive_system-Oral-Subgingival_plaque
SRR5178122	MGYA00148728	https://www.ebi.ac.uk/metagenomics/api/v1/analyses/MGYA00148728/file/SRR5178122_MERGED_FASTQ_SSU_OTU.tsv	Root-Host_associated-Human-Digestive_system-Oral-Subgingival_plaque
DRR049499	MGYA00160361	https://www.ebi.ac.uk/metagenomics/api/v1/analyses/MGYA00160361/file/DRR049499_MERGED_FASTQ_SSU_OTU.tsv	Root-Host_associated-Human-Digestive_system-Oral-Subgingival_plaque
SRR2086957	MGYA00143881	https://www.ebi.ac.uk/metagenomics/api/v1/analyses/MGYA00143881/file/SRR2086957_MERGED_FASTQ_SSU_OTU.tsv	Root-Host_associated-Human-Digestive_system-Oral-Subgingival_plaque
SRR3381576	MGYA00151188	https://www.ebi.ac.uk/metagenomics/api/v1/analyses/MGYA00151188/file/SRR3381576_FASTQ_SSU_OTU.tsv	Root-Host_associated-Human-Digestive_system-Oral-Subgingival_plaque
SRR1745928	MGYA00168145	https://www.ebi.ac.uk/metagenomics/api/v1/analyses/MGYA00168145/file/SRR1745928_FASTQ_SSU_OTU.tsv	Root-Host_associated-Human-Digestive_system-Oral-Subgingival_plaque
SRR6239902	MGYA00168211	https://www.ebi.ac.uk/metagenomics/api/v1/analyses/MGYA00168211/file/SRR6239902_FASTQ_SSU_OTU.tsv	Root-Host_associated-Human-Digestive_system-Oral-Subgingival_plaque
SRR5178150	MGYA00148793	https://www.ebi.ac.uk/metagenomics/api/v1/analyses/MGYA00148793/file/SRR5178150_MERGED_FASTQ_SSU_OTU.tsv	Root-Host_associated-Human-Digestive_system-Oral-Subgingival_plaque
SRR2155014	MGYA00150996	https://www.ebi.ac.uk/metagenomics/api/v1/analyses/MGYA00150996/file/SRR2155014_FASTQ_SSU_OTU.tsv	Root-Host_associated-Human-Digestive_system-Oral-Subgingival_plaque
SRR2154931	MGYA00150971	https://www.ebi.ac.uk/metagenomics/api/v1/analyses/MGYA00150971/file/SRR2154931_FASTQ_SSU_OTU.tsv	Root-Host_associated-Human-Digestive_system-Oral-Subgingival_plaque
SRR5178074	MGYA00148804	https://www.ebi.ac.uk/metagenomics/api/v1/analyses/MGYA00148804/file/SRR5178074_MERGED_FASTQ_SSU_OTU.tsv	Root-Host_associated-Human-Digestive_system-Oral-Subgingival_plaque
SRR1715626	MGYA00148927	https://www.ebi.ac.uk/metagenomics/api/v1/analyses/MGYA00148927/file/SRR1715626_FASTQ_SSU_OTU.tsv	Root-Host_associated-Human-Digestive_system-Oral-Subgingival_plaque
SRR2086873	MGYA00143977	https://www.ebi.ac.uk/metagenomics/api/v1/analyses/MGYA00143977/file/SRR2086873_MERGED_FASTQ_SSU_OTU.tsv	Root-Host_associated-Human-Digestive_system-Oral-Subgingival_plaque
SRR2155013	MGYA00150986	https://www.ebi.ac.uk/metagenomics/api/v1/analyses/MGYA00150986/file/SRR2155013_FASTQ_SSU_OTU.tsv	Root-Host_associated-Human-Digestive_system-Oral-Subgingival_plaque
SRR2154936	MGYA00151089	https://www.ebi.ac.uk/metagenomics/api/v1/analyses/MGYA00151089/file/SRR2154936_FASTQ_SSU_OTU.tsv	Root-Host_associated-Human-Digestive_system-Oral-Subgingival_plaque
SRR5178073	MGYA00148805	https://www.ebi.ac.uk/metagenomics/api/v1/analyses/MGYA00148805/file/SRR5178073_MERGED_FASTQ_SSU_OTU.tsv	Root-Host_associated-Human-Digestive_system-Oral-Subgingival_plaque
SRR1715621	MGYA00148908	https://www.ebi.ac.uk/metagenomics/api/v1/analyses/MGYA00148908/file/SRR1715621_FASTQ_SSU_OTU.tsv	Root-Host_associated-Human-Digestive_system-Oral-Subgingival_plaque
SRR2086874	MGYA00144002	https://www.ebi.ac.uk/metagenomics/api/v1/analyses/MGYA00144002/file/SRR2086874_MERGED_FASTQ_SSU_OTU.tsv	Root-Host_associated-Human-Digestive_system-Oral-Subgingival_plaque
SRR3381571	MGYA00151182	https://www.ebi.ac.uk/metagenomics/api/v1/analyses/MGYA00151182/file/SRR3381571_FASTQ_SSU_OTU.tsv	Root-Host_associated-Human-Digestive_system-Oral-Subgingival_plaque
SRR2086950	MGYA00143987	https://www.ebi.ac.uk/metagenomics/api/v1/analyses/MGYA00143987/file/SRR2086950_MERGED_FASTQ_SSU_OTU.tsv	Root-Host_associated-Human-Digestive_system-Oral-Subgingival_plaque
SRR6316018	MGYA00293734	https://www.ebi.ac.uk/metagenomics/api/v1/analyses/MGYA00293734/file/SRR6316018_MERGED_FASTQ_SSU_OTU.tsv	Root-Host_associated-Human-Digestive_system-Oral-Subgingival_plaque
SRR3992168	MGYA00151243	https://www.ebi.ac.uk/metagenomics/api/v1/analyses/MGYA00151243/file/SRR3992168_FASTQ_SSU_OTU.tsv	Root-Host_associated-Human-Digestive_system-Oral-Subgingival_plaque
SRR6239905	MGYA00168205	https://www.ebi.ac.uk/metagenomics/api/v1/analyses/MGYA00168205/file/SRR6239905_FASTQ_SSU_OTU.tsv	Root-Host_associated-Human-Digestive_system-Oral-Subgingival_plaque
SRR2086808	MGYA00143854	https://www.ebi.ac.uk/metagenomics/api/v1/analyses/MGYA00143854/file/SRR2086808_MERGED_FASTQ_SSU_OTU.tsv	Root-Host_associated-Human-Digestive_system-Oral-Subgingival_plaque
SRR5178157	MGYA00148745	https://www.ebi.ac.uk/metagenomics/api/v1/analyses/MGYA00148745/file/SRR5178157_MERGED_FASTQ_SSU_OTU.tsv	Root-Host_associated-Human-Digestive_system-Oral-Subgingival_plaque
SRR1715614	MGYA00148895	https://www.ebi.ac.uk/metagenomics/api/v1/analyses/MGYA00148895/file/SRR1715614_FASTQ_SSU_OTU.tsv	Root-Host_associated-Human-Digestive_system-Oral-Subgingival_plaque
SRR2154903	MGYA00151094	https://www.ebi.ac.uk/metagenomics/api/v1/analyses/MGYA00151094/file/SRR2154903_FASTQ_SSU_OTU.tsv	Root-Host_associated-Human-Digestive_system-Oral-Subgingival_plaque
SRR2086919	MGYA00143943	https://www.ebi.ac.uk/metagenomics/api/v1/analyses/MGYA00143943/file/SRR2086919_MERGED_FASTQ_SSU_OTU.tsv	Root-Host_associated-Human-Digestive_system-Oral-Subgingival_plaque
SRR5178097	MGYA00148714	https://www.ebi.ac.uk/metagenomics/api/v1/analyses/MGYA00148714/file/SRR5178097_MERGED_FASTQ_SSU_OTU.tsv	Root-Host_associated-Human-Digestive_system-Oral-Subgingival_plaque
SRR2155026	MGYA00150998	https://www.ebi.ac.uk/metagenomics/api/v1/analyses/MGYA00150998/file/SRR2155026_FASTQ_SSU_OTU.tsv	Root-Host_associated-Human-Digestive_system-Oral-Subgingival_plaque
SRR2086890	MGYA00143945	https://www.ebi.ac.uk/metagenomics/api/v1/analyses/MGYA00143945/file/SRR2086890_MERGED_FASTQ_SSU_OTU.tsv	Root-Host_associated-Human-Digestive_system-Oral-Subgingival_plaque
SRR2086724	MGYA00143914	https://www.ebi.ac.uk/metagenomics/api/v1/analyses/MGYA00143914/file/SRR2086724_MERGED_FASTQ_SSU_OTU.tsv	Root-Host_associated-Human-Digestive_system-Oral-Subgingival_plaque
SRR2086841	MGYA00143871	https://www.ebi.ac.uk/metagenomics/api/v1/analyses/MGYA00143871/file/SRR2086841_MERGED_FASTQ_SSU_OTU.tsv	Root-Host_associated-Human-Digestive_system-Oral-Subgingival_plaque
SRR1715668	MGYA00148911	https://www.ebi.ac.uk/metagenomics/api/v1/analyses/MGYA00148911/file/SRR1715668_FASTQ_SSU_OTU.tsv	Root-Host_associated-Human-Digestive_system-Oral-Subgingival_plaque
SRR6239868	MGYA00168166	https://www.ebi.ac.uk/metagenomics/api/v1/analyses/MGYA00168166/file/SRR6239868_FASTQ_SSU_OTU.tsv	Root-Host_associated-Human-Digestive_system-Oral-Subgingival_plaque
SRR2086758	MGYA00144041	https://www.ebi.ac.uk/metagenomics/api/v1/analyses/MGYA00144041/file/SRR2086758_MERGED_FASTQ_SSU_OTU.tsv	Root-Host_associated-Human-Digestive_system-Oral-Subgingival_plaque
SRR2086789	MGYA00144031	https://www.ebi.ac.uk/metagenomics/api/v1/analyses/MGYA00144031/file/SRR2086789_MERGED_FASTQ_SSU_OTU.tsv	Root-Host_associated-Human-Digestive_system-Oral-Subgingival_plaque
SRR5178162	MGYA00148715	https://www.ebi.ac.uk/metagenomics/api/v1/analyses/MGYA00148715/file/SRR5178162_MERGED_FASTQ_SSU_OTU.tsv	Root-Host_associated-Human-Digestive_system-Oral-Subgingival_plaque
SRR2154978	MGYA00150977	https://www.ebi.ac.uk/metagenomics/api/v1/analyses/MGYA00150977/file/SRR2154978_FASTQ_SSU_OTU.tsv	Root-Host_associated-Human-Digestive_system-Oral-Subgingival_plaque
SRR1715578	MGYA00148902	https://www.ebi.ac.uk/metagenomics/api/v1/analyses/MGYA00148902/file/SRR1715578_FASTQ_SSU_OTU.tsv	Root-Host_associated-Human-Digestive_system-Oral-Subgingival_plaque
SRR5178165	MGYA00148716	https://www.ebi.ac.uk/metagenomics/api/v1/analyses/MGYA00148716/file/SRR5178165_MERGED_FASTQ_SSU_OTU.tsv	Root-Host_associated-Human-Digestive_system-Oral-Subgingival_plaque
SRR1715613	MGYA00148881	https://www.ebi.ac.uk/metagenomics/api/v1/analyses/MGYA00148881/file/SRR1715613_FASTQ_SSU_OTU.tsv	Root-Host_associated-Human-Digestive_system-Oral-Subgingival_plaque
SRR2154904	MGYA00150995	https://www.ebi.ac.uk/metagenomics/api/v1/analyses/MGYA00150995/file/SRR2154904_FASTQ_SSU_OTU.tsv	Root-Host_associated-Human-Digestive_system-Oral-Subgingival_plaque
SRR5178090	MGYA00148766	https://www.ebi.ac.uk/metagenomics/api/v1/analyses/MGYA00148766/file/SRR5178090_MERGED_FASTQ_SSU_OTU.tsv	Root-Host_associated-Human-Digestive_system-Oral-Subgingival_plaque
SRR2155021	MGYA00151075	https://www.ebi.ac.uk/metagenomics/api/v1/analyses/MGYA00151075/file/SRR2155021_FASTQ_SSU_OTU.tsv	Root-Host_associated-Human-Digestive_system-Oral-Subgingival_plaque
SRR2086723	MGYA00143916	https://www.ebi.ac.uk/metagenomics/api/v1/analyses/MGYA00143916/file/SRR2086723_MERGED_FASTQ_SSU_OTU.tsv	Root-Host_associated-Human-Digestive_system-Oral-Subgingival_plaque
SRR5178119	MGYA00148765	https://www.ebi.ac.uk/metagenomics/api/v1/analyses/MGYA00148765/file/SRR5178119_MERGED_FASTQ_SSU_OTU.tsv	Root-Host_associated-Human-Digestive_system-Oral-Subgingival_plaque
SRR2086846	MGYA00143917	https://www.ebi.ac.uk/metagenomics/api/v1/analyses/MGYA00143917/file/SRR2086846_MERGED_FASTQ_SSU_OTU.tsv	Root-Host_associated-Human-Digestive_system-Oral-Subgingival_plaque
SRR6316024	MGYA00293740	https://www.ebi.ac.uk/metagenomics/api/v1/analyses/MGYA00293740/file/SRR6316024_MERGED_FASTQ_SSU_OTU.tsv	Root-Host_associated-Human-Digestive_system-Oral-Subgingival_plaque
SRR1715661	MGYA00148939	https://www.ebi.ac.uk/metagenomics/api/v1/analyses/MGYA00148939/file/SRR1715661_FASTQ_SSU_OTU.tsv	Root-Host_associated-Human-Digestive_system-Oral-Subgingival_plaque
SRR2154976	MGYA00150958	https://www.ebi.ac.uk/metagenomics/api/v1/analyses/MGYA00150958/file/SRR2154976_FASTQ_SSU_OTU.tsv	Root-Host_associated-Human-Digestive_system-Oral-Subgingival_plaque
SRR6239861	MGYA00168189	https://www.ebi.ac.uk/metagenomics/api/v1/analyses/MGYA00168189/file/SRR6239861_FASTQ_SSU_OTU.tsv	Root-Host_associated-Human-Digestive_system-Oral-Subgingival_plaque
SRR1715576	MGYA00148887	https://www.ebi.ac.uk/metagenomics/api/v1/analyses/MGYA00148887/file/SRR1715576_FASTQ_SSU_OTU.tsv	Root-Host_associated-Human-Digestive_system-Oral-Subgingival_plaque
DRR049473	MGYA00160334	https://www.ebi.ac.uk/metagenomics/api/v1/analyses/MGYA00160334/file/DRR049473_MERGED_FASTQ_SSU_OTU.tsv	Root-Host_associated-Human-Digestive_system-Oral-Subgingival_plaque
SRR2086751	MGYA00143906	https://www.ebi.ac.uk/metagenomics/api/v1/analyses/MGYA00143906/file/SRR2086751_MERGED_FASTQ_SSU_OTU.tsv	Root-Host_associated-Human-Digestive_system-Oral-Subgingival_plaque
SRR2086780	MGYA00143876	https://www.ebi.ac.uk/metagenomics/api/v1/analyses/MGYA00143876/file/SRR2086780_MERGED_FASTQ_SSU_OTU.tsv	Root-Host_associated-Human-Digestive_system-Oral-Subgingival_plaque
SRR2086834	MGYA00143833	https://www.ebi.ac.uk/metagenomics/api/v1/analyses/MGYA00143833/file/SRR2086834_MERGED_FASTQ_SSU_OTU.tsv	Root-Host_associated-Human-Digestive_system-Oral-Subgingival_plaque
SRR2086848	MGYA00143899	https://www.ebi.ac.uk/metagenomics/api/v1/analyses/MGYA00143899/file/SRR2086848_MERGED_FASTQ_SSU_OTU.tsv	Root-Host_associated-Human-Digestive_system-Oral-Subgingival_plaque
SRR5178117	MGYA00148773	https://www.ebi.ac.uk/metagenomics/api/v1/analyses/MGYA00148773/file/SRR5178117_MERGED_FASTQ_SSU_OTU.tsv	Root-Host_associated-Human-Digestive_system-Oral-Subgingival_plaque
SRR2086917	MGYA00143933	https://www.ebi.ac.uk/metagenomics/api/v1/analyses/MGYA00143933/file/SRR2086917_MERGED_FASTQ_SSU_OTU.tsv	Root-Host_associated-Human-Digestive_system-Oral-Subgingival_plaque
SRR5178099	MGYA00148786	https://www.ebi.ac.uk/metagenomics/api/v1/analyses/MGYA00148786/file/SRR5178099_MERGED_FASTQ_SSU_OTU.tsv	Root-Host_associated-Human-Digestive_system-Oral-Subgingival_plaque
SRR2155028	MGYA00151015	https://www.ebi.ac.uk/metagenomics/api/v1/analyses/MGYA00151015/file/SRR2155028_FASTQ_SSU_OTU.tsv	Root-Host_associated-Human-Digestive_system-Oral-Subgingival_plaque
SRR5178110	MGYA00148718	https://www.ebi.ac.uk/metagenomics/api/v1/analyses/MGYA00148718/file/SRR5178110_MERGED_FASTQ_SSU_OTU.tsv	Root-Host_associated-Human-Digestive_system-Oral-Subgingival_plaque
SRR6316023	MGYA00293739	https://www.ebi.ac.uk/metagenomics/api/v1/analyses/MGYA00293739/file/SRR6316023_MERGED_FASTQ_SSU_OTU.tsv	Root-Host_associated-Human-Digestive_system-Oral-Subgingival_plaque
SRR1715666	MGYA00148948	https://www.ebi.ac.uk/metagenomics/api/v1/analyses/MGYA00148948/file/SRR1715666_FASTQ_SSU_OTU.tsv	Root-Host_associated-Human-Digestive_system-Oral-Subgingival_plaque
SRR2154971	MGYA00151019	https://www.ebi.ac.uk/metagenomics/api/v1/analyses/MGYA00151019/file/SRR2154971_FASTQ_SSU_OTU.tsv	Root-Host_associated-Human-Digestive_system-Oral-Subgingival_plaque
SRR6239866	MGYA00168215	https://www.ebi.ac.uk/metagenomics/api/v1/analyses/MGYA00168215/file/SRR6239866_FASTQ_SSU_OTU.tsv	Root-Host_associated-Human-Digestive_system-Oral-Subgingival_plaque
DRR049474	MGYA00160338	https://www.ebi.ac.uk/metagenomics/api/v1/analyses/MGYA00160338/file/DRR049474_MERGED_FASTQ_SSU_OTU.tsv	Root-Host_associated-Human-Digestive_system-Oral-Subgingival_plaque
SRR2086756	MGYA00143946	https://www.ebi.ac.uk/metagenomics/api/v1/analyses/MGYA00143946/file/SRR2086756_MERGED_FASTQ_SSU_OTU.tsv	Root-Host_associated-Human-Digestive_system-Oral-Subgingival_plaque
SRR2086787	MGYA00143884	https://www.ebi.ac.uk/metagenomics/api/v1/analyses/MGYA00143884/file/SRR2086787_MERGED_FASTQ_SSU_OTU.tsv	Root-Host_associated-Human-Digestive_system-Oral-Subgingival_plaque
SRR2086833	MGYA00143918	https://www.ebi.ac.uk/metagenomics/api/v1/analyses/MGYA00143918/file/SRR2086833_MERGED_FASTQ_SSU_OTU.tsv	Root-Host_associated-Human-Digestive_system-Oral-Subgingival_plaque
SRR5178135	MGYA00148711	https://www.ebi.ac.uk/metagenomics/api/v1/analyses/MGYA00148711/file/SRR5178135_MERGED_FASTQ_SSU_OTU.tsv	Root-Host_associated-Human-Digestive_system-Oral-Subgingival_plaque
SRR2086932	MGYA00143877	https://www.ebi.ac.uk/metagenomics/api/v1/analyses/MGYA00143877/file/SRR2086932_MERGED_FASTQ_SSU_OTU.tsv	Root-Host_associated-Human-Digestive_system-Oral-Subgingival_plaque
SRR2154928	MGYA00150983	https://www.ebi.ac.uk/metagenomics/api/v1/analyses/MGYA00150983/file/SRR2154928_FASTQ_SSU_OTU.tsv	Root-Host_associated-Human-Digestive_system-Oral-Subgingival_plaque
SRR2086773	MGYA00143971	https://www.ebi.ac.uk/metagenomics/api/v1/analyses/MGYA00143971/file/SRR2086773_MERGED_FASTQ_SSU_OTU.tsv	Root-Host_associated-Human-Digestive_system-Oral-Subgingival_plaque
SRR5178149	MGYA00148788	https://www.ebi.ac.uk/metagenomics/api/v1/analyses/MGYA00148788/file/SRR5178149_MERGED_FASTQ_SSU_OTU.tsv	Root-Host_associated-Human-Digestive_system-Oral-Subgingival_plaque
SRR1178334	MGYA00151877	https://www.ebi.ac.uk/metagenomics/api/v1/analyses/MGYA00151877/file/SRR1178334_FASTQ_SSU_OTU.tsv	Root-Host_associated-Human-Digestive_system-Oral-Subgingival_plaque
SRR2086816	MGYA00143985	https://www.ebi.ac.uk/metagenomics/api/v1/analyses/MGYA00143985/file/SRR2086816_MERGED_FASTQ_SSU_OTU.tsv	Root-Host_associated-Human-Digestive_system-Oral-Subgingival_plaque
SRR2154954	MGYA00150955	https://www.ebi.ac.uk/metagenomics/api/v1/analyses/MGYA00150955/file/SRR2154954_FASTQ_SSU_OTU.tsv	Root-Host_associated-Human-Digestive_system-Oral-Subgingival_plaque
DRR049480	MGYA00160349	https://www.ebi.ac.uk/metagenomics/api/v1/analyses/MGYA00160349/file/DRR049480_MERGED_FASTQ_SSU_OTU.tsv	Root-Host_associated-Human-Digestive_system-Oral-Subgingival_plaque
SRR1715585	MGYA00148966	https://www.ebi.ac.uk/metagenomics/api/v1/analyses/MGYA00148966/file/SRR1715585_FASTQ_SSU_OTU.tsv	Root-Host_associated-Human-Digestive_system-Oral-Subgingival_plaque
SRR1745931	MGYA00168153	https://www.ebi.ac.uk/metagenomics/api/v1/analyses/MGYA00168153/file/SRR1745931_FASTQ_SSU_OTU.tsv	Root-Host_associated-Human-Digestive_system-Oral-Subgingival_plaque
SRR6316006	MGYA00293722	https://www.ebi.ac.uk/metagenomics/api/v1/analyses/MGYA00293722/file/SRR6316006_MERGED_FASTQ_SSU_OTU.tsv	Root-Host_associated-Human-Digestive_system-Oral-Subgingival_plaque
SRR1715643	MGYA00148929	https://www.ebi.ac.uk/metagenomics/api/v1/analyses/MGYA00148929/file/SRR1715643_FASTQ_SSU_OTU.tsv	Root-Host_associated-Human-Digestive_system-Oral-Subgingival_plaque
SRR6239892	MGYA00168192	https://www.ebi.ac.uk/metagenomics/api/v1/analyses/MGYA00168192/file/SRR6239892_FASTQ_SSU_OTU.tsv	Root-Host_associated-Human-Digestive_system-Oral-Subgingival_plaque
SRR2154985	MGYA00151074	https://www.ebi.ac.uk/metagenomics/api/v1/analyses/MGYA00151074/file/SRR2154985_FASTQ_SSU_OTU.tsv	Root-Host_associated-Human-Digestive_system-Oral-Subgingival_plaque
SRR2086774	MGYA00143888	https://www.ebi.ac.uk/metagenomics/api/v1/analyses/MGYA00143888/file/SRR2086774_MERGED_FASTQ_SSU_OTU.tsv	Root-Host_associated-Human-Digestive_system-Oral-Subgingival_plaque
SRR2086811	MGYA00143866	https://www.ebi.ac.uk/metagenomics/api/v1/analyses/MGYA00143866/file/SRR2086811_MERGED_FASTQ_SSU_OTU.tsv	Root-Host_associated-Human-Digestive_system-Oral-Subgingival_plaque
SRR1178333	MGYA00151890	https://www.ebi.ac.uk/metagenomics/api/v1/analyses/MGYA00151890/file/SRR1178333_FASTQ_SSU_OTU.tsv	Root-Host_associated-Human-Digestive_system-Oral-Subgingival_plaque
SRR2154953	MGYA00150972	https://www.ebi.ac.uk/metagenomics/api/v1/analyses/MGYA00150972/file/SRR2154953_FASTQ_SSU_OTU.tsv	Root-Host_associated-Human-Digestive_system-Oral-Subgingival_plaque
SRR2086949	MGYA00143860	https://www.ebi.ac.uk/metagenomics/api/v1/analyses/MGYA00143860/file/SRR2086949_MERGED_FASTQ_SSU_OTU.tsv	Root-Host_associated-Human-Digestive_system-Oral-Subgingival_plaque
SRR3381568	MGYA00151158	https://www.ebi.ac.uk/metagenomics/api/v1/analyses/MGYA00151158/file/SRR3381568_FASTQ_SSU_OTU.tsv	Root-Host_associated-Human-Digestive_system-Oral-Subgingival_plaque
DRR049487	MGYA00160353	https://www.ebi.ac.uk/metagenomics/api/v1/analyses/MGYA00160353/file/DRR049487_MERGED_FASTQ_SSU_OTU.tsv	Root-Host_associated-Human-Digestive_system-Oral-Subgingival_plaque
SRR1715582	MGYA00148975	https://www.ebi.ac.uk/metagenomics/api/v1/analyses/MGYA00148975/file/SRR1715582_FASTQ_SSU_OTU.tsv	Root-Host_associated-Human-Digestive_system-Oral-Subgingival_plaque
SRR3992171	MGYA00151251	https://www.ebi.ac.uk/metagenomics/api/v1/analyses/MGYA00151251/file/SRR3992171_FASTQ_SSU_OTU.tsv	Root-Host_associated-Human-Digestive_system-Oral-Subgingival_plaque
SRR1745936	MGYA00168147	https://www.ebi.ac.uk/metagenomics/api/v1/analyses/MGYA00168147/file/SRR1745936_FASTQ_SSU_OTU.tsv	Root-Host_associated-Human-Digestive_system-Oral-Subgingival_plaque
SRR1715644	MGYA00148915	https://www.ebi.ac.uk/metagenomics/api/v1/analyses/MGYA00148915/file/SRR1715644_FASTQ_SSU_OTU.tsv	Root-Host_associated-Human-Digestive_system-Oral-Subgingival_plaque
DRR049456	MGYA00160367	https://www.ebi.ac.uk/metagenomics/api/v1/analyses/MGYA00160367/file/DRR049456_MERGED_FASTQ_SSU_OTU.tsv	Root-Host_associated-Human-Digestive_system-Oral-Subgingival_plaque
SRR6239895	MGYA00168162	https://www.ebi.ac.uk/metagenomics/api/v1/analyses/MGYA00168162/file/SRR6239895_FASTQ_SSU_OTU.tsv	Root-Host_associated-Human-Digestive_system-Oral-Subgingival_plaque
SRR2154982	MGYA00151050	https://www.ebi.ac.uk/metagenomics/api/v1/analyses/MGYA00151050/file/SRR2154982_FASTQ_SSU_OTU.tsv	Root-Host_associated-Human-Digestive_system-Oral-Subgingival_plaque
SRR5178132	MGYA00148744	https://www.ebi.ac.uk/metagenomics/api/v1/analyses/MGYA00148744/file/SRR5178132_MERGED_FASTQ_SSU_OTU.tsv	Root-Host_associated-Human-Digestive_system-Oral-Subgingival_plaque
SRR2086935	MGYA00143986	https://www.ebi.ac.uk/metagenomics/api/v1/analyses/MGYA00143986/file/SRR2086935_MERGED_FASTQ_SSU_OTU.tsv	Root-Host_associated-Human-Digestive_system-Oral-Subgingival_plaque
SRR1715638	MGYA00148920	https://www.ebi.ac.uk/metagenomics/api/v1/analyses/MGYA00148920/file/SRR1715638_FASTQ_SSU_OTU.tsv	Root-Host_associated-Human-Digestive_system-Oral-Subgingival_plaque
DRR049500	MGYA00160342	https://www.ebi.ac.uk/metagenomics/api/v1/analyses/MGYA00160342/file/DRR049500_MERGED_FASTQ_SSU_OTU.tsv	Root-Host_associated-Human-Digestive_system-Oral-Subgingival_plaque
SRR6239912	MGYA00168185	https://www.ebi.ac.uk/metagenomics/api/v1/analyses/MGYA00168185/file/SRR6239912_FASTQ_SSU_OTU.tsv	Root-Host_associated-Human-Digestive_system-Oral-Subgingival_plaque
SRR5178140	MGYA00148789	https://www.ebi.ac.uk/metagenomics/api/v1/analyses/MGYA00148789/file/SRR5178140_MERGED_FASTQ_SSU_OTU.tsv	Root-Host_associated-Human-Digestive_system-Oral-Subgingival_plaque
DRR049489	MGYA00160372	https://www.ebi.ac.uk/metagenomics/api/v1/analyses/MGYA00160372/file/DRR049489_MERGED_FASTQ_SSU_OTU.tsv	Root-Host_associated-Human-Digestive_system-Oral-Subgingival_plaque
SRR2086947	MGYA00143853	https://www.ebi.ac.uk/metagenomics/api/v1/analyses/MGYA00143853/file/SRR2086947_MERGED_FASTQ_SSU_OTU.tsv	Root-Host_associated-Human-Digestive_system-Oral-Subgingival_plaque
SRR3381566	MGYA00151190	https://www.ebi.ac.uk/metagenomics/api/v1/analyses/MGYA00151190/file/SRR3381566_FASTQ_SSU_OTU.tsv	Root-Host_associated-Human-Digestive_system-Oral-Subgingival_plaque
SRR1745938	MGYA00168154	https://www.ebi.ac.uk/metagenomics/api/v1/analyses/MGYA00168154/file/SRR1745938_FASTQ_SSU_OTU.tsv	Root-Host_associated-Human-Digestive_system-Oral-Subgingival_plaque
DRR049458	MGYA00160333	https://www.ebi.ac.uk/metagenomics/api/v1/analyses/MGYA00160333/file/DRR049458_MERGED_FASTQ_SSU_OTU.tsv	Root-Host_associated-Human-Digestive_system-Oral-Subgingival_plaque
SRR2086863	MGYA00143931	https://www.ebi.ac.uk/metagenomics/api/v1/analyses/MGYA00143931/file/SRR2086863_MERGED_FASTQ_SSU_OTU.tsv	Root-Host_associated-Human-Digestive_system-Oral-Subgingival_plaque
SRR2154921	MGYA00150973	https://www.ebi.ac.uk/metagenomics/api/v1/analyses/MGYA00150973/file/SRR2154921_FASTQ_SSU_OTU.tsv	Root-Host_associated-Human-Digestive_system-Oral-Subgingival_plaque
SRR1745944	MGYA00168150	https://www.ebi.ac.uk/metagenomics/api/v1/analyses/MGYA00168150/file/SRR1745944_FASTQ_SSU_OTU.tsv	Root-Host_associated-Human-Digestive_system-Oral-Subgingival_plaque
SRR1715636	MGYA00148914	https://www.ebi.ac.uk/metagenomics/api/v1/analyses/MGYA00148914/file/SRR1715636_FASTQ_SSU_OTU.tsv	Root-Host_associated-Human-Digestive_system-Oral-Subgingival_plaque
SRR2155004	MGYA00151008	https://www.ebi.ac.uk/metagenomics/api/v1/analyses/MGYA00151008/file/SRR2155004_FASTQ_SSU_OTU.tsv	Root-Host_associated-Human-Digestive_system-Oral-Subgingival_plaque
SRR2086864	MGYA00143965	https://www.ebi.ac.uk/metagenomics/api/v1/analyses/MGYA00143965/file/SRR2086864_MERGED_FASTQ_SSU_OTU.tsv	Root-Host_associated-Human-Digestive_system-Oral-Subgingival_plaque
SRR2154926	MGYA00151043	https://www.ebi.ac.uk/metagenomics/api/v1/analyses/MGYA00151043/file/SRR2154926_FASTQ_SSU_OTU.tsv	Root-Host_associated-Human-Digestive_system-Oral-Subgingival_plaque
SRR1745943	MGYA00168149	https://www.ebi.ac.uk/metagenomics/api/v1/analyses/MGYA00168149/file/SRR1745943_FASTQ_SSU_OTU.tsv	Root-Host_associated-Human-Digestive_system-Oral-Subgingival_plaque
SRR1715631	MGYA00148974	https://www.ebi.ac.uk/metagenomics/api/v1/analyses/MGYA00148974/file/SRR1715631_FASTQ_SSU_OTU.tsv	Root-Host_associated-Human-Digestive_system-Oral-Subgingival_plaque
SRR2155003	MGYA00150951	https://www.ebi.ac.uk/metagenomics/api/v1/analyses/MGYA00150951/file/SRR2155003_FASTQ_SSU_OTU.tsv	Root-Host_associated-Human-Digestive_system-Oral-Subgingival_plaque
SRR6239915	MGYA00168199	https://www.ebi.ac.uk/metagenomics/api/v1/analyses/MGYA00168199/file/SRR6239915_FASTQ_SSU_OTU.tsv	Root-Host_associated-Human-Digestive_system-Oral-Subgingival_plaque
SRR2086818	MGYA00143999	https://www.ebi.ac.uk/metagenomics/api/v1/analyses/MGYA00143999/file/SRR2086818_MERGED_FASTQ_SSU_OTU.tsv	Root-Host_associated-Human-Digestive_system-Oral-Subgingival_plaque
SRR5178147	MGYA00148751	https://www.ebi.ac.uk/metagenomics/api/v1/analyses/MGYA00148751/file/SRR5178147_MERGED_FASTQ_SSU_OTU.tsv	Root-Host_associated-Human-Digestive_system-Oral-Subgingival_plaque
SRR3381561	MGYA00151168	https://www.ebi.ac.uk/metagenomics/api/v1/analyses/MGYA00151168/file/SRR3381561_FASTQ_SSU_OTU.tsv	Root-Host_associated-Human-Digestive_system-Oral-Subgingival_plaque
SRR2086940	MGYA00143953	https://www.ebi.ac.uk/metagenomics/api/v1/analyses/MGYA00143953/file/SRR2086940_MERGED_FASTQ_SSU_OTU.tsv	Root-Host_associated-Human-Digestive_system-Oral-Subgingival_plaque
SRR6316008	MGYA00293724	https://www.ebi.ac.uk/metagenomics/api/v1/analyses/MGYA00293724/file/SRR6316008_MERGED_FASTQ_SSU_OTU.tsv	Root-Host_associated-Human-Digestive_system-Oral-Subgingival_plaque
SRR2086851	MGYA00143873	https://www.ebi.ac.uk/metagenomics/api/v1/analyses/MGYA00143873/file/SRR2086851_MERGED_FASTQ_SSU_OTU.tsv	Root-Host_associated-Human-Digestive_system-Oral-Subgingival_plaque
SRR2086880	MGYA00143864	https://www.ebi.ac.uk/metagenomics/api/v1/analyses/MGYA00143864/file/SRR2086880_MERGED_FASTQ_SSU_OTU.tsv	Root-Host_associated-Human-Digestive_system-Oral-Subgingival_plaque
SRR2086734	MGYA00144017	https://www.ebi.ac.uk/metagenomics/api/v1/analyses/MGYA00144017/file/SRR2086734_MERGED_FASTQ_SSU_OTU.tsv	Root-Host_associated-Human-Digestive_system-Oral-Subgingival_plaque
SRR5178087	MGYA00148738	https://www.ebi.ac.uk/metagenomics/api/v1/analyses/MGYA00148738/file/SRR5178087_MERGED_FASTQ_SSU_OTU.tsv	Root-Host_associated-Human-Digestive_system-Oral-Subgingival_plaque
SRR2155036	MGYA00151034	https://www.ebi.ac.uk/metagenomics/api/v1/analyses/MGYA00151034/file/SRR2155036_FASTQ_SSU_OTU.tsv	Root-Host_associated-Human-Digestive_system-Oral-Subgingival_plaque
SRR1715604	MGYA00148907	https://www.ebi.ac.uk/metagenomics/api/v1/analyses/MGYA00148907/file/SRR1715604_FASTQ_SSU_OTU.tsv	Root-Host_associated-Human-Digestive_system-Oral-Subgingival_plaque
SRR2154913	MGYA00151059	https://www.ebi.ac.uk/metagenomics/api/v1/analyses/MGYA00151059/file/SRR2154913_FASTQ_SSU_OTU.tsv	Root-Host_associated-Human-Digestive_system-Oral-Subgingival_plaque
SRR2086799	MGYA00143968	https://www.ebi.ac.uk/metagenomics/api/v1/analyses/MGYA00143968/file/SRR2086799_MERGED_FASTQ_SSU_OTU.tsv	Root-Host_associated-Human-Digestive_system-Oral-Subgingival_plaque
SRR6239920	MGYA00168183	https://www.ebi.ac.uk/metagenomics/api/v1/analyses/MGYA00168183/file/SRR6239920_FASTQ_SSU_OTU.tsv	Root-Host_associated-Human-Digestive_system-Oral-Subgingival_plaque
SRR2086748	MGYA00143895	https://www.ebi.ac.uk/metagenomics/api/v1/analyses/MGYA00143895/file/SRR2086748_MERGED_FASTQ_SSU_OTU.tsv	Root-Host_associated-Human-Digestive_system-Oral-Subgingival_plaque
SRR1178521	MGYA00151884	https://www.ebi.ac.uk/metagenomics/api/v1/analyses/MGYA00151884/file/SRR1178521_FASTQ_SSU_OTU.tsv	Root-Host_associated-Human-Digestive_system-Oral-Subgingival_plaque
SRR3381585	MGYA00151175	https://www.ebi.ac.uk/metagenomics/api/v1/analyses/MGYA00151175/file/SRR3381585_FASTQ_SSU_OTU.tsv	Root-Host_associated-Human-Digestive_system-Oral-Subgingival_plaque
SRR6239878	MGYA00168177	https://www.ebi.ac.uk/metagenomics/api/v1/analyses/MGYA00168177/file/SRR6239878_FASTQ_SSU_OTU.tsv	Root-Host_associated-Human-Digestive_system-Oral-Subgingival_plaque
SRR3381554	MGYA00151186	https://www.ebi.ac.uk/metagenomics/api/v1/analyses/MGYA00151186/file/SRR3381554_FASTQ_SSU_OTU.tsv	Root-Host_associated-Human-Digestive_system-Oral-Subgingival_plaque
SRR3381582	MGYA00151171	https://www.ebi.ac.uk/metagenomics/api/v1/analyses/MGYA00151171/file/SRR3381582_FASTQ_SSU_OTU.tsv	Root-Host_associated-Human-Digestive_system-Oral-Subgingival_plaque
SRR3381553	MGYA00151187	https://www.ebi.ac.uk/metagenomics/api/v1/analyses/MGYA00151187/file/SRR3381553_FASTQ_SSU_OTU.tsv	Root-Host_associated-Human-Digestive_system-Oral-Subgingival_plaque
SRR2154968	MGYA00150988	https://www.ebi.ac.uk/metagenomics/api/v1/analyses/MGYA00150988/file/SRR2154968_FASTQ_SSU_OTU.tsv	Root-Host_associated-Human-Digestive_system-Oral-Subgingival_plaque
SRR5178109	MGYA00148806	https://www.ebi.ac.uk/metagenomics/api/v1/analyses/MGYA00148806/file/SRR5178109_MERGED_FASTQ_SSU_OTU.tsv	Root-Host_associated-Human-Digestive_system-Oral-Subgingival_plaque
SRR2086856	MGYA00143905	https://www.ebi.ac.uk/metagenomics/api/v1/analyses/MGYA00143905/file/SRR2086856_MERGED_FASTQ_SSU_OTU.tsv	Root-Host_associated-Human-Digestive_system-Oral-Subgingival_plaque
SRR2086887	MGYA00143825	https://www.ebi.ac.uk/metagenomics/api/v1/analyses/MGYA00143825/file/SRR2086887_MERGED_FASTQ_SSU_OTU.tsv	Root-Host_associated-Human-Digestive_system-Oral-Subgingival_plaque
SRR2086733	MGYA00143844	https://www.ebi.ac.uk/metagenomics/api/v1/analyses/MGYA00143844/file/SRR2086733_MERGED_FASTQ_SSU_OTU.tsv	Root-Host_associated-Human-Digestive_system-Oral-Subgingival_plaque
SRR5178080	MGYA00148746	https://www.ebi.ac.uk/metagenomics/api/v1/analyses/MGYA00148746/file/SRR5178080_MERGED_FASTQ_SSU_OTU.tsv	Root-Host_associated-Human-Digestive_system-Oral-Subgingival_plaque
SRR2155031	MGYA00150957	https://www.ebi.ac.uk/metagenomics/api/v1/analyses/MGYA00150957/file/SRR2155031_FASTQ_SSU_OTU.tsv	Root-Host_associated-Human-Digestive_system-Oral-Subgingival_plaque
SRR1715603	MGYA00148960	https://www.ebi.ac.uk/metagenomics/api/v1/analyses/MGYA00148960/file/SRR1715603_FASTQ_SSU_OTU.tsv	Root-Host_associated-Human-Digestive_system-Oral-Subgingival_plaque
SRR2154914	MGYA00151005	https://www.ebi.ac.uk/metagenomics/api/v1/analyses/MGYA00151005/file/SRR2154914_FASTQ_SSU_OTU.tsv	Root-Host_associated-Human-Digestive_system-Oral-Subgingival_plaque
SRR2086790	MGYA00143850	https://www.ebi.ac.uk/metagenomics/api/v1/analyses/MGYA00143850/file/SRR2086790_MERGED_FASTQ_SSU_OTU.tsv	Root-Host_associated-Human-Digestive_system-Oral-Subgingival_plaque
SRR2086824	MGYA00143908	https://www.ebi.ac.uk/metagenomics/api/v1/analyses/MGYA00143908/file/SRR2086824_MERGED_FASTQ_SSU_OTU.tsv	Root-Host_associated-Human-Digestive_system-Oral-Subgingival_plaque
SRR2086741	MGYA00143934	https://www.ebi.ac.uk/metagenomics/api/v1/analyses/MGYA00143934/file/SRR2086741_MERGED_FASTQ_SSU_OTU.tsv	Root-Host_associated-Human-Digestive_system-Oral-Subgingival_plaque
DRR049463	MGYA00160366	https://www.ebi.ac.uk/metagenomics/api/v1/analyses/MGYA00160366/file/DRR049463_MERGED_FASTQ_SSU_OTU.tsv	Root-Host_associated-Human-Digestive_system-Oral-Subgingival_plaque
SRR1715671	MGYA00148949	https://www.ebi.ac.uk/metagenomics/api/v1/analyses/MGYA00148949/file/SRR1715671_FASTQ_SSU_OTU.tsv	Root-Host_associated-Human-Digestive_system-Oral-Subgingival_plaque
SRR6239871	MGYA00168207	https://www.ebi.ac.uk/metagenomics/api/v1/analyses/MGYA00168207/file/SRR6239871_FASTQ_SSU_OTU.tsv	Root-Host_associated-Human-Digestive_system-Oral-Subgingival_plaque
SRR2154966	MGYA00151010	https://www.ebi.ac.uk/metagenomics/api/v1/analyses/MGYA00151010/file/SRR2154966_FASTQ_SSU_OTU.tsv	Root-Host_associated-Human-Digestive_system-Oral-Subgingival_plaque
SRR2086858	MGYA00143898	https://www.ebi.ac.uk/metagenomics/api/v1/analyses/MGYA00143898/file/SRR2086858_MERGED_FASTQ_SSU_OTU.tsv	Root-Host_associated-Human-Digestive_system-Oral-Subgingival_plaque
SRR5178107	MGYA00148768	https://www.ebi.ac.uk/metagenomics/api/v1/analyses/MGYA00148768/file/SRR5178107_MERGED_FASTQ_SSU_OTU.tsv	Root-Host_associated-Human-Digestive_system-Oral-Subgingival_plaque
SRR2086889	MGYA00143978	https://www.ebi.ac.uk/metagenomics/api/v1/analyses/MGYA00143978/file/SRR2086889_MERGED_FASTQ_SSU_OTU.tsv	Root-Host_associated-Human-Digestive_system-Oral-Subgingival_plaque
SRR2154893	MGYA00151066	https://www.ebi.ac.uk/metagenomics/api/v1/analyses/MGYA00151066/file/SRR2154893_FASTQ_SSU_OTU.tsv	Root-Host_associated-Human-Digestive_system-Oral-Subgingival_plaque
SRR2086900	MGYA00144032	https://www.ebi.ac.uk/metagenomics/api/v1/analyses/MGYA00144032/file/SRR2086900_MERGED_FASTQ_SSU_OTU.tsv	Root-Host_associated-Human-Digestive_system-Oral-Subgingival_plaque
SRR5178100	MGYA00148767	https://www.ebi.ac.uk/metagenomics/api/v1/analyses/MGYA00148767/file/SRR5178100_MERGED_FASTQ_SSU_OTU.tsv	Root-Host_associated-Human-Digestive_system-Oral-Subgingival_plaque
SRR2154894	MGYA00151041	https://www.ebi.ac.uk/metagenomics/api/v1/analyses/MGYA00151041/file/SRR2154894_FASTQ_SSU_OTU.tsv	Root-Host_associated-Human-Digestive_system-Oral-Subgingival_plaque
SRR5178089	MGYA00148739	https://www.ebi.ac.uk/metagenomics/api/v1/analyses/MGYA00148739/file/SRR5178089_MERGED_FASTQ_SSU_OTU.tsv	Root-Host_associated-Human-Digestive_system-Oral-Subgingival_plaque
SRR2155038	MGYA00151012	https://www.ebi.ac.uk/metagenomics/api/v1/analyses/MGYA00151012/file/SRR2155038_FASTQ_SSU_OTU.tsv	Root-Host_associated-Human-Digestive_system-Oral-Subgingival_plaque
SRR2086907	MGYA00144013	https://www.ebi.ac.uk/metagenomics/api/v1/analyses/MGYA00144013/file/SRR2086907_MERGED_FASTQ_SSU_OTU.tsv	Root-Host_associated-Human-Digestive_system-Oral-Subgingival_plaque
SRR2086797	MGYA00143901	https://www.ebi.ac.uk/metagenomics/api/v1/analyses/MGYA00143901/file/SRR2086797_MERGED_FASTQ_SSU_OTU.tsv	Root-Host_associated-Human-Digestive_system-Oral-Subgingival_plaque
SRR2086823	MGYA00143882	https://www.ebi.ac.uk/metagenomics/api/v1/analyses/MGYA00143882/file/SRR2086823_MERGED_FASTQ_SSU_OTU.tsv	Root-Host_associated-Human-Digestive_system-Oral-Subgingival_plaque
SRR2086746	MGYA00143915	https://www.ebi.ac.uk/metagenomics/api/v1/analyses/MGYA00143915/file/SRR2086746_MERGED_FASTQ_SSU_OTU.tsv	Root-Host_associated-Human-Digestive_system-Oral-Subgingival_plaque
DRR049464	MGYA00160352	https://www.ebi.ac.uk/metagenomics/api/v1/analyses/MGYA00160352/file/DRR049464_MERGED_FASTQ_SSU_OTU.tsv	Root-Host_associated-Human-Digestive_system-Oral-Subgingival_plaque
SRR6239876	MGYA00168202	https://www.ebi.ac.uk/metagenomics/api/v1/analyses/MGYA00168202/file/SRR6239876_FASTQ_SSU_OTU.tsv	Root-Host_associated-Human-Digestive_system-Oral-Subgingival_plaque
SRR2154961	MGYA00151018	https://www.ebi.ac.uk/metagenomics/api/v1/analyses/MGYA00151018/file/SRR2154961_FASTQ_SSU_OTU.tsv	Root-Host_associated-Human-Digestive_system-Oral-Subgingival_plaque
SRR1226615	MGYA00150635	https://www.ebi.ac.uk/metagenomics/api/v1/analyses/MGYA00150635/file/SRR1226615_FASTQ_SSU_OTU.tsv	Root-Host_associated-Human-Digestive_system-Oral-Subgingival_plaque
SRR2086916	MGYA00143921	https://www.ebi.ac.uk/metagenomics/api/v1/analyses/MGYA00143921/file/SRR2086916_MERGED_FASTQ_SSU_OTU.tsv	Root-Host_associated-Human-Digestive_system-Oral-Subgingival_plaque
SRR5178098	MGYA00148726	https://www.ebi.ac.uk/metagenomics/api/v1/analyses/MGYA00148726/file/SRR5178098_MERGED_FASTQ_SSU_OTU.tsv	Root-Host_associated-Human-Digestive_system-Oral-Subgingival_plaque
SRR2155029	MGYA00150970	https://www.ebi.ac.uk/metagenomics/api/v1/analyses/MGYA00150970/file/SRR2155029_FASTQ_SSU_OTU.tsv	Root-Host_associated-Human-Digestive_system-Oral-Subgingival_plaque
SRR5178111	MGYA00148732	https://www.ebi.ac.uk/metagenomics/api/v1/analyses/MGYA00148732/file/SRR5178111_MERGED_FASTQ_SSU_OTU.tsv	Root-Host_associated-Human-Digestive_system-Oral-Subgingival_plaque
SRR1715667	MGYA00148904	https://www.ebi.ac.uk/metagenomics/api/v1/analyses/MGYA00148904/file/SRR1715667_FASTQ_SSU_OTU.tsv	Root-Host_associated-Human-Digestive_system-Oral-Subgingival_plaque
SRR6316022	MGYA00293738	https://www.ebi.ac.uk/metagenomics/api/v1/analyses/MGYA00293738/file/SRR6316022_MERGED_FASTQ_SSU_OTU.tsv	Root-Host_associated-Human-Digestive_system-Oral-Subgingival_plaque
SRR6239867	MGYA00168208	https://www.ebi.ac.uk/metagenomics/api/v1/analyses/MGYA00168208/file/SRR6239867_FASTQ_SSU_OTU.tsv	Root-Host_associated-Human-Digestive_system-Oral-Subgingival_plaque
SRR2154970	MGYA00151081	https://www.ebi.ac.uk/metagenomics/api/v1/analyses/MGYA00151081/file/SRR2154970_FASTQ_SSU_OTU.tsv	Root-Host_associated-Human-Digestive_system-Oral-Subgingival_plaque
DRR049475	MGYA00160337	https://www.ebi.ac.uk/metagenomics/api/v1/analyses/MGYA00160337/file/DRR049475_MERGED_FASTQ_SSU_OTU.tsv	Root-Host_associated-Human-Digestive_system-Oral-Subgingival_plaque
SRR2086757	MGYA00144016	https://www.ebi.ac.uk/metagenomics/api/v1/analyses/MGYA00144016/file/SRR2086757_MERGED_FASTQ_SSU_OTU.tsv	Root-Host_associated-Human-Digestive_system-Oral-Subgingival_plaque
SRR2086786	MGYA00143841	https://www.ebi.ac.uk/metagenomics/api/v1/analyses/MGYA00143841/file/SRR2086786_MERGED_FASTQ_SSU_OTU.tsv	Root-Host_associated-Human-Digestive_system-Oral-Subgingival_plaque
SRR2086832	MGYA00143837	https://www.ebi.ac.uk/metagenomics/api/v1/analyses/MGYA00143837/file/SRR2086832_MERGED_FASTQ_SSU_OTU.tsv	Root-Host_associated-Human-Digestive_system-Oral-Subgingival_plaque
SRR1715660	MGYA00148971	https://www.ebi.ac.uk/metagenomics/api/v1/analyses/MGYA00148971/file/SRR1715660_FASTQ_SSU_OTU.tsv	Root-Host_associated-Human-Digestive_system-Oral-Subgingival_plaque
SRR6239860	MGYA00168175	https://www.ebi.ac.uk/metagenomics/api/v1/analyses/MGYA00168175/file/SRR6239860_FASTQ_SSU_OTU.tsv	Root-Host_associated-Human-Digestive_system-Oral-Subgingival_plaque
SRR2154977	MGYA00150990	https://www.ebi.ac.uk/metagenomics/api/v1/analyses/MGYA00150990/file/SRR2154977_FASTQ_SSU_OTU.tsv	Root-Host_associated-Human-Digestive_system-Oral-Subgingival_plaque
DRR049472	MGYA00160329	https://www.ebi.ac.uk/metagenomics/api/v1/analyses/MGYA00160329/file/DRR049472_MERGED_FASTQ_SSU_OTU.tsv	Root-Host_associated-Human-Digestive_system-Oral-Subgingival_plaque
SRR1715577	MGYA00148893	https://www.ebi.ac.uk/metagenomics/api/v1/analyses/MGYA00148893/file/SRR1715577_FASTQ_SSU_OTU.tsv	Root-Host_associated-Human-Digestive_system-Oral-Subgingival_plaque
SRR2086750	MGYA00143909	https://www.ebi.ac.uk/metagenomics/api/v1/analyses/MGYA00143909/file/SRR2086750_MERGED_FASTQ_SSU_OTU.tsv	Root-Host_associated-Human-Digestive_system-Oral-Subgingival_plaque
SRR2086781	MGYA00143862	https://www.ebi.ac.uk/metagenomics/api/v1/analyses/MGYA00143862/file/SRR2086781_MERGED_FASTQ_SSU_OTU.tsv	Root-Host_associated-Human-Digestive_system-Oral-Subgingival_plaque
SRR2086835	MGYA00143948	https://www.ebi.ac.uk/metagenomics/api/v1/analyses/MGYA00143948/file/SRR2086835_MERGED_FASTQ_SSU_OTU.tsv	Root-Host_associated-Human-Digestive_system-Oral-Subgingival_plaque
SRR5178116	MGYA00148725	https://www.ebi.ac.uk/metagenomics/api/v1/analyses/MGYA00148725/file/SRR5178116_MERGED_FASTQ_SSU_OTU.tsv	Root-Host_associated-Human-Digestive_system-Oral-Subgingival_plaque
SRR2086849	MGYA00143995	https://www.ebi.ac.uk/metagenomics/api/v1/analyses/MGYA00143995/file/SRR2086849_MERGED_FASTQ_SSU_OTU.tsv	Root-Host_associated-Human-Digestive_system-Oral-Subgingival_plaque
SRR2154979	MGYA00151047	https://www.ebi.ac.uk/metagenomics/api/v1/analyses/MGYA00151047/file/SRR2154979_FASTQ_SSU_OTU.tsv	Root-Host_associated-Human-Digestive_system-Oral-Subgingival_plaque
SRR1715579	MGYA00148879	https://www.ebi.ac.uk/metagenomics/api/v1/analyses/MGYA00148879/file/SRR1715579_FASTQ_SSU_OTU.tsv	Root-Host_associated-Human-Digestive_system-Oral-Subgingival_plaque
SRR5178164	MGYA00148750	https://www.ebi.ac.uk/metagenomics/api/v1/analyses/MGYA00148750/file/SRR5178164_MERGED_FASTQ_SSU_OTU.tsv	Root-Host_associated-Human-Digestive_system-Oral-Subgingival_plaque
SRR1715612	MGYA00148905	https://www.ebi.ac.uk/metagenomics/api/v1/analyses/MGYA00148905/file/SRR1715612_FASTQ_SSU_OTU.tsv	Root-Host_associated-Human-Digestive_system-Oral-Subgingival_plaque
SRR2154905	MGYA00151017	https://www.ebi.ac.uk/metagenomics/api/v1/analyses/MGYA00151017/file/SRR2154905_FASTQ_SSU_OTU.tsv	Root-Host_associated-Human-Digestive_system-Oral-Subgingival_plaque
SRR5178091	MGYA00148784	https://www.ebi.ac.uk/metagenomics/api/v1/analyses/MGYA00148784/file/SRR5178091_MERGED_FASTQ_SSU_OTU.tsv	Root-Host_associated-Human-Digestive_system-Oral-Subgingival_plaque
SRR2155020	MGYA00150975	https://www.ebi.ac.uk/metagenomics/api/v1/analyses/MGYA00150975/file/SRR2155020_FASTQ_SSU_OTU.tsv	Root-Host_associated-Human-Digestive_system-Oral-Subgingival_plaque
SRR2086847	MGYA00143857	https://www.ebi.ac.uk/metagenomics/api/v1/analyses/MGYA00143857/file/SRR2086847_MERGED_FASTQ_SSU_OTU.tsv	Root-Host_associated-Human-Digestive_system-Oral-Subgingival_plaque
SRR5178118	MGYA00148735	https://www.ebi.ac.uk/metagenomics/api/v1/analyses/MGYA00148735/file/SRR5178118_MERGED_FASTQ_SSU_OTU.tsv	Root-Host_associated-Human-Digestive_system-Oral-Subgingival_plaque
SRR1715615	MGYA00148924	https://www.ebi.ac.uk/metagenomics/api/v1/analyses/MGYA00148924/file/SRR1715615_FASTQ_SSU_OTU.tsv	Root-Host_associated-Human-Digestive_system-Oral-Subgingival_plaque
SRR2154902	MGYA00151032	https://www.ebi.ac.uk/metagenomics/api/v1/analyses/MGYA00151032/file/SRR2154902_FASTQ_SSU_OTU.tsv	Root-Host_associated-Human-Digestive_system-Oral-Subgingival_plaque
SRR2086918	MGYA00143939	https://www.ebi.ac.uk/metagenomics/api/v1/analyses/MGYA00143939/file/SRR2086918_MERGED_FASTQ_SSU_OTU.tsv	Root-Host_associated-Human-Digestive_system-Oral-Subgingival_plaque
SRR5178096	MGYA00148717	https://www.ebi.ac.uk/metagenomics/api/v1/analyses/MGYA00148717/file/SRR5178096_MERGED_FASTQ_SSU_OTU.tsv	Root-Host_associated-Human-Digestive_system-Oral-Subgingival_plaque
SRR2155027	MGYA00151042	https://www.ebi.ac.uk/metagenomics/api/v1/analyses/MGYA00151042/file/SRR2155027_FASTQ_SSU_OTU.tsv	Root-Host_associated-Human-Digestive_system-Oral-Subgingival_plaque
SRR2086891	MGYA00143891	https://www.ebi.ac.uk/metagenomics/api/v1/analyses/MGYA00143891/file/SRR2086891_MERGED_FASTQ_SSU_OTU.tsv	Root-Host_associated-Human-Digestive_system-Oral-Subgingival_plaque
SRR2086725	MGYA00144011	https://www.ebi.ac.uk/metagenomics/api/v1/analyses/MGYA00144011/file/SRR2086725_MERGED_FASTQ_SSU_OTU.tsv	Root-Host_associated-Human-Digestive_system-Oral-Subgingival_plaque
SRR2086840	MGYA00144014	https://www.ebi.ac.uk/metagenomics/api/v1/analyses/MGYA00144014/file/SRR2086840_MERGED_FASTQ_SSU_OTU.tsv	Root-Host_associated-Human-Digestive_system-Oral-Subgingival_plaque
SRR1715669	MGYA00148954	https://www.ebi.ac.uk/metagenomics/api/v1/analyses/MGYA00148954/file/SRR1715669_FASTQ_SSU_OTU.tsv	Root-Host_associated-Human-Digestive_system-Oral-Subgingival_plaque
SRR6239869	MGYA00168190	https://www.ebi.ac.uk/metagenomics/api/v1/analyses/MGYA00168190/file/SRR6239869_FASTQ_SSU_OTU.tsv	Root-Host_associated-Human-Digestive_system-Oral-Subgingival_plaque
SRR3381545	MGYA00151155	https://www.ebi.ac.uk/metagenomics/api/v1/analyses/MGYA00151155/file/SRR3381545_FASTQ_SSU_OTU.tsv	Root-Host_associated-Human-Digestive_system-Oral-Subgingival_plaque
SRR1178530	MGYA00151883	https://www.ebi.ac.uk/metagenomics/api/v1/analyses/MGYA00151883/file/SRR1178530_FASTQ_SSU_OTU.tsv	Root-Host_associated-Human-Digestive_system-Oral-Subgingival_plaque
SRR2086759	MGYA00143829	https://www.ebi.ac.uk/metagenomics/api/v1/analyses/MGYA00143829/file/SRR2086759_MERGED_FASTQ_SSU_OTU.tsv	Root-Host_associated-Human-Digestive_system-Oral-Subgingival_plaque
SRR2086788	MGYA00143972	https://www.ebi.ac.uk/metagenomics/api/v1/analyses/MGYA00143972/file/SRR2086788_MERGED_FASTQ_SSU_OTU.tsv	Root-Host_associated-Human-Digestive_system-Oral-Subgingival_plaque
SRR5178163	MGYA00148721	https://www.ebi.ac.uk/metagenomics/api/v1/analyses/MGYA00148721/file/SRR5178163_MERGED_FASTQ_SSU_OTU.tsv	Root-Host_associated-Human-Digestive_system-Oral-Subgingival_plaque
SRR2155012	MGYA00151079	https://www.ebi.ac.uk/metagenomics/api/v1/analyses/MGYA00151079/file/SRR2155012_FASTQ_SSU_OTU.tsv	Root-Host_associated-Human-Digestive_system-Oral-Subgingival_plaque
SRR5178072	MGYA00148771	https://www.ebi.ac.uk/metagenomics/api/v1/analyses/MGYA00148771/file/SRR5178072_MERGED_FASTQ_SSU_OTU.tsv	Root-Host_associated-Human-Digestive_system-Oral-Subgingival_plaque
SRR2154937	MGYA00150954	https://www.ebi.ac.uk/metagenomics/api/v1/analyses/MGYA00150954/file/SRR2154937_FASTQ_SSU_OTU.tsv	Root-Host_associated-Human-Digestive_system-Oral-Subgingival_plaque
SRR1715620	MGYA00148918	https://www.ebi.ac.uk/metagenomics/api/v1/analyses/MGYA00148918/file/SRR1715620_FASTQ_SSU_OTU.tsv	Root-Host_associated-Human-Digestive_system-Oral-Subgingival_plaque
SRR2086875	MGYA00143845	https://www.ebi.ac.uk/metagenomics/api/v1/analyses/MGYA00143845/file/SRR2086875_MERGED_FASTQ_SSU_OTU.tsv	Root-Host_associated-Human-Digestive_system-Oral-Subgingival_plaque
SRR2086951	MGYA00144048	https://www.ebi.ac.uk/metagenomics/api/v1/analyses/MGYA00144048/file/SRR2086951_MERGED_FASTQ_SSU_OTU.tsv	Root-Host_associated-Human-Digestive_system-Oral-Subgingival_plaque
SRR3381570	MGYA00151163	https://www.ebi.ac.uk/metagenomics/api/v1/analyses/MGYA00151163/file/SRR3381570_FASTQ_SSU_OTU.tsv	Root-Host_associated-Human-Digestive_system-Oral-Subgingival_plaque
SRR1178273	MGYA00151889	https://www.ebi.ac.uk/metagenomics/api/v1/analyses/MGYA00151889/file/SRR1178273_FASTQ_SSU_OTU.tsv	Root-Host_associated-Human-Digestive_system-Oral-Subgingival_plaque
SRR3992169	MGYA00151247	https://www.ebi.ac.uk/metagenomics/api/v1/analyses/MGYA00151247/file/SRR3992169_FASTQ_SSU_OTU.tsv	Root-Host_associated-Human-Digestive_system-Oral-Subgingival_plaque
SRR6316019	MGYA00293735	https://www.ebi.ac.uk/metagenomics/api/v1/analyses/MGYA00293735/file/SRR6316019_MERGED_FASTQ_SSU_OTU.tsv	Root-Host_associated-Human-Digestive_system-Oral-Subgingival_plaque
SRR6239904	MGYA00168196	https://www.ebi.ac.uk/metagenomics/api/v1/analyses/MGYA00168196/file/SRR6239904_FASTQ_SSU_OTU.tsv	Root-Host_associated-Human-Digestive_system-Oral-Subgingival_plaque
SRR2086809	MGYA00143956	https://www.ebi.ac.uk/metagenomics/api/v1/analyses/MGYA00143956/file/SRR2086809_MERGED_FASTQ_SSU_OTU.tsv	Root-Host_associated-Human-Digestive_system-Oral-Subgingival_plaque
SRR1178274	MGYA00151881	https://www.ebi.ac.uk/metagenomics/api/v1/analyses/MGYA00151881/file/SRR1178274_FASTQ_SSU_OTU.tsv	Root-Host_associated-Human-Digestive_system-Oral-Subgingival_plaque
SRR3381577	MGYA00151173	https://www.ebi.ac.uk/metagenomics/api/v1/analyses/MGYA00151173/file/SRR3381577_FASTQ_SSU_OTU.tsv	Root-Host_associated-Human-Digestive_system-Oral-Subgingival_plaque
SRR2086956	MGYA00143883	https://www.ebi.ac.uk/metagenomics/api/v1/analyses/MGYA00143883/file/SRR2086956_MERGED_FASTQ_SSU_OTU.tsv	Root-Host_associated-Human-Digestive_system-Oral-Subgingival_plaque
DRR049498	MGYA00160346	https://www.ebi.ac.uk/metagenomics/api/v1/analyses/MGYA00160346/file/DRR049498_MERGED_FASTQ_SSU_OTU.tsv	Root-Host_associated-Human-Digestive_system-Oral-Subgingival_plaque
SRR1745929	MGYA00168155	https://www.ebi.ac.uk/metagenomics/api/v1/analyses/MGYA00168155/file/SRR1745929_FASTQ_SSU_OTU.tsv	Root-Host_associated-Human-Digestive_system-Oral-Subgingival_plaque
SRR5178151	MGYA00148803	https://www.ebi.ac.uk/metagenomics/api/v1/analyses/MGYA00148803/file/SRR5178151_MERGED_FASTQ_SSU_OTU.tsv	Root-Host_associated-Human-Digestive_system-Oral-Subgingival_plaque
SRR6239903	MGYA00168179	https://www.ebi.ac.uk/metagenomics/api/v1/analyses/MGYA00168179/file/SRR6239903_FASTQ_SSU_OTU.tsv	Root-Host_associated-Human-Digestive_system-Oral-Subgingival_plaque
SRR2155015	MGYA00151083	https://www.ebi.ac.uk/metagenomics/api/v1/analyses/MGYA00151083/file/SRR2155015_FASTQ_SSU_OTU.tsv	Root-Host_associated-Human-Digestive_system-Oral-Subgingival_plaque
SRR5178075	MGYA00148770	https://www.ebi.ac.uk/metagenomics/api/v1/analyses/MGYA00148770/file/SRR5178075_MERGED_FASTQ_SSU_OTU.tsv	Root-Host_associated-Human-Digestive_system-Oral-Subgingival_plaque
SRR2154930	MGYA00151049	https://www.ebi.ac.uk/metagenomics/api/v1/analyses/MGYA00151049/file/SRR2154930_FASTQ_SSU_OTU.tsv	Root-Host_associated-Human-Digestive_system-Oral-Subgingival_plaque
SRR1715627	MGYA00148930	https://www.ebi.ac.uk/metagenomics/api/v1/analyses/MGYA00148930/file/SRR1715627_FASTQ_SSU_OTU.tsv	Root-Host_associated-Human-Digestive_system-Oral-Subgingival_plaque
SRR2086872	MGYA00143926	https://www.ebi.ac.uk/metagenomics/api/v1/analyses/MGYA00143926/file/SRR2086872_MERGED_FASTQ_SSU_OTU.tsv	Root-Host_associated-Human-Digestive_system-Oral-Subgingival_plaque
SRR6239884	MGYA00168180	https://www.ebi.ac.uk/metagenomics/api/v1/analyses/MGYA00168180/file/SRR6239884_FASTQ_SSU_OTU.tsv	Root-Host_associated-Human-Digestive_system-Oral-Subgingival_plaque
SRR2154993	MGYA00151030	https://www.ebi.ac.uk/metagenomics/api/v1/analyses/MGYA00151030/file/SRR2154993_FASTQ_SSU_OTU.tsv	Root-Host_associated-Human-Digestive_system-Oral-Subgingival_plaque
DRR049496	MGYA00160354	https://www.ebi.ac.uk/metagenomics/api/v1/analyses/MGYA00160354/file/DRR049496_MERGED_FASTQ_SSU_OTU.tsv	Root-Host_associated-Human-Digestive_system-Oral-Subgingival_plaque
SRR1715593	MGYA00148953	https://www.ebi.ac.uk/metagenomics/api/v1/analyses/MGYA00148953/file/SRR1715593_FASTQ_SSU_OTU.tsv	Root-Host_associated-Human-Digestive_system-Oral-Subgingival_plaque
SRR2154942	MGYA00150960	https://www.ebi.ac.uk/metagenomics/api/v1/analyses/MGYA00150960/file/SRR2154942_FASTQ_SSU_OTU.tsv	Root-Host_associated-Human-Digestive_system-Oral-Subgingival_plaque
SRR3381579	MGYA00151172	https://www.ebi.ac.uk/metagenomics/api/v1/analyses/MGYA00151172/file/SRR3381579_FASTQ_SSU_OTU.tsv	Root-Host_associated-Human-Digestive_system-Oral-Subgingival_plaque
SRR2086958	MGYA00143878	https://www.ebi.ac.uk/metagenomics/api/v1/analyses/MGYA00143878/file/SRR2086958_MERGED_FASTQ_SSU_OTU.tsv	Root-Host_associated-Human-Digestive_system-Oral-Subgingival_plaque
SRR1715655	MGYA00148896	https://www.ebi.ac.uk/metagenomics/api/v1/analyses/MGYA00148896/file/SRR1715655_FASTQ_SSU_OTU.tsv	Root-Host_associated-Human-Digestive_system-Oral-Subgingival_plaque
SRR6316010	MGYA00293726	https://www.ebi.ac.uk/metagenomics/api/v1/analyses/MGYA00293726/file/SRR6316010_MERGED_FASTQ_SSU_OTU.tsv	Root-Host_associated-Human-Digestive_system-Oral-Subgingival_plaque
SRR1745927	MGYA00168137	https://www.ebi.ac.uk/metagenomics/api/v1/analyses/MGYA00168137/file/SRR1745927_FASTQ_SSU_OTU.tsv	Root-Host_associated-Human-Digestive_system-Oral-Subgingival_plaque
SRR2086800	MGYA00143896	https://www.ebi.ac.uk/metagenomics/api/v1/analyses/MGYA00143896/file/SRR2086800_MERGED_FASTQ_SSU_OTU.tsv	Root-Host_associated-Human-Digestive_system-Oral-Subgingival_plaque
SRR2086765	MGYA00143830	https://www.ebi.ac.uk/metagenomics/api/v1/analyses/MGYA00143830/file/SRR2086765_MERGED_FASTQ_SSU_OTU.tsv	Root-Host_associated-Human-Digestive_system-Oral-Subgingival_plaque
SRR2086924	MGYA00144005	https://www.ebi.ac.uk/metagenomics/api/v1/analyses/MGYA00144005/file/SRR2086924_MERGED_FASTQ_SSU_OTU.tsv	Root-Host_associated-Human-Digestive_system-Oral-Subgingival_plaque
SRR1715629	MGYA00148912	https://www.ebi.ac.uk/metagenomics/api/v1/analyses/MGYA00148912/file/SRR1715629_FASTQ_SSU_OTU.tsv	Root-Host_associated-Human-Digestive_system-Oral-Subgingival_plaque
SRR5178123	MGYA00148797	https://www.ebi.ac.uk/metagenomics/api/v1/analyses/MGYA00148797/file/SRR5178123_MERGED_FASTQ_SSU_OTU.tsv	Root-Host_associated-Human-Digestive_system-Oral-Subgingival_plaque
SRR2086923	MGYA00143859	https://www.ebi.ac.uk/metagenomics/api/v1/analyses/MGYA00143859/file/SRR2086923_MERGED_FASTQ_SSU_OTU.tsv	Root-Host_associated-Human-Digestive_system-Oral-Subgingival_plaque
SRR2154939	MGYA00151077	https://www.ebi.ac.uk/metagenomics/api/v1/analyses/MGYA00151077/file/SRR2154939_FASTQ_SSU_OTU.tsv	Root-Host_associated-Human-Digestive_system-Oral-Subgingival_plaque
SRR5178124	MGYA00148755	https://www.ebi.ac.uk/metagenomics/api/v1/analyses/MGYA00148755/file/SRR5178124_MERGED_FASTQ_SSU_OTU.tsv	Root-Host_associated-Human-Digestive_system-Oral-Subgingival_plaque
SRR6239883	MGYA00168220	https://www.ebi.ac.uk/metagenomics/api/v1/analyses/MGYA00168220/file/SRR6239883_FASTQ_SSU_OTU.tsv	Root-Host_associated-Human-Digestive_system-Oral-Subgingival_plaque
SRR2154994	MGYA00151002	https://www.ebi.ac.uk/metagenomics/api/v1/analyses/MGYA00151002/file/SRR2154994_FASTQ_SSU_OTU.tsv	Root-Host_associated-Human-Digestive_system-Oral-Subgingival_plaque
DRR049491	MGYA00160364	https://www.ebi.ac.uk/metagenomics/api/v1/analyses/MGYA00160364/file/DRR049491_MERGED_FASTQ_SSU_OTU.tsv	Root-Host_associated-Human-Digestive_system-Oral-Subgingival_plaque
SRR1715594	MGYA00148922	https://www.ebi.ac.uk/metagenomics/api/v1/analyses/MGYA00148922/file/SRR1715594_FASTQ_SSU_OTU.tsv	Root-Host_associated-Human-Digestive_system-Oral-Subgingival_plaque
SRR2154945	MGYA00151004	https://www.ebi.ac.uk/metagenomics/api/v1/analyses/MGYA00151004/file/SRR2154945_FASTQ_SSU_OTU.tsv	Root-Host_associated-Human-Digestive_system-Oral-Subgingival_plaque
SRR1715652	MGYA00148972	https://www.ebi.ac.uk/metagenomics/api/v1/analyses/MGYA00148972/file/SRR1715652_FASTQ_SSU_OTU.tsv	Root-Host_associated-Human-Digestive_system-Oral-Subgingival_plaque
SRR6316017	MGYA00293733	https://www.ebi.ac.uk/metagenomics/api/v1/analyses/MGYA00293733/file/SRR6316017_MERGED_FASTQ_SSU_OTU.tsv	Root-Host_associated-Human-Digestive_system-Oral-Subgingival_plaque
SRR3992167	MGYA00151246	https://www.ebi.ac.uk/metagenomics/api/v1/analyses/MGYA00151246/file/SRR3992167_FASTQ_SSU_OTU.tsv	Root-Host_associated-Human-Digestive_system-Oral-Subgingival_plaque
SRR2086807	MGYA00143998	https://www.ebi.ac.uk/metagenomics/api/v1/analyses/MGYA00143998/file/SRR2086807_MERGED_FASTQ_SSU_OTU.tsv	Root-Host_associated-Human-Digestive_system-Oral-Subgingival_plaque
SRR1178325	MGYA00151882	https://www.ebi.ac.uk/metagenomics/api/v1/analyses/MGYA00151882/file/SRR1178325_FASTQ_SSU_OTU.tsv	Root-Host_associated-Human-Digestive_system-Oral-Subgingival_plaque
SRR5178158	MGYA00148758	https://www.ebi.ac.uk/metagenomics/api/v1/analyses/MGYA00148758/file/SRR5178158_MERGED_FASTQ_SSU_OTU.tsv	Root-Host_associated-Human-Digestive_system-Oral-Subgingival_plaque
SRR2086762	MGYA00143935	https://www.ebi.ac.uk/metagenomics/api/v1/analyses/MGYA00143935/file/SRR2086762_MERGED_FASTQ_SSU_OTU.tsv	Root-Host_associated-Human-Digestive_system-Oral-Subgingival_plaque
SRR2154974	MGYA00151088	https://www.ebi.ac.uk/metagenomics/api/v1/analyses/MGYA00151088/file/SRR2154974_FASTQ_SSU_OTU.tsv	Root-Host_associated-Human-Digestive_system-Oral-Subgingival_plaque
SRR6239863	MGYA00168219	https://www.ebi.ac.uk/metagenomics/api/v1/analyses/MGYA00168219/file/SRR6239863_FASTQ_SSU_OTU.tsv	Root-Host_associated-Human-Digestive_system-Oral-Subgingival_plaque
SRR1715663	MGYA00148950	https://www.ebi.ac.uk/metagenomics/api/v1/analyses/MGYA00148950/file/SRR1715663_FASTQ_SSU_OTU.tsv	Root-Host_associated-Human-Digestive_system-Oral-Subgingival_plaque
SRR1715574	MGYA00148947	https://www.ebi.ac.uk/metagenomics/api/v1/analyses/MGYA00148947/file/SRR1715574_FASTQ_SSU_OTU.tsv	Root-Host_associated-Human-Digestive_system-Oral-Subgingival_plaque
DRR049471	MGYA00160340	https://www.ebi.ac.uk/metagenomics/api/v1/analyses/MGYA00160340/file/DRR049471_MERGED_FASTQ_SSU_OTU.tsv	Root-Host_associated-Human-Digestive_system-Oral-Subgingival_plaque
SRR2086753	MGYA00143988	https://www.ebi.ac.uk/metagenomics/api/v1/analyses/MGYA00143988/file/SRR2086753_MERGED_FASTQ_SSU_OTU.tsv	Root-Host_associated-Human-Digestive_system-Oral-Subgingival_plaque
SRR5178169	MGYA00148724	https://www.ebi.ac.uk/metagenomics/api/v1/analyses/MGYA00148724/file/SRR5178169_MERGED_FASTQ_SSU_OTU.tsv	Root-Host_associated-Human-Digestive_system-Oral-Subgingival_plaque
SRR2086836	MGYA00143922	https://www.ebi.ac.uk/metagenomics/api/v1/analyses/MGYA00143922/file/SRR2086836_MERGED_FASTQ_SSU_OTU.tsv	Root-Host_associated-Human-Digestive_system-Oral-Subgingival_plaque
SRR2086782	MGYA00143827	https://www.ebi.ac.uk/metagenomics/api/v1/analyses/MGYA00143827/file/SRR2086782_MERGED_FASTQ_SSU_OTU.tsv	Root-Host_associated-Human-Digestive_system-Oral-Subgingival_plaque
SRR2154908	MGYA00151007	https://www.ebi.ac.uk/metagenomics/api/v1/analyses/MGYA00151007/file/SRR2154908_FASTQ_SSU_OTU.tsv	Root-Host_associated-Human-Digestive_system-Oral-Subgingival_plaque
SRR5178115	MGYA00148799	https://www.ebi.ac.uk/metagenomics/api/v1/analyses/MGYA00148799/file/SRR5178115_MERGED_FASTQ_SSU_OTU.tsv	Root-Host_associated-Human-Digestive_system-Oral-Subgingival_plaque
SRR2086915	MGYA00144009	https://www.ebi.ac.uk/metagenomics/api/v1/analyses/MGYA00144009/file/SRR2086915_MERGED_FASTQ_SSU_OTU.tsv	Root-Host_associated-Human-Digestive_system-Oral-Subgingival_plaque
SRR1715618	MGYA00148913	https://www.ebi.ac.uk/metagenomics/api/v1/analyses/MGYA00148913/file/SRR1715618_FASTQ_SSU_OTU.tsv	Root-Host_associated-Human-Digestive_system-Oral-Subgingival_plaque
SRR2086728	MGYA00143849	https://www.ebi.ac.uk/metagenomics/api/v1/analyses/MGYA00143849/file/SRR2086728_MERGED_FASTQ_SSU_OTU.tsv	Root-Host_associated-Human-Digestive_system-Oral-Subgingival_plaque
SRR5178112	MGYA00148762	https://www.ebi.ac.uk/metagenomics/api/v1/analyses/MGYA00148762/file/SRR5178112_MERGED_FASTQ_SSU_OTU.tsv	Root-Host_associated-Human-Digestive_system-Oral-Subgingival_plaque
SRR2154973	MGYA00151069	https://www.ebi.ac.uk/metagenomics/api/v1/analyses/MGYA00151069/file/SRR2154973_FASTQ_SSU_OTU.tsv	Root-Host_associated-Human-Digestive_system-Oral-Subgingival_plaque
SRR6239864	MGYA00168181	https://www.ebi.ac.uk/metagenomics/api/v1/analyses/MGYA00168181/file/SRR6239864_FASTQ_SSU_OTU.tsv	Root-Host_associated-Human-Digestive_system-Oral-Subgingival_plaque
SRR3381548	MGYA00151189	https://www.ebi.ac.uk/metagenomics/api/v1/analyses/MGYA00151189/file/SRR3381548_FASTQ_SSU_OTU.tsv	Root-Host_associated-Human-Digestive_system-Oral-Subgingival_plaque
SRR6316021	MGYA00293737	https://www.ebi.ac.uk/metagenomics/api/v1/analyses/MGYA00293737/file/SRR6316021_MERGED_FASTQ_SSU_OTU.tsv	Root-Host_associated-Human-Digestive_system-Oral-Subgingival_plaque
SRR1715664	MGYA00148882	https://www.ebi.ac.uk/metagenomics/api/v1/analyses/MGYA00148882/file/SRR1715664_FASTQ_SSU_OTU.tsv	Root-Host_associated-Human-Digestive_system-Oral-Subgingival_plaque
SRR1715573	MGYA00148925	https://www.ebi.ac.uk/metagenomics/api/v1/analyses/MGYA00148925/file/SRR1715573_FASTQ_SSU_OTU.tsv	Root-Host_associated-Human-Digestive_system-Oral-Subgingival_plaque
DRR049476	MGYA00160335	https://www.ebi.ac.uk/metagenomics/api/v1/analyses/MGYA00160335/file/DRR049476_MERGED_FASTQ_SSU_OTU.tsv	Root-Host_associated-Human-Digestive_system-Oral-Subgingival_plaque
SRR2086754	MGYA00144020	https://www.ebi.ac.uk/metagenomics/api/v1/analyses/MGYA00144020/file/SRR2086754_MERGED_FASTQ_SSU_OTU.tsv	Root-Host_associated-Human-Digestive_system-Oral-Subgingival_plaque
SRR2086831	MGYA00143897	https://www.ebi.ac.uk/metagenomics/api/v1/analyses/MGYA00143897/file/SRR2086831_MERGED_FASTQ_SSU_OTU.tsv	Root-Host_associated-Human-Digestive_system-Oral-Subgingival_plaque
SRR2086785	MGYA00143879	https://www.ebi.ac.uk/metagenomics/api/v1/analyses/MGYA00143879/file/SRR2086785_MERGED_FASTQ_SSU_OTU.tsv	Root-Host_associated-Human-Digestive_system-Oral-Subgingival_plaque
SRR2154901	MGYA00150994	https://www.ebi.ac.uk/metagenomics/api/v1/analyses/MGYA00150994/file/SRR2154901_FASTQ_SSU_OTU.tsv	Root-Host_associated-Human-Digestive_system-Oral-Subgingival_plaque
SRR1715616	MGYA00148970	https://www.ebi.ac.uk/metagenomics/api/v1/analyses/MGYA00148970/file/SRR1715616_FASTQ_SSU_OTU.tsv	Root-Host_associated-Human-Digestive_system-Oral-Subgingival_plaque
SRR2155024	MGYA00151064	https://www.ebi.ac.uk/metagenomics/api/v1/analyses/MGYA00151064/file/SRR2155024_FASTQ_SSU_OTU.tsv	Root-Host_associated-Human-Digestive_system-Oral-Subgingival_plaque
SRR5178095	MGYA00148756	https://www.ebi.ac.uk/metagenomics/api/v1/analyses/MGYA00148756/file/SRR5178095_MERGED_FASTQ_SSU_OTU.tsv	Root-Host_associated-Human-Digestive_system-Oral-Subgingival_plaque
SRR2086726	MGYA00143955	https://www.ebi.ac.uk/metagenomics/api/v1/analyses/MGYA00143955/file/SRR2086726_MERGED_FASTQ_SSU_OTU.tsv	Root-Host_associated-Human-Digestive_system-Oral-Subgingival_plaque
SRR2086843	MGYA00143870	https://www.ebi.ac.uk/metagenomics/api/v1/analyses/MGYA00143870/file/SRR2086843_MERGED_FASTQ_SSU_OTU.tsv	Root-Host_associated-Human-Digestive_system-Oral-Subgingival_plaque
SRR3381546	MGYA00151184	https://www.ebi.ac.uk/metagenomics/api/v1/analyses/MGYA00151184/file/SRR3381546_FASTQ_SSU_OTU.tsv	Root-Host_associated-Human-Digestive_system-Oral-Subgingival_plaque
SRR1178533	MGYA00151888	https://www.ebi.ac.uk/metagenomics/api/v1/analyses/MGYA00151888/file/SRR1178533_FASTQ_SSU_OTU.tsv	Root-Host_associated-Human-Digestive_system-Oral-Subgingival_plaque
DRR049478	MGYA00160360	https://www.ebi.ac.uk/metagenomics/api/v1/analyses/MGYA00160360/file/DRR049478_MERGED_FASTQ_SSU_OTU.tsv	Root-Host_associated-Human-Digestive_system-Oral-Subgingival_plaque
SRR5178160	MGYA00148712	https://www.ebi.ac.uk/metagenomics/api/v1/analyses/MGYA00148712/file/SRR5178160_MERGED_FASTQ_SSU_OTU.tsv	Root-Host_associated-Human-Digestive_system-Oral-Subgingival_plaque
SRR2086838	MGYA00143868	https://www.ebi.ac.uk/metagenomics/api/v1/analyses/MGYA00143868/file/SRR2086838_MERGED_FASTQ_SSU_OTU.tsv	Root-Host_associated-Human-Digestive_system-Oral-Subgingival_plaque
SRR5178167	MGYA00148733	https://www.ebi.ac.uk/metagenomics/api/v1/analyses/MGYA00148733/file/SRR5178167_MERGED_FASTQ_SSU_OTU.tsv	Root-Host_associated-Human-Digestive_system-Oral-Subgingival_plaque
SRR2154906	MGYA00151021	https://www.ebi.ac.uk/metagenomics/api/v1/analyses/MGYA00151021/file/SRR2154906_FASTQ_SSU_OTU.tsv	Root-Host_associated-Human-Digestive_system-Oral-Subgingival_plaque
SRR1715611	MGYA00148900	https://www.ebi.ac.uk/metagenomics/api/v1/analyses/MGYA00148900/file/SRR1715611_FASTQ_SSU_OTU.tsv	Root-Host_associated-Human-Digestive_system-Oral-Subgingival_plaque
SRR2155023	MGYA00150953	https://www.ebi.ac.uk/metagenomics/api/v1/analyses/MGYA00150953/file/SRR2155023_FASTQ_SSU_OTU.tsv	Root-Host_associated-Human-Digestive_system-Oral-Subgingival_plaque
SRR5178092	MGYA00148752	https://www.ebi.ac.uk/metagenomics/api/v1/analyses/MGYA00148752/file/SRR5178092_MERGED_FASTQ_SSU_OTU.tsv	Root-Host_associated-Human-Digestive_system-Oral-Subgingival_plaque
SRR2086895	MGYA00143861	https://www.ebi.ac.uk/metagenomics/api/v1/analyses/MGYA00143861/file/SRR2086895_MERGED_FASTQ_SSU_OTU.tsv	Root-Host_associated-Human-Digestive_system-Oral-Subgingival_plaque
SRR2086844	MGYA00143834	https://www.ebi.ac.uk/metagenomics/api/v1/analyses/MGYA00143834/file/SRR2086844_MERGED_FASTQ_SSU_OTU.tsv	Root-Host_associated-Human-Digestive_system-Oral-Subgingival_plaque
SRR6239889	MGYA00168194	https://www.ebi.ac.uk/metagenomics/api/v1/analyses/MGYA00168194/file/SRR6239889_FASTQ_SSU_OTU.tsv	Root-Host_associated-Human-Digestive_system-Oral-Subgingival_plaque
SRR1715658	MGYA00148951	https://www.ebi.ac.uk/metagenomics/api/v1/analyses/MGYA00148951/file/SRR1715658_FASTQ_SSU_OTU.tsv	Root-Host_associated-Human-Digestive_system-Oral-Subgingival_plaque
SRR3381574	MGYA00151164	https://www.ebi.ac.uk/metagenomics/api/v1/analyses/MGYA00151164/file/SRR3381574_FASTQ_SSU_OTU.tsv	Root-Host_associated-Human-Digestive_system-Oral-Subgingival_plaque
SRR2086955	MGYA00144045	https://www.ebi.ac.uk/metagenomics/api/v1/analyses/MGYA00144045/file/SRR2086955_MERGED_FASTQ_SSU_OTU.tsv	Root-Host_associated-Human-Digestive_system-Oral-Subgingival_plaque
SRR6239900	MGYA00168221	https://www.ebi.ac.uk/metagenomics/api/v1/analyses/MGYA00168221/file/SRR6239900_FASTQ_SSU_OTU.tsv	Root-Host_associated-Human-Digestive_system-Oral-Subgingival_plaque
SRR5178152	MGYA00148763	https://www.ebi.ac.uk/metagenomics/api/v1/analyses/MGYA00148763/file/SRR5178152_MERGED_FASTQ_SSU_OTU.tsv	Root-Host_associated-Human-Digestive_system-Oral-Subgingival_plaque
SRR2086768	MGYA00143961	https://www.ebi.ac.uk/metagenomics/api/v1/analyses/MGYA00143961/file/SRR2086768_MERGED_FASTQ_SSU_OTU.tsv	Root-Host_associated-Human-Digestive_system-Oral-Subgingival_plaque
SRR2155016	MGYA00150981	https://www.ebi.ac.uk/metagenomics/api/v1/analyses/MGYA00150981/file/SRR2155016_FASTQ_SSU_OTU.tsv	Root-Host_associated-Human-Digestive_system-Oral-Subgingival_plaque
SRR1715624	MGYA00148916	https://www.ebi.ac.uk/metagenomics/api/v1/analyses/MGYA00148916/file/SRR1715624_FASTQ_SSU_OTU.tsv	Root-Host_associated-Human-Digestive_system-Oral-Subgingival_plaque
SRR2154933	MGYA00150974	https://www.ebi.ac.uk/metagenomics/api/v1/analyses/MGYA00150974/file/SRR2154933_FASTQ_SSU_OTU.tsv	Root-Host_associated-Human-Digestive_system-Oral-Subgingival_plaque
SRR2086929	MGYA00143996	https://www.ebi.ac.uk/metagenomics/api/v1/analyses/MGYA00143996/file/SRR2086929_MERGED_FASTQ_SSU_OTU.tsv	Root-Host_associated-Human-Digestive_system-Oral-Subgingival_plaque
SRR5178076	MGYA00148740	https://www.ebi.ac.uk/metagenomics/api/v1/analyses/MGYA00148740/file/SRR5178076_MERGED_FASTQ_SSU_OTU.tsv	Root-Host_associated-Human-Digestive_system-Oral-Subgingival_plaque
SRR2086871	MGYA00143869	https://www.ebi.ac.uk/metagenomics/api/v1/analyses/MGYA00143869/file/SRR2086871_MERGED_FASTQ_SSU_OTU.tsv	Root-Host_associated-Human-Digestive_system-Oral-Subgingival_plaque
SRR2155011	MGYA00150979	https://www.ebi.ac.uk/metagenomics/api/v1/analyses/MGYA00150979/file/SRR2155011_FASTQ_SSU_OTU.tsv	Root-Host_associated-Human-Digestive_system-Oral-Subgingival_plaque
SRR1715623	MGYA00148952	https://www.ebi.ac.uk/metagenomics/api/v1/analyses/MGYA00148952/file/SRR1715623_FASTQ_SSU_OTU.tsv	Root-Host_associated-Human-Digestive_system-Oral-Subgingival_plaque
SRR2154934	MGYA00150997	https://www.ebi.ac.uk/metagenomics/api/v1/analyses/MGYA00150997/file/SRR2154934_FASTQ_SSU_OTU.tsv	Root-Host_associated-Human-Digestive_system-Oral-Subgingival_plaque
SRR5178071	MGYA00148798	https://www.ebi.ac.uk/metagenomics/api/v1/analyses/MGYA00148798/file/SRR5178071_MERGED_FASTQ_SSU_OTU.tsv	Root-Host_associated-Human-Digestive_system-Oral-Subgingival_plaque
SRR5178129	MGYA00148783	https://www.ebi.ac.uk/metagenomics/api/v1/analyses/MGYA00148783/file/SRR5178129_MERGED_FASTQ_SSU_OTU.tsv	Root-Host_associated-Human-Digestive_system-Oral-Subgingival_plaque
SRR2086876	MGYA00144030	https://www.ebi.ac.uk/metagenomics/api/v1/analyses/MGYA00144030/file/SRR2086876_MERGED_FASTQ_SSU_OTU.tsv	Root-Host_associated-Human-Digestive_system-Oral-Subgingival_plaque
SRR2154999	MGYA00150980	https://www.ebi.ac.uk/metagenomics/api/v1/analyses/MGYA00150980/file/SRR2154999_FASTQ_SSU_OTU.tsv	Root-Host_associated-Human-Digestive_system-Oral-Subgingival_plaque
SRR1715599	MGYA00148884	https://www.ebi.ac.uk/metagenomics/api/v1/analyses/MGYA00148884/file/SRR1715599_FASTQ_SSU_OTU.tsv	Root-Host_associated-Human-Digestive_system-Oral-Subgingival_plaque
SRR2086952	MGYA00143835	https://www.ebi.ac.uk/metagenomics/api/v1/analyses/MGYA00143835/file/SRR2086952_MERGED_FASTQ_SSU_OTU.tsv	Root-Host_associated-Human-Digestive_system-Oral-Subgingival_plaque
SRR3381573	MGYA00151159	https://www.ebi.ac.uk/metagenomics/api/v1/analyses/MGYA00151159/file/SRR3381573_FASTQ_SSU_OTU.tsv	Root-Host_associated-Human-Digestive_system-Oral-Subgingival_plaque
SRR2154948	MGYA00151093	https://www.ebi.ac.uk/metagenomics/api/v1/analyses/MGYA00151093/file/SRR2154948_FASTQ_SSU_OTU.tsv	Root-Host_associated-Human-Digestive_system-Oral-Subgingival_plaque
SRR6239907	MGYA00168165	https://www.ebi.ac.uk/metagenomics/api/v1/analyses/MGYA00168165/file/SRR6239907_FASTQ_SSU_OTU.tsv	Root-Host_associated-Human-Digestive_system-Oral-Subgingival_plaque
SRR5178155	MGYA00148760	https://www.ebi.ac.uk/metagenomics/api/v1/analyses/MGYA00148760/file/SRR5178155_MERGED_FASTQ_SSU_OTU.tsv	Root-Host_associated-Human-Digestive_system-Oral-Subgingival_plaque
SRR2086920	MGYA00143889	https://www.ebi.ac.uk/metagenomics/api/v1/analyses/MGYA00143889/file/SRR2086920_MERGED_FASTQ_SSU_OTU.tsv	Root-Host_associated-Human-Digestive_system-Oral-Subgingival_plaque
SRR2086878	MGYA00143842	https://www.ebi.ac.uk/metagenomics/api/v1/analyses/MGYA00143842/file/SRR2086878_MERGED_FASTQ_SSU_OTU.tsv	Root-Host_associated-Human-Digestive_system-Oral-Subgingival_plaque
SRR5178127	MGYA00148727	https://www.ebi.ac.uk/metagenomics/api/v1/analyses/MGYA00148727/file/SRR5178127_MERGED_FASTQ_SSU_OTU.tsv	Root-Host_associated-Human-Digestive_system-Oral-Subgingival_plaque
SRR2154997	MGYA00151076	https://www.ebi.ac.uk/metagenomics/api/v1/analyses/MGYA00151076/file/SRR2154997_FASTQ_SSU_OTU.tsv	Root-Host_associated-Human-Digestive_system-Oral-Subgingival_plaque
SRR6239880	MGYA00168161	https://www.ebi.ac.uk/metagenomics/api/v1/analyses/MGYA00168161/file/SRR6239880_FASTQ_SSU_OTU.tsv	Root-Host_associated-Human-Digestive_system-Oral-Subgingival_plaque
SRR6316014	MGYA00293730	https://www.ebi.ac.uk/metagenomics/api/v1/analyses/MGYA00293730/file/SRR6316014_MERGED_FASTQ_SSU_OTU.tsv	Root-Host_associated-Human-Digestive_system-Oral-Subgingival_plaque
SRR1715651	MGYA00148969	https://www.ebi.ac.uk/metagenomics/api/v1/analyses/MGYA00148969/file/SRR1715651_FASTQ_SSU_OTU.tsv	Root-Host_associated-Human-Digestive_system-Oral-Subgingival_plaque
SRR2154946	MGYA00151092	https://www.ebi.ac.uk/metagenomics/api/v1/analyses/MGYA00151092/file/SRR2154946_FASTQ_SSU_OTU.tsv	Root-Host_associated-Human-Digestive_system-Oral-Subgingival_plaque
SRR1715597	MGYA00148901	https://www.ebi.ac.uk/metagenomics/api/v1/analyses/MGYA00148901/file/SRR1715597_FASTQ_SSU_OTU.tsv	Root-Host_associated-Human-Digestive_system-Oral-Subgingival_plaque
DRR049492	MGYA00160365	https://www.ebi.ac.uk/metagenomics/api/v1/analyses/MGYA00160365/file/DRR049492_MERGED_FASTQ_SSU_OTU.tsv	Root-Host_associated-Human-Digestive_system-Oral-Subgingival_plaque
SRR6239909	MGYA00168197	https://www.ebi.ac.uk/metagenomics/api/v1/analyses/MGYA00168197/file/SRR6239909_FASTQ_SSU_OTU.tsv	Root-Host_associated-Human-Digestive_system-Oral-Subgingival_plaque
SRR2086804	MGYA00143907	https://www.ebi.ac.uk/metagenomics/api/v1/analyses/MGYA00143907/file/SRR2086804_MERGED_FASTQ_SSU_OTU.tsv	Root-Host_associated-Human-Digestive_system-Oral-Subgingival_plaque
SRR2086761	MGYA00143913	https://www.ebi.ac.uk/metagenomics/api/v1/analyses/MGYA00143913/file/SRR2086761_MERGED_FASTQ_SSU_OTU.tsv	Root-Host_associated-Human-Digestive_system-Oral-Subgingival_plaque
SRR2154990	MGYA00151096	https://www.ebi.ac.uk/metagenomics/api/v1/analyses/MGYA00151096/file/SRR2154990_FASTQ_SSU_OTU.tsv	Root-Host_associated-Human-Digestive_system-Oral-Subgingival_plaque
SRR6239887	MGYA00168203	https://www.ebi.ac.uk/metagenomics/api/v1/analyses/MGYA00168203/file/SRR6239887_FASTQ_SSU_OTU.tsv	Root-Host_associated-Human-Digestive_system-Oral-Subgingival_plaque
SRR6316013	MGYA00293729	https://www.ebi.ac.uk/metagenomics/api/v1/analyses/MGYA00293729/file/SRR6316013_MERGED_FASTQ_SSU_OTU.tsv	Root-Host_associated-Human-Digestive_system-Oral-Subgingival_plaque
SRR1715656	MGYA00148885	https://www.ebi.ac.uk/metagenomics/api/v1/analyses/MGYA00148885/file/SRR1715656_FASTQ_SSU_OTU.tsv	Root-Host_associated-Human-Digestive_system-Oral-Subgingival_plaque
SRR2154941	MGYA00151000	https://www.ebi.ac.uk/metagenomics/api/v1/analyses/MGYA00151000/file/SRR2154941_FASTQ_SSU_OTU.tsv	Root-Host_associated-Human-Digestive_system-Oral-Subgingival_plaque
SRR1715590	MGYA00148892	https://www.ebi.ac.uk/metagenomics/api/v1/analyses/MGYA00148892/file/SRR1715590_FASTQ_SSU_OTU.tsv	Root-Host_associated-Human-Digestive_system-Oral-Subgingival_plaque
DRR049495	MGYA00160339	https://www.ebi.ac.uk/metagenomics/api/v1/analyses/MGYA00160339/file/DRR049495_MERGED_FASTQ_SSU_OTU.tsv	Root-Host_associated-Human-Digestive_system-Oral-Subgingival_plaque
SRR2086803	MGYA00143875	https://www.ebi.ac.uk/metagenomics/api/v1/analyses/MGYA00143875/file/SRR2086803_MERGED_FASTQ_SSU_OTU.tsv	Root-Host_associated-Human-Digestive_system-Oral-Subgingival_plaque
SRR2086766	MGYA00143950	https://www.ebi.ac.uk/metagenomics/api/v1/analyses/MGYA00143950/file/SRR2086766_MERGED_FASTQ_SSU_OTU.tsv	Root-Host_associated-Human-Digestive_system-Oral-Subgingival_plaque
SRR2155018	MGYA00151044	https://www.ebi.ac.uk/metagenomics/api/v1/analyses/MGYA00151044/file/SRR2155018_FASTQ_SSU_OTU.tsv	Root-Host_associated-Human-Digestive_system-Oral-Subgingival_plaque
SRR5178078	MGYA00148731	https://www.ebi.ac.uk/metagenomics/api/v1/analyses/MGYA00148731/file/SRR5178078_MERGED_FASTQ_SSU_OTU.tsv	Root-Host_associated-Human-Digestive_system-Oral-Subgingival_plaque
SRR2086927	MGYA00144007	https://www.ebi.ac.uk/metagenomics/api/v1/analyses/MGYA00144007/file/SRR2086927_MERGED_FASTQ_SSU_OTU.tsv	Root-Host_associated-Human-Digestive_system-Oral-Subgingival_plaque
SRR5178120	MGYA00148737	https://www.ebi.ac.uk/metagenomics/api/v1/analyses/MGYA00148737/file/SRR5178120_MERGED_FASTQ_SSU_OTU.tsv	Root-Host_associated-Human-Digestive_system-Oral-Subgingival_plaque
SRR2086777	MGYA00143951	https://www.ebi.ac.uk/metagenomics/api/v1/analyses/MGYA00143951/file/SRR2086777_MERGED_FASTQ_SSU_OTU.tsv	Root-Host_associated-Human-Digestive_system-Oral-Subgingival_plaque
SRR2086812	MGYA00143886	https://www.ebi.ac.uk/metagenomics/api/v1/analyses/MGYA00143886/file/SRR2086812_MERGED_FASTQ_SSU_OTU.tsv	Root-Host_associated-Human-Digestive_system-Oral-Subgingival_plaque
SRR1715647	MGYA00148923	https://www.ebi.ac.uk/metagenomics/api/v1/analyses/MGYA00148923/file/SRR1715647_FASTQ_SSU_OTU.tsv	Root-Host_associated-Human-Digestive_system-Oral-Subgingival_plaque
SRR1745935	MGYA00168136	https://www.ebi.ac.uk/metagenomics/api/v1/analyses/MGYA00168136/file/SRR1745935_FASTQ_SSU_OTU.tsv	Root-Host_associated-Human-Digestive_system-Oral-Subgingival_plaque
SRR3992172	MGYA00151244	https://www.ebi.ac.uk/metagenomics/api/v1/analyses/MGYA00151244/file/SRR3992172_FASTQ_SSU_OTU.tsv	Root-Host_associated-Human-Digestive_system-Oral-Subgingival_plaque
SRR1715581	MGYA00148931	https://www.ebi.ac.uk/metagenomics/api/v1/analyses/MGYA00148931/file/SRR1715581_FASTQ_SSU_OTU.tsv	Root-Host_associated-Human-Digestive_system-Oral-Subgingival_plaque
DRR049484	MGYA00160344	https://www.ebi.ac.uk/metagenomics/api/v1/analyses/MGYA00160344/file/DRR049484_MERGED_FASTQ_SSU_OTU.tsv	Root-Host_associated-Human-Digestive_system-Oral-Subgingival_plaque
SRR2154950	MGYA00151095	https://www.ebi.ac.uk/metagenomics/api/v1/analyses/MGYA00151095/file/SRR2154950_FASTQ_SSU_OTU.tsv	Root-Host_associated-Human-Digestive_system-Oral-Subgingival_plaque
SRR2154981	MGYA00151031	https://www.ebi.ac.uk/metagenomics/api/v1/analyses/MGYA00151031/file/SRR2154981_FASTQ_SSU_OTU.tsv	Root-Host_associated-Human-Digestive_system-Oral-Subgingival_plaque
SRR6239896	MGYA00168210	https://www.ebi.ac.uk/metagenomics/api/v1/analyses/MGYA00168210/file/SRR6239896_FASTQ_SSU_OTU.tsv	Root-Host_associated-Human-Digestive_system-Oral-Subgingival_plaque
DRR049455	MGYA00160331	https://www.ebi.ac.uk/metagenomics/api/v1/analyses/MGYA00160331/file/DRR049455_MERGED_FASTQ_SSU_OTU.tsv	Root-Host_associated-Human-Digestive_system-Oral-Subgingival_plaque
SRR5178131	MGYA00148792	https://www.ebi.ac.uk/metagenomics/api/v1/analyses/MGYA00148792/file/SRR5178131_MERGED_FASTQ_SSU_OTU.tsv	Root-Host_associated-Human-Digestive_system-Oral-Subgingival_plaque
SRR2086936	MGYA00143919	https://www.ebi.ac.uk/metagenomics/api/v1/analyses/MGYA00143919/file/SRR2086936_MERGED_FASTQ_SSU_OTU.tsv	Root-Host_associated-Human-Digestive_system-Oral-Subgingival_plaque
SRR2155009	MGYA00151023	https://www.ebi.ac.uk/metagenomics/api/v1/analyses/MGYA00151023/file/SRR2155009_FASTQ_SSU_OTU.tsv	Root-Host_associated-Human-Digestive_system-Oral-Subgingival_plaque
SRR5178136	MGYA00148713	https://www.ebi.ac.uk/metagenomics/api/v1/analyses/MGYA00148713/file/SRR5178136_MERGED_FASTQ_SSU_OTU.tsv	Root-Host_associated-Human-Digestive_system-Oral-Subgingival_plaque
SRR2086869	MGYA00143903	https://www.ebi.ac.uk/metagenomics/api/v1/analyses/MGYA00143903/file/SRR2086869_MERGED_FASTQ_SSU_OTU.tsv	Root-Host_associated-Human-Digestive_system-Oral-Subgingival_plaque
SRR2086931	MGYA00143964	https://www.ebi.ac.uk/metagenomics/api/v1/analyses/MGYA00143964/file/SRR2086931_MERGED_FASTQ_SSU_OTU.tsv	Root-Host_associated-Human-Digestive_system-Oral-Subgingival_plaque
SRR2086770	MGYA00144042	https://www.ebi.ac.uk/metagenomics/api/v1/analyses/MGYA00144042/file/SRR2086770_MERGED_FASTQ_SSU_OTU.tsv	Root-Host_associated-Human-Digestive_system-Oral-Subgingival_plaque
SRR6239918	MGYA00168218	https://www.ebi.ac.uk/metagenomics/api/v1/analyses/MGYA00168218/file/SRR6239918_FASTQ_SSU_OTU.tsv	Root-Host_associated-Human-Digestive_system-Oral-Subgingival_plaque
SRR2086815	MGYA00143929	https://www.ebi.ac.uk/metagenomics/api/v1/analyses/MGYA00143929/file/SRR2086815_MERGED_FASTQ_SSU_OTU.tsv	Root-Host_associated-Human-Digestive_system-Oral-Subgingival_plaque
SRR1715640	MGYA00148964	https://www.ebi.ac.uk/metagenomics/api/v1/analyses/MGYA00148964/file/SRR1715640_FASTQ_SSU_OTU.tsv	Root-Host_associated-Human-Digestive_system-Oral-Subgingival_plaque
SRR6316005	MGYA00293721	https://www.ebi.ac.uk/metagenomics/api/v1/analyses/MGYA00293721/file/SRR6316005_MERGED_FASTQ_SSU_OTU.tsv	Root-Host_associated-Human-Digestive_system-Oral-Subgingival_plaque
SRR1745932	MGYA00168142	https://www.ebi.ac.uk/metagenomics/api/v1/analyses/MGYA00168142/file/SRR1745932_FASTQ_SSU_OTU.tsv	Root-Host_associated-Human-Digestive_system-Oral-Subgingival_plaque
SRR1715586	MGYA00148880	https://www.ebi.ac.uk/metagenomics/api/v1/analyses/MGYA00148880/file/SRR1715586_FASTQ_SSU_OTU.tsv	Root-Host_associated-Human-Digestive_system-Oral-Subgingival_plaque
DRR049483	MGYA00160348	https://www.ebi.ac.uk/metagenomics/api/v1/analyses/MGYA00160348/file/DRR049483_MERGED_FASTQ_SSU_OTU.tsv	Root-Host_associated-Human-Digestive_system-Oral-Subgingival_plaque
SRR2154957	MGYA00150984	https://www.ebi.ac.uk/metagenomics/api/v1/analyses/MGYA00150984/file/SRR2154957_FASTQ_SSU_OTU.tsv	Root-Host_associated-Human-Digestive_system-Oral-Subgingival_plaque
SRR2154986	MGYA00151006	https://www.ebi.ac.uk/metagenomics/api/v1/analyses/MGYA00151006/file/SRR2154986_FASTQ_SSU_OTU.tsv	Root-Host_associated-Human-Digestive_system-Oral-Subgingival_plaque
SRR6239891	MGYA00168182	https://www.ebi.ac.uk/metagenomics/api/v1/analyses/MGYA00168182/file/SRR6239891_FASTQ_SSU_OTU.tsv	Root-Host_associated-Human-Digestive_system-Oral-Subgingival_plaque
SRR2086867	MGYA00143900	https://www.ebi.ac.uk/metagenomics/api/v1/analyses/MGYA00143900/file/SRR2086867_MERGED_FASTQ_SSU_OTU.tsv	Root-Host_associated-Human-Digestive_system-Oral-Subgingival_plaque
SRR5178138	MGYA00148785	https://www.ebi.ac.uk/metagenomics/api/v1/analyses/MGYA00148785/file/SRR5178138_MERGED_FASTQ_SSU_OTU.tsv	Root-Host_associated-Human-Digestive_system-Oral-Subgingival_plaque
SRR1715632	MGYA00148976	https://www.ebi.ac.uk/metagenomics/api/v1/analyses/MGYA00148976/file/SRR1715632_FASTQ_SSU_OTU.tsv	Root-Host_associated-Human-Digestive_system-Oral-Subgingival_plaque
SRR1745940	MGYA00168143	https://www.ebi.ac.uk/metagenomics/api/v1/analyses/MGYA00168143/file/SRR1745940_FASTQ_SSU_OTU.tsv	Root-Host_associated-Human-Digestive_system-Oral-Subgingival_plaque
SRR2154925	MGYA00151052	https://www.ebi.ac.uk/metagenomics/api/v1/analyses/MGYA00151052/file/SRR2154925_FASTQ_SSU_OTU.tsv	Root-Host_associated-Human-Digestive_system-Oral-Subgingival_plaque
SRR2155000	MGYA00151082	https://www.ebi.ac.uk/metagenomics/api/v1/analyses/MGYA00151082/file/SRR2155000_FASTQ_SSU_OTU.tsv	Root-Host_associated-Human-Digestive_system-Oral-Subgingival_plaque
SRR5178144	MGYA00148794	https://www.ebi.ac.uk/metagenomics/api/v1/analyses/MGYA00148794/file/SRR5178144_MERGED_FASTQ_SSU_OTU.tsv	Root-Host_associated-Human-Digestive_system-Oral-Subgingival_plaque
SRR6239916	MGYA00168173	https://www.ebi.ac.uk/metagenomics/api/v1/analyses/MGYA00168173/file/SRR6239916_FASTQ_SSU_OTU.tsv	Root-Host_associated-Human-Digestive_system-Oral-Subgingival_plaque
SRR3381562	MGYA00151162	https://www.ebi.ac.uk/metagenomics/api/v1/analyses/MGYA00151162/file/SRR3381562_FASTQ_SSU_OTU.tsv	Root-Host_associated-Human-Digestive_system-Oral-Subgingival_plaque
SRR2086943	MGYA00143887	https://www.ebi.ac.uk/metagenomics/api/v1/analyses/MGYA00143887/file/SRR2086943_MERGED_FASTQ_SSU_OTU.tsv	Root-Host_associated-Human-Digestive_system-Oral-Subgingival_plaque
SRR2154959	MGYA00151001	https://www.ebi.ac.uk/metagenomics/api/v1/analyses/MGYA00151001/file/SRR2154959_FASTQ_SSU_OTU.tsv	Root-Host_associated-Human-Digestive_system-Oral-Subgingival_plaque
SRR1715588	MGYA00148921	https://www.ebi.ac.uk/metagenomics/api/v1/analyses/MGYA00148921/file/SRR1715588_FASTQ_SSU_OTU.tsv	Root-Host_associated-Human-Digestive_system-Oral-Subgingival_plaque
SRR2154988	MGYA00150993	https://www.ebi.ac.uk/metagenomics/api/v1/analyses/MGYA00150993/file/SRR2154988_FASTQ_SSU_OTU.tsv	Root-Host_associated-Human-Digestive_system-Oral-Subgingival_plaque
SRR2086779	MGYA00143982	https://www.ebi.ac.uk/metagenomics/api/v1/analyses/MGYA00143982/file/SRR2086779_MERGED_FASTQ_SSU_OTU.tsv	Root-Host_associated-Human-Digestive_system-Oral-Subgingival_plaque
SRR5178143	MGYA00148734	https://www.ebi.ac.uk/metagenomics/api/v1/analyses/MGYA00148734/file/SRR5178143_MERGED_FASTQ_SSU_OTU.tsv	Root-Host_associated-Human-Digestive_system-Oral-Subgingival_plaque
SRR6239911	MGYA00168198	https://www.ebi.ac.uk/metagenomics/api/v1/analyses/MGYA00168198/file/SRR6239911_FASTQ_SSU_OTU.tsv	Root-Host_associated-Human-Digestive_system-Oral-Subgingival_plaque
SRR3745301	MGYA00148774	https://www.ebi.ac.uk/metagenomics/api/v1/analyses/MGYA00148774/file/SRR3745301_MERGED_FASTQ_SSU_OTU.tsv	Root-Host_associated-Human-Digestive_system-Oral-Subgingival_plaque
SRR1715649	MGYA00148886	https://www.ebi.ac.uk/metagenomics/api/v1/analyses/MGYA00148886/file/SRR1715649_FASTQ_SSU_OTU.tsv	Root-Host_associated-Human-Digestive_system-Oral-Subgingival_plaque
SRR2086944	MGYA00144026	https://www.ebi.ac.uk/metagenomics/api/v1/analyses/MGYA00144026/file/SRR2086944_MERGED_FASTQ_SSU_OTU.tsv	Root-Host_associated-Human-Digestive_system-Oral-Subgingival_plaque
SRR3381565	MGYA00151153	https://www.ebi.ac.uk/metagenomics/api/v1/analyses/MGYA00151153/file/SRR3381565_FASTQ_SSU_OTU.tsv	Root-Host_associated-Human-Digestive_system-Oral-Subgingival_plaque
SRR6239898	MGYA00168168	https://www.ebi.ac.uk/metagenomics/api/v1/analyses/MGYA00168168/file/SRR6239898_FASTQ_SSU_OTU.tsv	Root-Host_associated-Human-Digestive_system-Oral-Subgingival_plaque
SRR2086860	MGYA00143910	https://www.ebi.ac.uk/metagenomics/api/v1/analyses/MGYA00143910/file/SRR2086860_MERGED_FASTQ_SSU_OTU.tsv	Root-Host_associated-Human-Digestive_system-Oral-Subgingival_plaque
SRR1715635	MGYA00148898	https://www.ebi.ac.uk/metagenomics/api/v1/analyses/MGYA00148898/file/SRR1715635_FASTQ_SSU_OTU.tsv	Root-Host_associated-Human-Digestive_system-Oral-Subgingival_plaque
SRR2154922	MGYA00150976	https://www.ebi.ac.uk/metagenomics/api/v1/analyses/MGYA00150976/file/SRR2154922_FASTQ_SSU_OTU.tsv	Root-Host_associated-Human-Digestive_system-Oral-Subgingival_plaque
SRR2086938	MGYA00143839	https://www.ebi.ac.uk/metagenomics/api/v1/analyses/MGYA00143839/file/SRR2086938_MERGED_FASTQ_SSU_OTU.tsv	Root-Host_associated-Human-Digestive_system-Oral-Subgingival_plaque
SRR2155007	MGYA00150967	https://www.ebi.ac.uk/metagenomics/api/v1/analyses/MGYA00150967/file/SRR2155007_FASTQ_SSU_OTU.tsv	Root-Host_associated-Human-Digestive_system-Oral-Subgingival_plaque
SRR6239924	MGYA00168157	https://www.ebi.ac.uk/metagenomics/api/v1/analyses/MGYA00168157/file/SRR6239924_FASTQ_SSU_OTU.tsv	Root-Host_associated-Human-Digestive_system-Oral-Subgingival_plaque
SRR2086829	MGYA00144006	https://www.ebi.ac.uk/metagenomics/api/v1/analyses/MGYA00144006/file/SRR2086829_MERGED_FASTQ_SSU_OTU.tsv	Root-Host_associated-Human-Digestive_system-Oral-Subgingival_plaque
SRR3381581	MGYA00151191	https://www.ebi.ac.uk/metagenomics/api/v1/analyses/MGYA00151191/file/SRR3381581_FASTQ_SSU_OTU.tsv	Root-Host_associated-Human-Digestive_system-Oral-Subgingival_plaque
SRR3381550	MGYA00151157	https://www.ebi.ac.uk/metagenomics/api/v1/analyses/MGYA00151157/file/SRR3381550_FASTQ_SSU_OTU.tsv	Root-Host_associated-Human-Digestive_system-Oral-Subgingival_plaque
SRR2086855	MGYA00144047	https://www.ebi.ac.uk/metagenomics/api/v1/analyses/MGYA00144047/file/SRR2086855_MERGED_FASTQ_SSU_OTU.tsv	Root-Host_associated-Human-Digestive_system-Oral-Subgingival_plaque
SRR2086730	MGYA00143836	https://www.ebi.ac.uk/metagenomics/api/v1/analyses/MGYA00143836/file/SRR2086730_MERGED_FASTQ_SSU_OTU.tsv	Root-Host_associated-Human-Digestive_system-Oral-Subgingival_plaque
SRR1178401	MGYA00151878	https://www.ebi.ac.uk/metagenomics/api/v1/analyses/MGYA00151878/file/SRR1178401_FASTQ_SSU_OTU.tsv	Root-Host_associated-Human-Digestive_system-Oral-Subgingival_plaque
SRR2086884	MGYA00143911	https://www.ebi.ac.uk/metagenomics/api/v1/analyses/MGYA00143911/file/SRR2086884_MERGED_FASTQ_SSU_OTU.tsv	Root-Host_associated-Human-Digestive_system-Oral-Subgingival_plaque
SRR2155032	MGYA00151080	https://www.ebi.ac.uk/metagenomics/api/v1/analyses/MGYA00151080/file/SRR2155032_FASTQ_SSU_OTU.tsv	Root-Host_associated-Human-Digestive_system-Oral-Subgingival_plaque
SRR5178083	MGYA00148790	https://www.ebi.ac.uk/metagenomics/api/v1/analyses/MGYA00148790/file/SRR5178083_MERGED_FASTQ_SSU_OTU.tsv	Root-Host_associated-Human-Digestive_system-Oral-Subgingival_plaque
SRR2154917	MGYA00151024	https://www.ebi.ac.uk/metagenomics/api/v1/analyses/MGYA00151024/file/SRR2154917_FASTQ_SSU_OTU.tsv	Root-Host_associated-Human-Digestive_system-Oral-Subgingival_plaque
SRR1715600	MGYA00148891	https://www.ebi.ac.uk/metagenomics/api/v1/analyses/MGYA00148891/file/SRR1715600_FASTQ_SSU_OTU.tsv	Root-Host_associated-Human-Digestive_system-Oral-Subgingival_plaque
SRR2086852	MGYA00143981	https://www.ebi.ac.uk/metagenomics/api/v1/analyses/MGYA00143981/file/SRR2086852_MERGED_FASTQ_SSU_OTU.tsv	Root-Host_associated-Human-Digestive_system-Oral-Subgingival_plaque
SRR2086737	MGYA00143970	https://www.ebi.ac.uk/metagenomics/api/v1/analyses/MGYA00143970/file/SRR2086737_MERGED_FASTQ_SSU_OTU.tsv	Root-Host_associated-Human-Digestive_system-Oral-Subgingival_plaque
SRR2154899	MGYA00150999	https://www.ebi.ac.uk/metagenomics/api/v1/analyses/MGYA00150999/file/SRR2154899_FASTQ_SSU_OTU.tsv	Root-Host_associated-Human-Digestive_system-Oral-Subgingival_plaque
SRR2086883	MGYA00143962	https://www.ebi.ac.uk/metagenomics/api/v1/analyses/MGYA00143962/file/SRR2086883_MERGED_FASTQ_SSU_OTU.tsv	Root-Host_associated-Human-Digestive_system-Oral-Subgingival_plaque
SRR2155035	MGYA00151027	https://www.ebi.ac.uk/metagenomics/api/v1/analyses/MGYA00151027/file/SRR2155035_FASTQ_SSU_OTU.tsv	Root-Host_associated-Human-Digestive_system-Oral-Subgingival_plaque
SRR5178084	MGYA00148753	https://www.ebi.ac.uk/metagenomics/api/v1/analyses/MGYA00148753/file/SRR5178084_MERGED_FASTQ_SSU_OTU.tsv	Root-Host_associated-Human-Digestive_system-Oral-Subgingival_plaque
SRR2154910	MGYA00151039	https://www.ebi.ac.uk/metagenomics/api/v1/analyses/MGYA00151039/file/SRR2154910_FASTQ_SSU_OTU.tsv	Root-Host_associated-Human-Digestive_system-Oral-Subgingival_plaque
SRR1715607	MGYA00148957	https://www.ebi.ac.uk/metagenomics/api/v1/analyses/MGYA00148957/file/SRR1715607_FASTQ_SSU_OTU.tsv	Root-Host_associated-Human-Digestive_system-Oral-Subgingival_plaque
SRR5178171	MGYA00148776	https://www.ebi.ac.uk/metagenomics/api/v1/analyses/MGYA00148776/file/SRR5178171_MERGED_FASTQ_SSU_OTU.tsv	Root-Host_associated-Human-Digestive_system-Oral-Subgingival_plaque
SRR6239923	MGYA00168214	https://www.ebi.ac.uk/metagenomics/api/v1/analyses/MGYA00168214/file/SRR6239923_FASTQ_SSU_OTU.tsv	Root-Host_associated-Human-Digestive_system-Oral-Subgingival_plaque
DRR049469	MGYA00160332	https://www.ebi.ac.uk/metagenomics/api/v1/analyses/MGYA00160332/file/DRR049469_MERGED_FASTQ_SSU_OTU.tsv	Root-Host_associated-Human-Digestive_system-Oral-Subgingival_plaque
SRR3381557	MGYA00151167	https://www.ebi.ac.uk/metagenomics/api/v1/analyses/MGYA00151167/file/SRR3381557_FASTQ_SSU_OTU.tsv	Root-Host_associated-Human-Digestive_system-Oral-Subgingival_plaque
SRR5178103	MGYA00148757	https://www.ebi.ac.uk/metagenomics/api/v1/analyses/MGYA00148757/file/SRR5178103_MERGED_FASTQ_SSU_OTU.tsv	Root-Host_associated-Human-Digestive_system-Oral-Subgingival_plaque
SRR2086739	MGYA00143872	https://www.ebi.ac.uk/metagenomics/api/v1/analyses/MGYA00143872/file/SRR2086739_MERGED_FASTQ_SSU_OTU.tsv	Root-Host_associated-Human-Digestive_system-Oral-Subgingival_plaque
SRR2154897	MGYA00150950	https://www.ebi.ac.uk/metagenomics/api/v1/analyses/MGYA00150950/file/SRR2154897_FASTQ_SSU_OTU.tsv	Root-Host_associated-Human-Digestive_system-Oral-Subgingival_plaque
SRR2086904	MGYA00143863	https://www.ebi.ac.uk/metagenomics/api/v1/analyses/MGYA00143863/file/SRR2086904_MERGED_FASTQ_SSU_OTU.tsv	Root-Host_associated-Human-Digestive_system-Oral-Subgingival_plaque
SRR1715609	MGYA00148937	https://www.ebi.ac.uk/metagenomics/api/v1/analyses/MGYA00148937/file/SRR1715609_FASTQ_SSU_OTU.tsv	Root-Host_associated-Human-Digestive_system-Oral-Subgingival_plaque
SRR2086820	MGYA00144046	https://www.ebi.ac.uk/metagenomics/api/v1/analyses/MGYA00144046/file/SRR2086820_MERGED_FASTQ_SSU_OTU.tsv	Root-Host_associated-Human-Digestive_system-Oral-Subgingival_plaque
SRR2086794	MGYA00143952	https://www.ebi.ac.uk/metagenomics/api/v1/analyses/MGYA00143952/file/SRR2086794_MERGED_FASTQ_SSU_OTU.tsv	Root-Host_associated-Human-Digestive_system-Oral-Subgingival_plaque
SRR2086745	MGYA00144019	https://www.ebi.ac.uk/metagenomics/api/v1/analyses/MGYA00144019/file/SRR2086745_MERGED_FASTQ_SSU_OTU.tsv	Root-Host_associated-Human-Digestive_system-Oral-Subgingival_plaque
DRR049467	MGYA00160336	https://www.ebi.ac.uk/metagenomics/api/v1/analyses/MGYA00160336/file/DRR049467_MERGED_FASTQ_SSU_OTU.tsv	Root-Host_associated-Human-Digestive_system-Oral-Subgingival_plaque
SRR2154962	MGYA00151068	https://www.ebi.ac.uk/metagenomics/api/v1/analyses/MGYA00151068/file/SRR2154962_FASTQ_SSU_OTU.tsv	Root-Host_associated-Human-Digestive_system-Oral-Subgingival_plaque
SRR6239875	MGYA00168171	https://www.ebi.ac.uk/metagenomics/api/v1/analyses/MGYA00168171/file/SRR6239875_FASTQ_SSU_OTU.tsv	Root-Host_associated-Human-Digestive_system-Oral-Subgingival_plaque
SRR3381559	MGYA00151165	https://www.ebi.ac.uk/metagenomics/api/v1/analyses/MGYA00151165/file/SRR3381559_FASTQ_SSU_OTU.tsv	Root-Host_associated-Human-Digestive_system-Oral-Subgingival_plaque
SRR2086827	MGYA00143958	https://www.ebi.ac.uk/metagenomics/api/v1/analyses/MGYA00143958/file/SRR2086827_MERGED_FASTQ_SSU_OTU.tsv	Root-Host_associated-Human-Digestive_system-Oral-Subgingival_plaque
SRR2086793	MGYA00143993	https://www.ebi.ac.uk/metagenomics/api/v1/analyses/MGYA00143993/file/SRR2086793_MERGED_FASTQ_SSU_OTU.tsv	Root-Host_associated-Human-Digestive_system-Oral-Subgingival_plaque
SRR2086742	MGYA00143912	https://www.ebi.ac.uk/metagenomics/api/v1/analyses/MGYA00143912/file/SRR2086742_MERGED_FASTQ_SSU_OTU.tsv	Root-Host_associated-Human-Digestive_system-Oral-Subgingival_plaque
DRR049460	MGYA00160350	https://www.ebi.ac.uk/metagenomics/api/v1/analyses/MGYA00160350/file/DRR049460_MERGED_FASTQ_SSU_OTU.tsv	Root-Host_associated-Human-Digestive_system-Oral-Subgingival_plaque
SRR2154965	MGYA00151067	https://www.ebi.ac.uk/metagenomics/api/v1/analyses/MGYA00151067/file/SRR2154965_FASTQ_SSU_OTU.tsv	Root-Host_associated-Human-Digestive_system-Oral-Subgingival_plaque
SRR6239872	MGYA00168184	https://www.ebi.ac.uk/metagenomics/api/v1/analyses/MGYA00168184/file/SRR6239872_FASTQ_SSU_OTU.tsv	Root-Host_associated-Human-Digestive_system-Oral-Subgingival_plaque
SRR5178104	MGYA00148754	https://www.ebi.ac.uk/metagenomics/api/v1/analyses/MGYA00148754/file/SRR5178104_MERGED_FASTQ_SSU_OTU.tsv	Root-Host_associated-Human-Digestive_system-Oral-Subgingival_plaque
SRR2086903	MGYA00144043	https://www.ebi.ac.uk/metagenomics/api/v1/analyses/MGYA00144043/file/SRR2086903_MERGED_FASTQ_SSU_OTU.tsv	Root-Host_associated-Human-Digestive_system-Oral-Subgingival_plaque
SRR2154919	MGYA00150969	https://www.ebi.ac.uk/metagenomics/api/v1/analyses/MGYA00150969/file/SRR2154919_FASTQ_SSU_OTU.tsv	Root-Host_associated-Human-Digestive_system-Oral-Subgingival_plaque
SRR6239886	MGYA00168187	https://www.ebi.ac.uk/metagenomics/api/v1/analyses/MGYA00168187/file/SRR6239886_FASTQ_SSU_OTU.tsv	Root-Host_associated-Human-Digestive_system-Oral-Subgingival_plaque
SRR2154991	MGYA00151020	https://www.ebi.ac.uk/metagenomics/api/v1/analyses/MGYA00151020/file/SRR2154991_FASTQ_SSU_OTU.tsv	Root-Host_associated-Human-Digestive_system-Oral-Subgingival_plaque
SRR1715657	MGYA00148942	https://www.ebi.ac.uk/metagenomics/api/v1/analyses/MGYA00148942/file/SRR1715657_FASTQ_SSU_OTU.tsv	Root-Host_associated-Human-Digestive_system-Oral-Subgingival_plaque
SRR6316012	MGYA00293728	https://www.ebi.ac.uk/metagenomics/api/v1/analyses/MGYA00293728/file/SRR6316012_MERGED_FASTQ_SSU_OTU.tsv	Root-Host_associated-Human-Digestive_system-Oral-Subgingival_plaque
DRR049494	MGYA00160375	https://www.ebi.ac.uk/metagenomics/api/v1/analyses/MGYA00160375/file/DRR049494_MERGED_FASTQ_SSU_OTU.tsv	Root-Host_associated-Human-Digestive_system-Oral-Subgingival_plaque
SRR1715591	MGYA00148932	https://www.ebi.ac.uk/metagenomics/api/v1/analyses/MGYA00148932/file/SRR1715591_FASTQ_SSU_OTU.tsv	Root-Host_associated-Human-Digestive_system-Oral-Subgingival_plaque
SRR2154940	MGYA00151009	https://www.ebi.ac.uk/metagenomics/api/v1/analyses/MGYA00151009/file/SRR2154940_FASTQ_SSU_OTU.tsv	Root-Host_associated-Human-Digestive_system-Oral-Subgingival_plaque
SRR2086802	MGYA00144024	https://www.ebi.ac.uk/metagenomics/api/v1/analyses/MGYA00144024/file/SRR2086802_MERGED_FASTQ_SSU_OTU.tsv	Root-Host_associated-Human-Digestive_system-Oral-Subgingival_plaque
SRR2086767	MGYA00143940	https://www.ebi.ac.uk/metagenomics/api/v1/analyses/MGYA00143940/file/SRR2086767_MERGED_FASTQ_SSU_OTU.tsv	Root-Host_associated-Human-Digestive_system-Oral-Subgingival_plaque
SRR2155019	MGYA00151051	https://www.ebi.ac.uk/metagenomics/api/v1/analyses/MGYA00151051/file/SRR2155019_FASTQ_SSU_OTU.tsv	Root-Host_associated-Human-Digestive_system-Oral-Subgingival_plaque
SRR2086926	MGYA00143963	https://www.ebi.ac.uk/metagenomics/api/v1/analyses/MGYA00143963/file/SRR2086926_MERGED_FASTQ_SSU_OTU.tsv	Root-Host_associated-Human-Digestive_system-Oral-Subgingival_plaque
SRR5178079	MGYA00148742	https://www.ebi.ac.uk/metagenomics/api/v1/analyses/MGYA00148742/file/SRR5178079_MERGED_FASTQ_SSU_OTU.tsv	Root-Host_associated-Human-Digestive_system-Oral-Subgingival_plaque
SRR5178121	MGYA00148778	https://www.ebi.ac.uk/metagenomics/api/v1/analyses/MGYA00148778/file/SRR5178121_MERGED_FASTQ_SSU_OTU.tsv	Root-Host_associated-Human-Digestive_system-Oral-Subgingival_plaque
SRR2086921	MGYA00143890	https://www.ebi.ac.uk/metagenomics/api/v1/analyses/MGYA00143890/file/SRR2086921_MERGED_FASTQ_SSU_OTU.tsv	Root-Host_associated-Human-Digestive_system-Oral-Subgingival_plaque
SRR5178126	MGYA00148780	https://www.ebi.ac.uk/metagenomics/api/v1/analyses/MGYA00148780/file/SRR5178126_MERGED_FASTQ_SSU_OTU.tsv	Root-Host_associated-Human-Digestive_system-Oral-Subgingival_plaque
SRR2086879	MGYA00143942	https://www.ebi.ac.uk/metagenomics/api/v1/analyses/MGYA00143942/file/SRR2086879_MERGED_FASTQ_SSU_OTU.tsv	Root-Host_associated-Human-Digestive_system-Oral-Subgingival_plaque
SRR6239881	MGYA00168223	https://www.ebi.ac.uk/metagenomics/api/v1/analyses/MGYA00168223/file/SRR6239881_FASTQ_SSU_OTU.tsv	Root-Host_associated-Human-Digestive_system-Oral-Subgingival_plaque
SRR2154996	MGYA00151086	https://www.ebi.ac.uk/metagenomics/api/v1/analyses/MGYA00151086/file/SRR2154996_FASTQ_SSU_OTU.tsv	Root-Host_associated-Human-Digestive_system-Oral-Subgingival_plaque
SRR1715650	MGYA00148946	https://www.ebi.ac.uk/metagenomics/api/v1/analyses/MGYA00148946/file/SRR1715650_FASTQ_SSU_OTU.tsv	Root-Host_associated-Human-Digestive_system-Oral-Subgingival_plaque
SRR6316015	MGYA00293731	https://www.ebi.ac.uk/metagenomics/api/v1/analyses/MGYA00293731/file/SRR6316015_MERGED_FASTQ_SSU_OTU.tsv	Root-Host_associated-Human-Digestive_system-Oral-Subgingival_plaque
SRR3992165	MGYA00151252	https://www.ebi.ac.uk/metagenomics/api/v1/analyses/MGYA00151252/file/SRR3992165_FASTQ_SSU_OTU.tsv	Root-Host_associated-Human-Digestive_system-Oral-Subgingival_plaque
DRR049493	MGYA00160370	https://www.ebi.ac.uk/metagenomics/api/v1/analyses/MGYA00160370/file/DRR049493_MERGED_FASTQ_SSU_OTU.tsv	Root-Host_associated-Human-Digestive_system-Oral-Subgingival_plaque
SRR1715596	MGYA00148878	https://www.ebi.ac.uk/metagenomics/api/v1/analyses/MGYA00148878/file/SRR1715596_FASTQ_SSU_OTU.tsv	Root-Host_associated-Human-Digestive_system-Oral-Subgingival_plaque
SRR2154947	MGYA00150966	https://www.ebi.ac.uk/metagenomics/api/v1/analyses/MGYA00150966/file/SRR2154947_FASTQ_SSU_OTU.tsv	Root-Host_associated-Human-Digestive_system-Oral-Subgingival_plaque
SRR6239908	MGYA00168193	https://www.ebi.ac.uk/metagenomics/api/v1/analyses/MGYA00168193/file/SRR6239908_FASTQ_SSU_OTU.tsv	Root-Host_associated-Human-Digestive_system-Oral-Subgingival_plaque
SRR1178327	MGYA00151885	https://www.ebi.ac.uk/metagenomics/api/v1/analyses/MGYA00151885/file/SRR1178327_FASTQ_SSU_OTU.tsv	Root-Host_associated-Human-Digestive_system-Oral-Subgingival_plaque
SRR2086805	MGYA00144022	https://www.ebi.ac.uk/metagenomics/api/v1/analyses/MGYA00144022/file/SRR2086805_MERGED_FASTQ_SSU_OTU.tsv	Root-Host_associated-Human-Digestive_system-Oral-Subgingival_plaque
SRR2086760	MGYA00143831	https://www.ebi.ac.uk/metagenomics/api/v1/analyses/MGYA00143831/file/SRR2086760_MERGED_FASTQ_SSU_OTU.tsv	Root-Host_associated-Human-Digestive_system-Oral-Subgingival_plaque
SRR2155010	MGYA00151045	https://www.ebi.ac.uk/metagenomics/api/v1/analyses/MGYA00151045/file/SRR2155010_FASTQ_SSU_OTU.tsv	Root-Host_associated-Human-Digestive_system-Oral-Subgingival_plaque
SRR1715622	MGYA00148934	https://www.ebi.ac.uk/metagenomics/api/v1/analyses/MGYA00148934/file/SRR1715622_FASTQ_SSU_OTU.tsv	Root-Host_associated-Human-Digestive_system-Oral-Subgingival_plaque
SRR5178070	MGYA00148749	https://www.ebi.ac.uk/metagenomics/api/v1/analyses/MGYA00148749/file/SRR5178070_MERGED_FASTQ_SSU_OTU.tsv	Root-Host_associated-Human-Digestive_system-Oral-Subgingival_plaque
SRR2154935	MGYA00151016	https://www.ebi.ac.uk/metagenomics/api/v1/analyses/MGYA00151016/file/SRR2154935_FASTQ_SSU_OTU.tsv	Root-Host_associated-Human-Digestive_system-Oral-Subgingival_plaque
SRR2086877	MGYA00143947	https://www.ebi.ac.uk/metagenomics/api/v1/analyses/MGYA00143947/file/SRR2086877_MERGED_FASTQ_SSU_OTU.tsv	Root-Host_associated-Human-Digestive_system-Oral-Subgingival_plaque
SRR5178128	MGYA00148729	https://www.ebi.ac.uk/metagenomics/api/v1/analyses/MGYA00148729/file/SRR5178128_MERGED_FASTQ_SSU_OTU.tsv	Root-Host_associated-Human-Digestive_system-Oral-Subgingival_plaque
SRR2154998	MGYA00150959	https://www.ebi.ac.uk/metagenomics/api/v1/analyses/MGYA00150959/file/SRR2154998_FASTQ_SSU_OTU.tsv	Root-Host_associated-Human-Digestive_system-Oral-Subgingival_plaque
SRR3381572	MGYA00151161	https://www.ebi.ac.uk/metagenomics/api/v1/analyses/MGYA00151161/file/SRR3381572_FASTQ_SSU_OTU.tsv	Root-Host_associated-Human-Digestive_system-Oral-Subgingival_plaque
SRR2086953	MGYA00143880	https://www.ebi.ac.uk/metagenomics/api/v1/analyses/MGYA00143880/file/SRR2086953_MERGED_FASTQ_SSU_OTU.tsv	Root-Host_associated-Human-Digestive_system-Oral-Subgingival_plaque
SRR2154949	MGYA00151037	https://www.ebi.ac.uk/metagenomics/api/v1/analyses/MGYA00151037/file/SRR2154949_FASTQ_SSU_OTU.tsv	Root-Host_associated-Human-Digestive_system-Oral-Subgingival_plaque
SRR1715598	MGYA00148928	https://www.ebi.ac.uk/metagenomics/api/v1/analyses/MGYA00148928/file/SRR1715598_FASTQ_SSU_OTU.tsv	Root-Host_associated-Human-Digestive_system-Oral-Subgingival_plaque
SRR5178154	MGYA00148802	https://www.ebi.ac.uk/metagenomics/api/v1/analyses/MGYA00148802/file/SRR5178154_MERGED_FASTQ_SSU_OTU.tsv	Root-Host_associated-Human-Digestive_system-Oral-Subgingival_plaque
SRR6239906	MGYA00168213	https://www.ebi.ac.uk/metagenomics/api/v1/analyses/MGYA00168213/file/SRR6239906_FASTQ_SSU_OTU.tsv	Root-Host_associated-Human-Digestive_system-Oral-Subgingival_plaque
SRR6239888	MGYA00168156	https://www.ebi.ac.uk/metagenomics/api/v1/analyses/MGYA00168156/file/SRR6239888_FASTQ_SSU_OTU.tsv	Root-Host_associated-Human-Digestive_system-Oral-Subgingival_plaque
SRR1715659	MGYA00148965	https://www.ebi.ac.uk/metagenomics/api/v1/analyses/MGYA00148965/file/SRR1715659_FASTQ_SSU_OTU.tsv	Root-Host_associated-Human-Digestive_system-Oral-Subgingival_plaque
SRR6239859	MGYA00168222	https://www.ebi.ac.uk/metagenomics/api/v1/analyses/MGYA00168222/file/SRR6239859_FASTQ_SSU_OTU.tsv	Root-Host_associated-Human-Digestive_system-Oral-Subgingival_plaque
SRR2086954	MGYA00143925	https://www.ebi.ac.uk/metagenomics/api/v1/analyses/MGYA00143925/file/SRR2086954_MERGED_FASTQ_SSU_OTU.tsv	Root-Host_associated-Human-Digestive_system-Oral-Subgingival_plaque
SRR3381575	MGYA00151180	https://www.ebi.ac.uk/metagenomics/api/v1/analyses/MGYA00151180/file/SRR3381575_FASTQ_SSU_OTU.tsv	Root-Host_associated-Human-Digestive_system-Oral-Subgingival_plaque
SRR5178153	MGYA00148764	https://www.ebi.ac.uk/metagenomics/api/v1/analyses/MGYA00148764/file/SRR5178153_MERGED_FASTQ_SSU_OTU.tsv	Root-Host_associated-Human-Digestive_system-Oral-Subgingival_plaque
SRR6239901	MGYA00168159	https://www.ebi.ac.uk/metagenomics/api/v1/analyses/MGYA00168159/file/SRR6239901_FASTQ_SSU_OTU.tsv	Root-Host_associated-Human-Digestive_system-Oral-Subgingival_plaque
SRR2086769	MGYA00143920	https://www.ebi.ac.uk/metagenomics/api/v1/analyses/MGYA00143920/file/SRR2086769_MERGED_FASTQ_SSU_OTU.tsv	Root-Host_associated-Human-Digestive_system-Oral-Subgingival_plaque
SRR2155017	MGYA00151014	https://www.ebi.ac.uk/metagenomics/api/v1/analyses/MGYA00151014/file/SRR2155017_FASTQ_SSU_OTU.tsv	Root-Host_associated-Human-Digestive_system-Oral-Subgingival_plaque
SRR1715625	MGYA00148910	https://www.ebi.ac.uk/metagenomics/api/v1/analyses/MGYA00148910/file/SRR1715625_FASTQ_SSU_OTU.tsv	Root-Host_associated-Human-Digestive_system-Oral-Subgingival_plaque
SRR5178077	MGYA00148801	https://www.ebi.ac.uk/metagenomics/api/v1/analyses/MGYA00148801/file/SRR5178077_MERGED_FASTQ_SSU_OTU.tsv	Root-Host_associated-Human-Digestive_system-Oral-Subgingival_plaque
SRR2154932	MGYA00150963	https://www.ebi.ac.uk/metagenomics/api/v1/analyses/MGYA00150963/file/SRR2154932_FASTQ_SSU_OTU.tsv	Root-Host_associated-Human-Digestive_system-Oral-Subgingival_plaque
SRR2086928	MGYA00143865	https://www.ebi.ac.uk/metagenomics/api/v1/analyses/MGYA00143865/file/SRR2086928_MERGED_FASTQ_SSU_OTU.tsv	Root-Host_associated-Human-Digestive_system-Oral-Subgingival_plaque
SRR2086870	MGYA00144039	https://www.ebi.ac.uk/metagenomics/api/v1/analyses/MGYA00144039/file/SRR2086870_MERGED_FASTQ_SSU_OTU.tsv	Root-Host_associated-Human-Digestive_system-Oral-Subgingival_plaque
SRR5178166	MGYA00148787	https://www.ebi.ac.uk/metagenomics/api/v1/analyses/MGYA00148787/file/SRR5178166_MERGED_FASTQ_SSU_OTU.tsv	Root-Host_associated-Human-Digestive_system-Oral-Subgingival_plaque
SRR2086839	MGYA00143847	https://www.ebi.ac.uk/metagenomics/api/v1/analyses/MGYA00143847/file/SRR2086839_MERGED_FASTQ_SSU_OTU.tsv	Root-Host_associated-Human-Digestive_system-Oral-Subgingival_plaque
SRR2154907	MGYA00151062	https://www.ebi.ac.uk/metagenomics/api/v1/analyses/MGYA00151062/file/SRR2154907_FASTQ_SSU_OTU.tsv	Root-Host_associated-Human-Digestive_system-Oral-Subgingival_plaque
SRR1715610	MGYA00148917	https://www.ebi.ac.uk/metagenomics/api/v1/analyses/MGYA00148917/file/SRR1715610_FASTQ_SSU_OTU.tsv	Root-Host_associated-Human-Digestive_system-Oral-Subgingival_plaque
SRR2155022	MGYA00151057	https://www.ebi.ac.uk/metagenomics/api/v1/analyses/MGYA00151057/file/SRR2155022_FASTQ_SSU_OTU.tsv	Root-Host_associated-Human-Digestive_system-Oral-Subgingival_plaque
SRR5178093	MGYA00148810	https://www.ebi.ac.uk/metagenomics/api/v1/analyses/MGYA00148810/file/SRR5178093_MERGED_FASTQ_SSU_OTU.tsv	Root-Host_associated-Human-Digestive_system-Oral-Subgingival_plaque
SRR2086845	MGYA00143984	https://www.ebi.ac.uk/metagenomics/api/v1/analyses/MGYA00143984/file/SRR2086845_MERGED_FASTQ_SSU_OTU.tsv	Root-Host_associated-Human-Digestive_system-Oral-Subgingival_plaque
SRR2154900	MGYA00151029	https://www.ebi.ac.uk/metagenomics/api/v1/analyses/MGYA00151029/file/SRR2154900_FASTQ_SSU_OTU.tsv	Root-Host_associated-Human-Digestive_system-Oral-Subgingival_plaque
SRR1715617	MGYA00148894	https://www.ebi.ac.uk/metagenomics/api/v1/analyses/MGYA00148894/file/SRR1715617_FASTQ_SSU_OTU.tsv	Root-Host_associated-Human-Digestive_system-Oral-Subgingival_plaque
SRR2155025	MGYA00151085	https://www.ebi.ac.uk/metagenomics/api/v1/analyses/MGYA00151085/file/SRR2155025_FASTQ_SSU_OTU.tsv	Root-Host_associated-Human-Digestive_system-Oral-Subgingival_plaque
SRR5178094	MGYA00148759	https://www.ebi.ac.uk/metagenomics/api/v1/analyses/MGYA00148759/file/SRR5178094_MERGED_FASTQ_SSU_OTU.tsv	Root-Host_associated-Human-Digestive_system-Oral-Subgingival_plaque
SRR2086727	MGYA00144018	https://www.ebi.ac.uk/metagenomics/api/v1/analyses/MGYA00144018/file/SRR2086727_MERGED_FASTQ_SSU_OTU.tsv	Root-Host_associated-Human-Digestive_system-Oral-Subgingival_plaque
SRR2086842	MGYA00144012	https://www.ebi.ac.uk/metagenomics/api/v1/analyses/MGYA00144012/file/SRR2086842_MERGED_FASTQ_SSU_OTU.tsv	Root-Host_associated-Human-Digestive_system-Oral-Subgingival_plaque
SRR3381547	MGYA00151170	https://www.ebi.ac.uk/metagenomics/api/v1/analyses/MGYA00151170/file/SRR3381547_FASTQ_SSU_OTU.tsv	Root-Host_associated-Human-Digestive_system-Oral-Subgingival_plaque
DRR049479	MGYA00160373	https://www.ebi.ac.uk/metagenomics/api/v1/analyses/MGYA00160373/file/DRR049479_MERGED_FASTQ_SSU_OTU.tsv	Root-Host_associated-Human-Digestive_system-Oral-Subgingival_plaque
SRR5178161	MGYA00148747	https://www.ebi.ac.uk/metagenomics/api/v1/analyses/MGYA00148747/file/SRR5178161_MERGED_FASTQ_SSU_OTU.tsv	Root-Host_associated-Human-Digestive_system-Oral-Subgingival_plaque
SRR1715619	MGYA00148973	https://www.ebi.ac.uk/metagenomics/api/v1/analyses/MGYA00148973/file/SRR1715619_FASTQ_SSU_OTU.tsv	Root-Host_associated-Human-Digestive_system-Oral-Subgingival_plaque
SRR2086729	MGYA00143969	https://www.ebi.ac.uk/metagenomics/api/v1/analyses/MGYA00143969/file/SRR2086729_MERGED_FASTQ_SSU_OTU.tsv	Root-Host_associated-Human-Digestive_system-Oral-Subgingival_plaque
SRR5178113	MGYA00148777	https://www.ebi.ac.uk/metagenomics/api/v1/analyses/MGYA00148777/file/SRR5178113_MERGED_FASTQ_SSU_OTU.tsv	Root-Host_associated-Human-Digestive_system-Oral-Subgingival_plaque
SRR6239865	MGYA00168169	https://www.ebi.ac.uk/metagenomics/api/v1/analyses/MGYA00168169/file/SRR6239865_FASTQ_SSU_OTU.tsv	Root-Host_associated-Human-Digestive_system-Oral-Subgingival_plaque
SRR2154972	MGYA00151026	https://www.ebi.ac.uk/metagenomics/api/v1/analyses/MGYA00151026/file/SRR2154972_FASTQ_SSU_OTU.tsv	Root-Host_associated-Human-Digestive_system-Oral-Subgingival_plaque
SRR3381549	MGYA00151169	https://www.ebi.ac.uk/metagenomics/api/v1/analyses/MGYA00151169/file/SRR3381549_FASTQ_SSU_OTU.tsv	Root-Host_associated-Human-Digestive_system-Oral-Subgingival_plaque
SRR1715665	MGYA00148943	https://www.ebi.ac.uk/metagenomics/api/v1/analyses/MGYA00148943/file/SRR1715665_FASTQ_SSU_OTU.tsv	Root-Host_associated-Human-Digestive_system-Oral-Subgingival_plaque
SRR6316020	MGYA00293736	https://www.ebi.ac.uk/metagenomics/api/v1/analyses/MGYA00293736/file/SRR6316020_MERGED_FASTQ_SSU_OTU.tsv	Root-Host_associated-Human-Digestive_system-Oral-Subgingival_plaque
DRR049477	MGYA00160369	https://www.ebi.ac.uk/metagenomics/api/v1/analyses/MGYA00160369/file/DRR049477_MERGED_FASTQ_SSU_OTU.tsv	Root-Host_associated-Human-Digestive_system-Oral-Subgingival_plaque
SRR1715572	MGYA00148940	https://www.ebi.ac.uk/metagenomics/api/v1/analyses/MGYA00148940/file/SRR1715572_FASTQ_SSU_OTU.tsv	Root-Host_associated-Human-Digestive_system-Oral-Subgingival_plaque
SRR2086755	MGYA00143858	https://www.ebi.ac.uk/metagenomics/api/v1/analyses/MGYA00143858/file/SRR2086755_MERGED_FASTQ_SSU_OTU.tsv	Root-Host_associated-Human-Digestive_system-Oral-Subgingival_plaque
SRR2086830	MGYA00143992	https://www.ebi.ac.uk/metagenomics/api/v1/analyses/MGYA00143992/file/SRR2086830_MERGED_FASTQ_SSU_OTU.tsv	Root-Host_associated-Human-Digestive_system-Oral-Subgingival_plaque
SRR2086784	MGYA00143867	https://www.ebi.ac.uk/metagenomics/api/v1/analyses/MGYA00143867/file/SRR2086784_MERGED_FASTQ_SSU_OTU.tsv	Root-Host_associated-Human-Digestive_system-Oral-Subgingival_plaque
SRR6239862	MGYA00168201	https://www.ebi.ac.uk/metagenomics/api/v1/analyses/MGYA00168201/file/SRR6239862_FASTQ_SSU_OTU.tsv	Root-Host_associated-Human-Digestive_system-Oral-Subgingival_plaque
SRR2154975	MGYA00151054	https://www.ebi.ac.uk/metagenomics/api/v1/analyses/MGYA00151054/file/SRR2154975_FASTQ_SSU_OTU.tsv	Root-Host_associated-Human-Digestive_system-Oral-Subgingival_plaque
SRR1715662	MGYA00148903	https://www.ebi.ac.uk/metagenomics/api/v1/analyses/MGYA00148903/file/SRR1715662_FASTQ_SSU_OTU.tsv	Root-Host_associated-Human-Digestive_system-Oral-Subgingival_plaque
DRR049470	MGYA00160345	https://www.ebi.ac.uk/metagenomics/api/v1/analyses/MGYA00160345/file/DRR049470_MERGED_FASTQ_SSU_OTU.tsv	Root-Host_associated-Human-Digestive_system-Oral-Subgingival_plaque
SRR1715575	MGYA00148897	https://www.ebi.ac.uk/metagenomics/api/v1/analyses/MGYA00148897/file/SRR1715575_FASTQ_SSU_OTU.tsv	Root-Host_associated-Human-Digestive_system-Oral-Subgingival_plaque
SRR2086752	MGYA00143979	https://www.ebi.ac.uk/metagenomics/api/v1/analyses/MGYA00143979/file/SRR2086752_MERGED_FASTQ_SSU_OTU.tsv	Root-Host_associated-Human-Digestive_system-Oral-Subgingival_plaque
SRR2086837	MGYA00143894	https://www.ebi.ac.uk/metagenomics/api/v1/analyses/MGYA00143894/file/SRR2086837_MERGED_FASTQ_SSU_OTU.tsv	Root-Host_associated-Human-Digestive_system-Oral-Subgingival_plaque
SRR5178168	MGYA00148791	https://www.ebi.ac.uk/metagenomics/api/v1/analyses/MGYA00148791/file/SRR5178168_MERGED_FASTQ_SSU_OTU.tsv	Root-Host_associated-Human-Digestive_system-Oral-Subgingival_plaque
SRR2086783	MGYA00143980	https://www.ebi.ac.uk/metagenomics/api/v1/analyses/MGYA00143980/file/SRR2086783_MERGED_FASTQ_SSU_OTU.tsv	Root-Host_associated-Human-Digestive_system-Oral-Subgingival_plaque
SRR2086913	MGYA00144015	https://www.ebi.ac.uk/metagenomics/api/v1/analyses/MGYA00144015/file/SRR2086913_MERGED_FASTQ_SSU_OTU.tsv	Root-Host_associated-Human-Digestive_system-Oral-Subgingival_plaque
SRR2154909	MGYA00151060	https://www.ebi.ac.uk/metagenomics/api/v1/analyses/MGYA00151060/file/SRR2154909_FASTQ_SSU_OTU.tsv	Root-Host_associated-Human-Digestive_system-Oral-Subgingival_plaque
SRR5178114	MGYA00148811	https://www.ebi.ac.uk/metagenomics/api/v1/analyses/MGYA00148811/file/SRR5178114_MERGED_FASTQ_SSU_OTU.tsv	Root-Host_associated-Human-Digestive_system-Oral-Subgingival_plaque
SRR2086826	MGYA00143874	https://www.ebi.ac.uk/metagenomics/api/v1/analyses/MGYA00143874/file/SRR2086826_MERGED_FASTQ_SSU_OTU.tsv	Root-Host_associated-Human-Digestive_system-Oral-Subgingival_plaque
SRR2086792	MGYA00143892	https://www.ebi.ac.uk/metagenomics/api/v1/analyses/MGYA00143892/file/SRR2086792_MERGED_FASTQ_SSU_OTU.tsv	Root-Host_associated-Human-Digestive_system-Oral-Subgingival_plaque
SRR2086743	MGYA00144035	https://www.ebi.ac.uk/metagenomics/api/v1/analyses/MGYA00144035/file/SRR2086743_MERGED_FASTQ_SSU_OTU.tsv	Root-Host_associated-Human-Digestive_system-Oral-Subgingival_plaque
DRR049461	MGYA00160357	https://www.ebi.ac.uk/metagenomics/api/v1/analyses/MGYA00160357/file/DRR049461_MERGED_FASTQ_SSU_OTU.tsv	Root-Host_associated-Human-Digestive_system-Oral-Subgingival_plaque
SRR6239873	MGYA00168216	https://www.ebi.ac.uk/metagenomics/api/v1/analyses/MGYA00168216/file/SRR6239873_FASTQ_SSU_OTU.tsv	Root-Host_associated-Human-Digestive_system-Oral-Subgingival_plaque
SRR2154964	MGYA00151055	https://www.ebi.ac.uk/metagenomics/api/v1/analyses/MGYA00151055/file/SRR2154964_FASTQ_SSU_OTU.tsv	Root-Host_associated-Human-Digestive_system-Oral-Subgingival_plaque
SRR5178105	MGYA00148761	https://www.ebi.ac.uk/metagenomics/api/v1/analyses/MGYA00148761/file/SRR5178105_MERGED_FASTQ_SSU_OTU.tsv	Root-Host_associated-Human-Digestive_system-Oral-Subgingival_plaque
SRR2086902	MGYA00143960	https://www.ebi.ac.uk/metagenomics/api/v1/analyses/MGYA00143960/file/SRR2086902_MERGED_FASTQ_SSU_OTU.tsv	Root-Host_associated-Human-Digestive_system-Oral-Subgingival_plaque
SRR2154918	MGYA00151078	https://www.ebi.ac.uk/metagenomics/api/v1/analyses/MGYA00151078/file/SRR2154918_FASTQ_SSU_OTU.tsv	Root-Host_associated-Human-Digestive_system-Oral-Subgingival_plaque
SRR5178102	MGYA00148809	https://www.ebi.ac.uk/metagenomics/api/v1/analyses/MGYA00148809/file/SRR5178102_MERGED_FASTQ_SSU_OTU.tsv	Root-Host_associated-Human-Digestive_system-Oral-Subgingival_plaque
SRR2086738	MGYA00143997	https://www.ebi.ac.uk/metagenomics/api/v1/analyses/MGYA00143997/file/SRR2086738_MERGED_FASTQ_SSU_OTU.tsv	Root-Host_associated-Human-Digestive_system-Oral-Subgingival_plaque
SRR2154896	MGYA00151038	https://www.ebi.ac.uk/metagenomics/api/v1/analyses/MGYA00151038/file/SRR2154896_FASTQ_SSU_OTU.tsv	Root-Host_associated-Human-Digestive_system-Oral-Subgingival_plaque
SRR2086905	MGYA00143885	https://www.ebi.ac.uk/metagenomics/api/v1/analyses/MGYA00143885/file/SRR2086905_MERGED_FASTQ_SSU_OTU.tsv	Root-Host_associated-Human-Digestive_system-Oral-Subgingival_plaque
SRR1715608	MGYA00148963	https://www.ebi.ac.uk/metagenomics/api/v1/analyses/MGYA00148963/file/SRR1715608_FASTQ_SSU_OTU.tsv	Root-Host_associated-Human-Digestive_system-Oral-Subgingival_plaque
SRR2086821	MGYA00143989	https://www.ebi.ac.uk/metagenomics/api/v1/analyses/MGYA00143989/file/SRR2086821_MERGED_FASTQ_SSU_OTU.tsv	Root-Host_associated-Human-Digestive_system-Oral-Subgingival_plaque
SRR2086795	MGYA00144029	https://www.ebi.ac.uk/metagenomics/api/v1/analyses/MGYA00144029/file/SRR2086795_MERGED_FASTQ_SSU_OTU.tsv	Root-Host_associated-Human-Digestive_system-Oral-Subgingival_plaque
SRR2086744	MGYA00143893	https://www.ebi.ac.uk/metagenomics/api/v1/analyses/MGYA00143893/file/SRR2086744_MERGED_FASTQ_SSU_OTU.tsv	Root-Host_associated-Human-Digestive_system-Oral-Subgingival_plaque
DRR049466	MGYA00160347	https://www.ebi.ac.uk/metagenomics/api/v1/analyses/MGYA00160347/file/DRR049466_MERGED_FASTQ_SSU_OTU.tsv	Root-Host_associated-Human-Digestive_system-Oral-Subgingival_plaque
SRR6239874	MGYA00168204	https://www.ebi.ac.uk/metagenomics/api/v1/analyses/MGYA00168204/file/SRR6239874_FASTQ_SSU_OTU.tsv	Root-Host_associated-Human-Digestive_system-Oral-Subgingival_plaque
SRR2154963	MGYA00150952	https://www.ebi.ac.uk/metagenomics/api/v1/analyses/MGYA00150952/file/SRR2154963_FASTQ_SSU_OTU.tsv	Root-Host_associated-Human-Digestive_system-Oral-Subgingival_plaque
SRR3381558	MGYA00151178	https://www.ebi.ac.uk/metagenomics/api/v1/analyses/MGYA00151178/file/SRR3381558_FASTQ_SSU_OTU.tsv	Root-Host_associated-Human-Digestive_system-Oral-Subgingival_plaque
SRR2086853	MGYA00143938	https://www.ebi.ac.uk/metagenomics/api/v1/analyses/MGYA00143938/file/SRR2086853_MERGED_FASTQ_SSU_OTU.tsv	Root-Host_associated-Human-Digestive_system-Oral-Subgingival_plaque
SRR2086736	MGYA00143975	https://www.ebi.ac.uk/metagenomics/api/v1/analyses/MGYA00143975/file/SRR2086736_MERGED_FASTQ_SSU_OTU.tsv	Root-Host_associated-Human-Digestive_system-Oral-Subgingival_plaque
SRR2154898	MGYA00150985	https://www.ebi.ac.uk/metagenomics/api/v1/analyses/MGYA00150985/file/SRR2154898_FASTQ_SSU_OTU.tsv	Root-Host_associated-Human-Digestive_system-Oral-Subgingival_plaque
SRR2086882	MGYA00144003	https://www.ebi.ac.uk/metagenomics/api/v1/analyses/MGYA00144003/file/SRR2086882_MERGED_FASTQ_SSU_OTU.tsv	Root-Host_associated-Human-Digestive_system-Oral-Subgingival_plaque
SRR2155034	MGYA00151058	https://www.ebi.ac.uk/metagenomics/api/v1/analyses/MGYA00151058/file/SRR2155034_FASTQ_SSU_OTU.tsv	Root-Host_associated-Human-Digestive_system-Oral-Subgingival_plaque
SRR5178085	MGYA00148723	https://www.ebi.ac.uk/metagenomics/api/v1/analyses/MGYA00148723/file/SRR5178085_MERGED_FASTQ_SSU_OTU.tsv	Root-Host_associated-Human-Digestive_system-Oral-Subgingival_plaque
SRR2154911	MGYA00150982	https://www.ebi.ac.uk/metagenomics/api/v1/analyses/MGYA00150982/file/SRR2154911_FASTQ_SSU_OTU.tsv	Root-Host_associated-Human-Digestive_system-Oral-Subgingival_plaque
SRR1715606	MGYA00148958	https://www.ebi.ac.uk/metagenomics/api/v1/analyses/MGYA00148958/file/SRR1715606_FASTQ_SSU_OTU.tsv	Root-Host_associated-Human-Digestive_system-Oral-Subgingival_plaque
SRR6239922	MGYA00168186	https://www.ebi.ac.uk/metagenomics/api/v1/analyses/MGYA00168186/file/SRR6239922_FASTQ_SSU_OTU.tsv	Root-Host_associated-Human-Digestive_system-Oral-Subgingival_plaque
SRR5178170	MGYA00148748	https://www.ebi.ac.uk/metagenomics/api/v1/analyses/MGYA00148748/file/SRR5178170_MERGED_FASTQ_SSU_OTU.tsv	Root-Host_associated-Human-Digestive_system-Oral-Subgingival_plaque
DRR049468	MGYA00160368	https://www.ebi.ac.uk/metagenomics/api/v1/analyses/MGYA00160368/file/DRR049468_MERGED_FASTQ_SSU_OTU.tsv	Root-Host_associated-Human-Digestive_system-Oral-Subgingival_plaque
SRR3381556	MGYA00151183	https://www.ebi.ac.uk/metagenomics/api/v1/analyses/MGYA00151183/file/SRR3381556_FASTQ_SSU_OTU.tsv	Root-Host_associated-Human-Digestive_system-Oral-Subgingival_plaque
SRR6239925	MGYA00168191	https://www.ebi.ac.uk/metagenomics/api/v1/analyses/MGYA00168191/file/SRR6239925_FASTQ_SSU_OTU.tsv	Root-Host_associated-Human-Digestive_system-Oral-Subgingival_plaque
SRR2086828	MGYA00143832	https://www.ebi.ac.uk/metagenomics/api/v1/analyses/MGYA00143832/file/SRR2086828_MERGED_FASTQ_SSU_OTU.tsv	Root-Host_associated-Human-Digestive_system-Oral-Subgingival_plaque
SRR1178524	MGYA00151879	https://www.ebi.ac.uk/metagenomics/api/v1/analyses/MGYA00151879/file/SRR1178524_FASTQ_SSU_OTU.tsv	Root-Host_associated-Human-Digestive_system-Oral-Subgingival_plaque
SRR3381580	MGYA00151181	https://www.ebi.ac.uk/metagenomics/api/v1/analyses/MGYA00151181/file/SRR3381580_FASTQ_SSU_OTU.tsv	Root-Host_associated-Human-Digestive_system-Oral-Subgingival_plaque
SRR3381551	MGYA00151192	https://www.ebi.ac.uk/metagenomics/api/v1/analyses/MGYA00151192/file/SRR3381551_FASTQ_SSU_OTU.tsv	Root-Host_associated-Human-Digestive_system-Oral-Subgingival_plaque
SRR2086854	MGYA00143944	https://www.ebi.ac.uk/metagenomics/api/v1/analyses/MGYA00143944/file/SRR2086854_MERGED_FASTQ_SSU_OTU.tsv	Root-Host_associated-Human-Digestive_system-Oral-Subgingival_plaque
SRR2086731	MGYA00143846	https://www.ebi.ac.uk/metagenomics/api/v1/analyses/MGYA00143846/file/SRR2086731_MERGED_FASTQ_SSU_OTU.tsv	Root-Host_associated-Human-Digestive_system-Oral-Subgingival_plaque
SRR2086885	MGYA00144028	https://www.ebi.ac.uk/metagenomics/api/v1/analyses/MGYA00144028/file/SRR2086885_MERGED_FASTQ_SSU_OTU.tsv	Root-Host_associated-Human-Digestive_system-Oral-Subgingival_plaque
SRR2155033	MGYA00150962	https://www.ebi.ac.uk/metagenomics/api/v1/analyses/MGYA00150962/file/SRR2155033_FASTQ_SSU_OTU.tsv	Root-Host_associated-Human-Digestive_system-Oral-Subgingival_plaque
SRR5178082	MGYA00148730	https://www.ebi.ac.uk/metagenomics/api/v1/analyses/MGYA00148730/file/SRR5178082_MERGED_FASTQ_SSU_OTU.tsv	Root-Host_associated-Human-Digestive_system-Oral-Subgingival_plaque
SRR2154916	MGYA00150965	https://www.ebi.ac.uk/metagenomics/api/v1/analyses/MGYA00150965/file/SRR2154916_FASTQ_SSU_OTU.tsv	Root-Host_associated-Human-Digestive_system-Oral-Subgingival_plaque
SRR1715601	MGYA00148877	https://www.ebi.ac.uk/metagenomics/api/v1/analyses/MGYA00148877/file/SRR1715601_FASTQ_SSU_OTU.tsv	Root-Host_associated-Human-Digestive_system-Oral-Subgingival_plaque
SRR2086778	MGYA00143838	https://www.ebi.ac.uk/metagenomics/api/v1/analyses/MGYA00143838/file/SRR2086778_MERGED_FASTQ_SSU_OTU.tsv	Root-Host_associated-Human-Digestive_system-Oral-Subgingival_plaque
SRR6239910	MGYA00168217	https://www.ebi.ac.uk/metagenomics/api/v1/analyses/MGYA00168217/file/SRR6239910_FASTQ_SSU_OTU.tsv	Root-Host_associated-Human-Digestive_system-Oral-Subgingival_plaque
SRR5178142	MGYA00148722	https://www.ebi.ac.uk/metagenomics/api/v1/analyses/MGYA00148722/file/SRR5178142_MERGED_FASTQ_SSU_OTU.tsv	Root-Host_associated-Human-Digestive_system-Oral-Subgingival_plaque
SRR1715648	MGYA00148962	https://www.ebi.ac.uk/metagenomics/api/v1/analyses/MGYA00148962/file/SRR1715648_FASTQ_SSU_OTU.tsv	Root-Host_associated-Human-Digestive_system-Oral-Subgingival_plaque
SRR3381564	MGYA00151174	https://www.ebi.ac.uk/metagenomics/api/v1/analyses/MGYA00151174/file/SRR3381564_FASTQ_SSU_OTU.tsv	Root-Host_associated-Human-Digestive_system-Oral-Subgingival_plaque
SRR2086945	MGYA00144010	https://www.ebi.ac.uk/metagenomics/api/v1/analyses/MGYA00144010/file/SRR2086945_MERGED_FASTQ_SSU_OTU.tsv	Root-Host_associated-Human-Digestive_system-Oral-Subgingival_plaque
SRR6239899	MGYA00168200	https://www.ebi.ac.uk/metagenomics/api/v1/analyses/MGYA00168200/file/SRR6239899_FASTQ_SSU_OTU.tsv	Root-Host_associated-Human-Digestive_system-Oral-Subgingival_plaque
SRR1178392	MGYA00151886	https://www.ebi.ac.uk/metagenomics/api/v1/analyses/MGYA00151886/file/SRR1178392_FASTQ_SSU_OTU.tsv	Root-Host_associated-Human-Digestive_system-Oral-Subgingival_plaque
SRR2086861	MGYA00143852	https://www.ebi.ac.uk/metagenomics/api/v1/analyses/MGYA00143852/file/SRR2086861_MERGED_FASTQ_SSU_OTU.tsv	Root-Host_associated-Human-Digestive_system-Oral-Subgingival_plaque
SRR1715634	MGYA00148926	https://www.ebi.ac.uk/metagenomics/api/v1/analyses/MGYA00148926/file/SRR1715634_FASTQ_SSU_OTU.tsv	Root-Host_associated-Human-Digestive_system-Oral-Subgingival_plaque
SRR2154923	MGYA00151073	https://www.ebi.ac.uk/metagenomics/api/v1/analyses/MGYA00151073/file/SRR2154923_FASTQ_SSU_OTU.tsv	Root-Host_associated-Human-Digestive_system-Oral-Subgingival_plaque
SRR2086939	MGYA00143957	https://www.ebi.ac.uk/metagenomics/api/v1/analyses/MGYA00143957/file/SRR2086939_MERGED_FASTQ_SSU_OTU.tsv	Root-Host_associated-Human-Digestive_system-Oral-Subgingival_plaque
SRR2155006	MGYA00150992	https://www.ebi.ac.uk/metagenomics/api/v1/analyses/MGYA00150992/file/SRR2155006_FASTQ_SSU_OTU.tsv	Root-Host_associated-Human-Digestive_system-Oral-Subgingival_plaque
SRR5178139	MGYA00148719	https://www.ebi.ac.uk/metagenomics/api/v1/analyses/MGYA00148719/file/SRR5178139_MERGED_FASTQ_SSU_OTU.tsv	Root-Host_associated-Human-Digestive_system-Oral-Subgingival_plaque
SRR2086866	MGYA00144000	https://www.ebi.ac.uk/metagenomics/api/v1/analyses/MGYA00144000/file/SRR2086866_MERGED_FASTQ_SSU_OTU.tsv	Root-Host_associated-Human-Digestive_system-Oral-Subgingival_plaque
SRR1745941	MGYA00168140	https://www.ebi.ac.uk/metagenomics/api/v1/analyses/MGYA00168140/file/SRR1745941_FASTQ_SSU_OTU.tsv	Root-Host_associated-Human-Digestive_system-Oral-Subgingival_plaque
SRR1715633	MGYA00148933	https://www.ebi.ac.uk/metagenomics/api/v1/analyses/MGYA00148933/file/SRR1715633_FASTQ_SSU_OTU.tsv	Root-Host_associated-Human-Digestive_system-Oral-Subgingival_plaque
SRR2154924	MGYA00151025	https://www.ebi.ac.uk/metagenomics/api/v1/analyses/MGYA00151025/file/SRR2154924_FASTQ_SSU_OTU.tsv	Root-Host_associated-Human-Digestive_system-Oral-Subgingival_plaque
SRR2155001	MGYA00151036	https://www.ebi.ac.uk/metagenomics/api/v1/analyses/MGYA00151036/file/SRR2155001_FASTQ_SSU_OTU.tsv	Root-Host_associated-Human-Digestive_system-Oral-Subgingival_plaque
SRR6239917	MGYA00168163	https://www.ebi.ac.uk/metagenomics/api/v1/analyses/MGYA00168163/file/SRR6239917_FASTQ_SSU_OTU.tsv	Root-Host_associated-Human-Digestive_system-Oral-Subgingival_plaque
SRR5178145	MGYA00148743	https://www.ebi.ac.uk/metagenomics/api/v1/analyses/MGYA00148743/file/SRR5178145_MERGED_FASTQ_SSU_OTU.tsv	Root-Host_associated-Human-Digestive_system-Oral-Subgingival_plaque
SRR1715589	MGYA00148959	https://www.ebi.ac.uk/metagenomics/api/v1/analyses/MGYA00148959/file/SRR1715589_FASTQ_SSU_OTU.tsv	Root-Host_associated-Human-Digestive_system-Oral-Subgingival_plaque
SRR2086942	MGYA00144037	https://www.ebi.ac.uk/metagenomics/api/v1/analyses/MGYA00144037/file/SRR2086942_MERGED_FASTQ_SSU_OTU.tsv	Root-Host_associated-Human-Digestive_system-Oral-Subgingival_plaque
SRR3381563	MGYA00151160	https://www.ebi.ac.uk/metagenomics/api/v1/analyses/MGYA00151160/file/SRR3381563_FASTQ_SSU_OTU.tsv	Root-Host_associated-Human-Digestive_system-Oral-Subgingival_plaque
SRR2154958	MGYA00150978	https://www.ebi.ac.uk/metagenomics/api/v1/analyses/MGYA00150978/file/SRR2154958_FASTQ_SSU_OTU.tsv	Root-Host_associated-Human-Digestive_system-Oral-Subgingival_plaque
SRR2154989	MGYA00151053	https://www.ebi.ac.uk/metagenomics/api/v1/analyses/MGYA00151053/file/SRR2154989_FASTQ_SSU_OTU.tsv	Root-Host_associated-Human-Digestive_system-Oral-Subgingival_plaque
SRR2086868	MGYA00144008	https://www.ebi.ac.uk/metagenomics/api/v1/analyses/MGYA00144008/file/SRR2086868_MERGED_FASTQ_SSU_OTU.tsv	Root-Host_associated-Human-Digestive_system-Oral-Subgingival_plaque
SRR5178137	MGYA00148779	https://www.ebi.ac.uk/metagenomics/api/v1/analyses/MGYA00148779/file/SRR5178137_MERGED_FASTQ_SSU_OTU.tsv	Root-Host_associated-Human-Digestive_system-Oral-Subgingival_plaque
SRR2086930	MGYA00143928	https://www.ebi.ac.uk/metagenomics/api/v1/analyses/MGYA00143928/file/SRR2086930_MERGED_FASTQ_SSU_OTU.tsv	Root-Host_associated-Human-Digestive_system-Oral-Subgingival_plaque
SRR2086771	MGYA00144001	https://www.ebi.ac.uk/metagenomics/api/v1/analyses/MGYA00144001/file/SRR2086771_MERGED_FASTQ_SSU_OTU.tsv	Root-Host_associated-Human-Digestive_system-Oral-Subgingival_plaque
SRR6239919	MGYA00168167	https://www.ebi.ac.uk/metagenomics/api/v1/analyses/MGYA00168167/file/SRR6239919_FASTQ_SSU_OTU.tsv	Root-Host_associated-Human-Digestive_system-Oral-Subgingival_plaque
SRR2086814	MGYA00144044	https://www.ebi.ac.uk/metagenomics/api/v1/analyses/MGYA00144044/file/SRR2086814_MERGED_FASTQ_SSU_OTU.tsv	Root-Host_associated-Human-Digestive_system-Oral-Subgingival_plaque
SRR6316004	MGYA00293720	https://www.ebi.ac.uk/metagenomics/api/v1/analyses/MGYA00293720/file/SRR6316004_MERGED_FASTQ_SSU_OTU.tsv	Root-Host_associated-Human-Digestive_system-Oral-Subgingival_plaque
SRR3992174	MGYA00151245	https://www.ebi.ac.uk/metagenomics/api/v1/analyses/MGYA00151245/file/SRR3992174_FASTQ_SSU_OTU.tsv	Root-Host_associated-Human-Digestive_system-Oral-Subgingival_plaque
SRR1745933	MGYA00168141	https://www.ebi.ac.uk/metagenomics/api/v1/analyses/MGYA00168141/file/SRR1745933_FASTQ_SSU_OTU.tsv	Root-Host_associated-Human-Digestive_system-Oral-Subgingival_plaque
SRR1715641	MGYA00148919	https://www.ebi.ac.uk/metagenomics/api/v1/analyses/MGYA00148919/file/SRR1715641_FASTQ_SSU_OTU.tsv	Root-Host_associated-Human-Digestive_system-Oral-Subgingival_plaque
SRR2154956	MGYA00150987	https://www.ebi.ac.uk/metagenomics/api/v1/analyses/MGYA00150987/file/SRR2154956_FASTQ_SSU_OTU.tsv	Root-Host_associated-Human-Digestive_system-Oral-Subgingival_plaque
DRR049482	MGYA00160376	https://www.ebi.ac.uk/metagenomics/api/v1/analyses/MGYA00160376/file/DRR049482_MERGED_FASTQ_SSU_OTU.tsv	Root-Host_associated-Human-Digestive_system-Oral-Subgingival_plaque
SRR1715587	MGYA00148909	https://www.ebi.ac.uk/metagenomics/api/v1/analyses/MGYA00148909/file/SRR1715587_FASTQ_SSU_OTU.tsv	Root-Host_associated-Human-Digestive_system-Oral-Subgingival_plaque
DRR049453	MGYA00160356	https://www.ebi.ac.uk/metagenomics/api/v1/analyses/MGYA00160356/file/DRR049453_MERGED_FASTQ_SSU_OTU.tsv	Root-Host_associated-Human-Digestive_system-Oral-Subgingival_plaque
SRR1178518	MGYA00151880	https://www.ebi.ac.uk/metagenomics/api/v1/analyses/MGYA00151880/file/SRR1178518_FASTQ_SSU_OTU.tsv	Root-Host_associated-Human-Digestive_system-Oral-Subgingival_plaque
SRR6239890	MGYA00168209	https://www.ebi.ac.uk/metagenomics/api/v1/analyses/MGYA00168209/file/SRR6239890_FASTQ_SSU_OTU.tsv	Root-Host_associated-Human-Digestive_system-Oral-Subgingival_plaque
SRR2154987	MGYA00151011	https://www.ebi.ac.uk/metagenomics/api/v1/analyses/MGYA00151011/file/SRR2154987_FASTQ_SSU_OTU.tsv	Root-Host_associated-Human-Digestive_system-Oral-Subgingival_plaque
SRR2086776	MGYA00143954	https://www.ebi.ac.uk/metagenomics/api/v1/analyses/MGYA00143954/file/SRR2086776_MERGED_FASTQ_SSU_OTU.tsv	Root-Host_associated-Human-Digestive_system-Oral-Subgingival_plaque
SRR2086813	MGYA00143937	https://www.ebi.ac.uk/metagenomics/api/v1/analyses/MGYA00143937/file/SRR2086813_MERGED_FASTQ_SSU_OTU.tsv	Root-Host_associated-Human-Digestive_system-Oral-Subgingival_plaque
SRR1745934	MGYA00168152	https://www.ebi.ac.uk/metagenomics/api/v1/analyses/MGYA00168152/file/SRR1745934_FASTQ_SSU_OTU.tsv	Root-Host_associated-Human-Digestive_system-Oral-Subgingival_plaque
SRR3992173	MGYA00151250	https://www.ebi.ac.uk/metagenomics/api/v1/analyses/MGYA00151250/file/SRR3992173_FASTQ_SSU_OTU.tsv	Root-Host_associated-Human-Digestive_system-Oral-Subgingival_plaque
SRR1715646	MGYA00148889	https://www.ebi.ac.uk/metagenomics/api/v1/analyses/MGYA00148889/file/SRR1715646_FASTQ_SSU_OTU.tsv	Root-Host_associated-Human-Digestive_system-Oral-Subgingival_plaque
SRR2154951	MGYA00150964	https://www.ebi.ac.uk/metagenomics/api/v1/analyses/MGYA00150964/file/SRR2154951_FASTQ_SSU_OTU.tsv	Root-Host_associated-Human-Digestive_system-Oral-Subgingival_plaque
DRR049485	MGYA00160351	https://www.ebi.ac.uk/metagenomics/api/v1/analyses/MGYA00160351/file/DRR049485_MERGED_FASTQ_SSU_OTU.tsv	Root-Host_associated-Human-Digestive_system-Oral-Subgingival_plaque
SRR1715580	MGYA00148935	https://www.ebi.ac.uk/metagenomics/api/v1/analyses/MGYA00148935/file/SRR1715580_FASTQ_SSU_OTU.tsv	Root-Host_associated-Human-Digestive_system-Oral-Subgingival_plaque
DRR049454	MGYA00160374	https://www.ebi.ac.uk/metagenomics/api/v1/analyses/MGYA00160374/file/DRR049454_MERGED_FASTQ_SSU_OTU.tsv	Root-Host_associated-Human-Digestive_system-Oral-Subgingival_plaque
SRR6239897	MGYA00168174	https://www.ebi.ac.uk/metagenomics/api/v1/analyses/MGYA00168174/file/SRR6239897_FASTQ_SSU_OTU.tsv	Root-Host_associated-Human-Digestive_system-Oral-Subgingival_plaque
SRR2154980	MGYA00151028	https://www.ebi.ac.uk/metagenomics/api/v1/analyses/MGYA00151028/file/SRR2154980_FASTQ_SSU_OTU.tsv	Root-Host_associated-Human-Digestive_system-Oral-Subgingival_plaque
SRR5178130	MGYA00148720	https://www.ebi.ac.uk/metagenomics/api/v1/analyses/MGYA00148720/file/SRR5178130_MERGED_FASTQ_SSU_OTU.tsv	Root-Host_associated-Human-Digestive_system-Oral-Subgingival_plaque
SRR2086937	MGYA00143976	https://www.ebi.ac.uk/metagenomics/api/v1/analyses/MGYA00143976/file/SRR2086937_MERGED_FASTQ_SSU_OTU.tsv	Root-Host_associated-Human-Digestive_system-Oral-Subgingival_plaque
SRR2155008	MGYA00151065	https://www.ebi.ac.uk/metagenomics/api/v1/analyses/MGYA00151065/file/SRR2155008_FASTQ_SSU_OTU.tsv	Root-Host_associated-Human-Digestive_system-Oral-Subgingival_plaque
SRR6746548	MGYA00202646	https://www.ebi.ac.uk/metagenomics/api/v1/analyses/MGYA00202646/file/SRR6746548_MERGED_FASTQ_SSU_OTU.tsv	Root-Environmental-Aquatic-Marine-Coastal-Sediment
SRR5097531	MGYA00360543	https://www.ebi.ac.uk/metagenomics/api/v1/analyses/MGYA00360543/file/SRR5097531_MERGED_FASTQ_SSU_OTU.tsv	Root-Environmental-Aquatic-Marine-Coastal-Sediment
SRR6746129	MGYA00202563	https://www.ebi.ac.uk/metagenomics/api/v1/analyses/MGYA00202563/file/SRR6746129_MERGED_FASTQ_SSU_OTU.tsv	Root-Environmental-Aquatic-Marine-Coastal-Sediment
SRR6745977	MGYA00202901	https://www.ebi.ac.uk/metagenomics/api/v1/analyses/MGYA00202901/file/SRR6745977_MERGED_FASTQ_SSU_OTU.tsv	Root-Environmental-Aquatic-Marine-Coastal-Sediment
SRR6746071	MGYA00202531	https://www.ebi.ac.uk/metagenomics/api/v1/analyses/MGYA00202531/file/SRR6746071_MERGED_FASTQ_SSU_OTU.tsv	Root-Environmental-Aquatic-Marine-Coastal-Sediment
SRR6745386	MGYA00202792	https://www.ebi.ac.uk/metagenomics/api/v1/analyses/MGYA00202792/file/SRR6745386_MERGED_FASTQ_SSU_OTU.tsv	Root-Environmental-Aquatic-Marine-Coastal-Sediment
SRR6745853	MGYA00202949	https://www.ebi.ac.uk/metagenomics/api/v1/analyses/MGYA00202949/file/SRR6745853_MERGED_FASTQ_SSU_OTU.tsv	Root-Environmental-Aquatic-Marine-Coastal-Sediment
SRR6745421	MGYA00202641	https://www.ebi.ac.uk/metagenomics/api/v1/analyses/MGYA00202641/file/SRR6745421_MERGED_FASTQ_SSU_OTU.tsv	Root-Environmental-Aquatic-Marine-Coastal-Sediment
SRR6746534	MGYA00202521	https://www.ebi.ac.uk/metagenomics/api/v1/analyses/MGYA00202521/file/SRR6746534_MERGED_FASTQ_SSU_OTU.tsv	Root-Environmental-Aquatic-Marine-Coastal-Sediment
SRR2297161	MGYA00358925	https://www.ebi.ac.uk/metagenomics/api/v1/analyses/MGYA00358925/file/SRR2297161_MERGED_FASTQ_SSU_OTU.tsv	Root-Environmental-Aquatic-Marine-Coastal-Sediment
SRR6746155	MGYA00202794	https://www.ebi.ac.uk/metagenomics/api/v1/analyses/MGYA00202794/file/SRR6746155_MERGED_FASTQ_SSU_OTU.tsv	Root-Environmental-Aquatic-Marine-Coastal-Sediment
SRR6746184	MGYA00202691	https://www.ebi.ac.uk/metagenomics/api/v1/analyses/MGYA00202691/file/SRR6746184_MERGED_FASTQ_SSU_OTU.tsv	Root-Environmental-Aquatic-Marine-Coastal-Sediment
SRR6745357	MGYA00202898	https://www.ebi.ac.uk/metagenomics/api/v1/analyses/MGYA00202898/file/SRR6745357_MERGED_FASTQ_SSU_OTU.tsv	Root-Environmental-Aquatic-Marine-Coastal-Sediment
SRR1503983	MGYA00358538	https://www.ebi.ac.uk/metagenomics/api/v1/analyses/MGYA00358538/file/SRR1503983_FASTQ_SSU_OTU.tsv	Root-Environmental-Aquatic-Marine-Coastal-Sediment
SRR6745882	MGYA00202533	https://www.ebi.ac.uk/metagenomics/api/v1/analyses/MGYA00202533/file/SRR6745882_MERGED_FASTQ_SSU_OTU.tsv	Root-Environmental-Aquatic-Marine-Coastal-Sediment
SRR2856424	MGYA00359221	https://www.ebi.ac.uk/metagenomics/api/v1/analyses/MGYA00359221/file/SRR2856424_MERGED_FASTQ_SSU_OTU.tsv	Root-Environmental-Aquatic-Marine-Coastal-Sediment
SRR6745426	MGYA00203045	https://www.ebi.ac.uk/metagenomics/api/v1/analyses/MGYA00203045/file/SRR6745426_MERGED_FASTQ_SSU_OTU.tsv	Root-Environmental-Aquatic-Marine-Coastal-Sediment
SRR6745854	MGYA00202706	https://www.ebi.ac.uk/metagenomics/api/v1/analyses/MGYA00202706/file/SRR6745854_MERGED_FASTQ_SSU_OTU.tsv	Root-Environmental-Aquatic-Marine-Coastal-Sediment
SRR6745381	MGYA00202580	https://www.ebi.ac.uk/metagenomics/api/v1/analyses/MGYA00202580/file/SRR6745381_MERGED_FASTQ_SSU_OTU.tsv	Root-Environmental-Aquatic-Marine-Coastal-Sediment
SRR6746533	MGYA00202937	https://www.ebi.ac.uk/metagenomics/api/v1/analyses/MGYA00202937/file/SRR6746533_MERGED_FASTQ_SSU_OTU.tsv	Root-Environmental-Aquatic-Marine-Coastal-Sediment
SRR6746152	MGYA00202789	https://www.ebi.ac.uk/metagenomics/api/v1/analyses/MGYA00202789/file/SRR6746152_MERGED_FASTQ_SSU_OTU.tsv	Root-Environmental-Aquatic-Marine-Coastal-Sediment
SRR2297166	MGYA00358930	https://www.ebi.ac.uk/metagenomics/api/v1/analyses/MGYA00358930/file/SRR2297166_MERGED_FASTQ_SSU_OTU.tsv	Root-Environmental-Aquatic-Marine-Coastal-Sediment
SRR4300278	MGYA00360239	https://www.ebi.ac.uk/metagenomics/api/v1/analyses/MGYA00360239/file/SRR4300278_MERGED_FASTQ_SSU_OTU.tsv	Root-Environmental-Aquatic-Marine-Coastal-Sediment
SRR6746183	MGYA00202614	https://www.ebi.ac.uk/metagenomics/api/v1/analyses/MGYA00202614/file/SRR6746183_MERGED_FASTQ_SSU_OTU.tsv	Root-Environmental-Aquatic-Marine-Coastal-Sediment
SRR1503984	MGYA00358539	https://www.ebi.ac.uk/metagenomics/api/v1/analyses/MGYA00358539/file/SRR1503984_FASTQ_SSU_OTU.tsv	Root-Environmental-Aquatic-Marine-Coastal-Sediment
SRR6745885	MGYA00202822	https://www.ebi.ac.uk/metagenomics/api/v1/analyses/MGYA00202822/file/SRR6745885_MERGED_FASTQ_SSU_OTU.tsv	Root-Environmental-Aquatic-Marine-Coastal-Sediment
SRR6745350	MGYA00202497	https://www.ebi.ac.uk/metagenomics/api/v1/analyses/MGYA00202497/file/SRR6745350_MERGED_FASTQ_SSU_OTU.tsv	Root-Environmental-Aquatic-Marine-Coastal-Sediment
SRR2856423	MGYA00359220	https://www.ebi.ac.uk/metagenomics/api/v1/analyses/MGYA00359220/file/SRR2856423_MERGED_FASTQ_SSU_OTU.tsv	Root-Environmental-Aquatic-Marine-Coastal-Sediment
SRR5097536	MGYA00360548	https://www.ebi.ac.uk/metagenomics/api/v1/analyses/MGYA00360548/file/SRR5097536_MERGED_FASTQ_SSU_OTU.tsv	Root-Environmental-Aquatic-Marine-Coastal-Sediment
SRR6745828	MGYA00202606	https://www.ebi.ac.uk/metagenomics/api/v1/analyses/MGYA00202606/file/SRR6745828_MERGED_FASTQ_SSU_OTU.tsv	Root-Environmental-Aquatic-Marine-Coastal-Sediment
SRR5227106	MGYA00360665	https://www.ebi.ac.uk/metagenomics/api/v1/analyses/MGYA00360665/file/SRR5227106_FASTQ_SSU_OTU.tsv	Root-Environmental-Aquatic-Marine-Coastal-Sediment
SRR6745970	MGYA00202797	https://www.ebi.ac.uk/metagenomics/api/v1/analyses/MGYA00202797/file/SRR6745970_MERGED_FASTQ_SSU_OTU.tsv	Root-Environmental-Aquatic-Marine-Coastal-Sediment
SRR6746076	MGYA00202769	https://www.ebi.ac.uk/metagenomics/api/v1/analyses/MGYA00202769/file/SRR6746076_MERGED_FASTQ_SSU_OTU.tsv	Root-Environmental-Aquatic-Marine-Coastal-Sediment
SRR6745428	MGYA00203050	https://www.ebi.ac.uk/metagenomics/api/v1/analyses/MGYA00203050/file/SRR6745428_MERGED_FASTQ_SSU_OTU.tsv	Root-Environmental-Aquatic-Marine-Coastal-Sediment
SRR4300276	MGYA00360237	https://www.ebi.ac.uk/metagenomics/api/v1/analyses/MGYA00360237/file/SRR4300276_MERGED_FASTQ_SSU_OTU.tsv	Root-Environmental-Aquatic-Marine-Coastal-Sediment
SRR2297168	MGYA00358932	https://www.ebi.ac.uk/metagenomics/api/v1/analyses/MGYA00358932/file/SRR2297168_MERGED_FASTQ_SSU_OTU.tsv	Root-Environmental-Aquatic-Marine-Coastal-Sediment
SRR6746004	MGYA00203087	https://www.ebi.ac.uk/metagenomics/api/v1/analyses/MGYA00203087/file/SRR6746004_MERGED_FASTQ_SSU_OTU.tsv	Root-Environmental-Aquatic-Marine-Coastal-Sediment
SRR6745826	MGYA00202727	https://www.ebi.ac.uk/metagenomics/api/v1/analyses/MGYA00202727/file/SRR6745826_MERGED_FASTQ_SSU_OTU.tsv	Root-Environmental-Aquatic-Marine-Coastal-Sediment
SRR5097538	MGYA00360550	https://www.ebi.ac.uk/metagenomics/api/v1/analyses/MGYA00360550/file/SRR5097538_MERGED_FASTQ_SSU_OTU.tsv	Root-Environmental-Aquatic-Marine-Coastal-Sediment
SRR6746541	MGYA00202859	https://www.ebi.ac.uk/metagenomics/api/v1/analyses/MGYA00202859/file/SRR6746541_MERGED_FASTQ_SSU_OTU.tsv	Root-Environmental-Aquatic-Marine-Coastal-Sediment
SRR6745792	MGYA00203068	https://www.ebi.ac.uk/metagenomics/api/v1/analyses/MGYA00203068/file/SRR6745792_MERGED_FASTQ_SSU_OTU.tsv	Root-Environmental-Aquatic-Marine-Coastal-Sediment
SRR2297114	MGYA00358878	https://www.ebi.ac.uk/metagenomics/api/v1/analyses/MGYA00358878/file/SRR2297114_MERGED_FASTQ_SSU_OTU.tsv	Root-Environmental-Aquatic-Marine-Coastal-Sediment
SRR6746120	MGYA00202910	https://www.ebi.ac.uk/metagenomics/api/v1/analyses/MGYA00202910/file/SRR6746120_MERGED_FASTQ_SSU_OTU.tsv	Root-Environmental-Aquatic-Marine-Coastal-Sediment
SRR5227108	MGYA00360667	https://www.ebi.ac.uk/metagenomics/api/v1/analyses/MGYA00360667/file/SRR5227108_FASTQ_SSU_OTU.tsv	Root-Environmental-Aquatic-Marine-Coastal-Sediment
SRR2856451	MGYA00359227	https://www.ebi.ac.uk/metagenomics/api/v1/analyses/MGYA00359227/file/SRR2856451_MERGED_FASTQ_SSU_OTU.tsv	Root-Environmental-Aquatic-Marine-Coastal-Sediment
SRR6746078	MGYA00202990	https://www.ebi.ac.uk/metagenomics/api/v1/analyses/MGYA00202990/file/SRR6746078_MERGED_FASTQ_SSU_OTU.tsv	Root-Environmental-Aquatic-Marine-Coastal-Sediment
SRR6745821	MGYA00202585	https://www.ebi.ac.uk/metagenomics/api/v1/analyses/MGYA00202585/file/SRR6745821_MERGED_FASTQ_SSU_OTU.tsv	Root-Environmental-Aquatic-Marine-Coastal-Sediment
SRR6746546	MGYA00202842	https://www.ebi.ac.uk/metagenomics/api/v1/analyses/MGYA00202842/file/SRR6746546_MERGED_FASTQ_SSU_OTU.tsv	Root-Environmental-Aquatic-Marine-Coastal-Sediment
SRR6745795	MGYA00202535	https://www.ebi.ac.uk/metagenomics/api/v1/analyses/MGYA00202535/file/SRR6745795_MERGED_FASTQ_SSU_OTU.tsv	Root-Environmental-Aquatic-Marine-Coastal-Sediment
SRR6746127	MGYA00202682	https://www.ebi.ac.uk/metagenomics/api/v1/analyses/MGYA00202682/file/SRR6746127_MERGED_FASTQ_SSU_OTU.tsv	Root-Environmental-Aquatic-Marine-Coastal-Sediment
SRR2297113	MGYA00358877	https://www.ebi.ac.uk/metagenomics/api/v1/analyses/MGYA00358877/file/SRR2297113_MERGED_FASTQ_SSU_OTU.tsv	Root-Environmental-Aquatic-Marine-Coastal-Sediment
SRR2856456	MGYA00359231	https://www.ebi.ac.uk/metagenomics/api/v1/analyses/MGYA00359231/file/SRR2856456_MERGED_FASTQ_SSU_OTU.tsv	Root-Environmental-Aquatic-Marine-Coastal-Sediment
SRR6745979	MGYA00203079	https://www.ebi.ac.uk/metagenomics/api/v1/analyses/MGYA00203079/file/SRR6745979_MERGED_FASTQ_SSU_OTU.tsv	Root-Environmental-Aquatic-Marine-Coastal-Sediment
SRR6745388	MGYA00202790	https://www.ebi.ac.uk/metagenomics/api/v1/analyses/MGYA00202790/file/SRR6745388_MERGED_FASTQ_SSU_OTU.tsv	Root-Environmental-Aquatic-Marine-Coastal-Sediment
SRR650765	MGYA00356175	https://www.ebi.ac.uk/metagenomics/api/v1/analyses/MGYA00356175/file/SRR650765_FASTQ_SSU_OTU.tsv	Root-Environmental-Aquatic-Marine-Coastal-Sediment
SRR4300271	MGYA00360233	https://www.ebi.ac.uk/metagenomics/api/v1/analyses/MGYA00360233/file/SRR4300271_MERGED_FASTQ_SSU_OTU.tsv	Root-Environmental-Aquatic-Marine-Coastal-Sediment
SRR6745359	MGYA00202622	https://www.ebi.ac.uk/metagenomics/api/v1/analyses/MGYA00202622/file/SRR6745359_MERGED_FASTQ_SSU_OTU.tsv	Root-Environmental-Aquatic-Marine-Coastal-Sediment
SRR6745905	MGYA00203037	https://www.ebi.ac.uk/metagenomics/api/v1/analyses/MGYA00203037/file/SRR6745905_MERGED_FASTQ_SSU_OTU.tsv	Root-Environmental-Aquatic-Marine-Coastal-Sediment
SRR6746003	MGYA00203095	https://www.ebi.ac.uk/metagenomics/api/v1/analyses/MGYA00203095/file/SRR6746003_MERGED_FASTQ_SSU_OTU.tsv	Root-Environmental-Aquatic-Marine-Coastal-Sediment
SRR6746205	MGYA00202932	https://www.ebi.ac.uk/metagenomics/api/v1/analyses/MGYA00202932/file/SRR6746205_MERGED_FASTQ_SSU_OTU.tsv	Root-Environmental-Aquatic-Marine-Coastal-Sediment
ERR330032	MGYA00357990	https://www.ebi.ac.uk/metagenomics/api/v1/analyses/MGYA00357990/file/ERR330032_FASTQ_SSU_OTU.tsv	Root-Environmental-Aquatic-Marine-Coastal-Sediment
SRR6172341	MGYA00362303	https://www.ebi.ac.uk/metagenomics/api/v1/analyses/MGYA00362303/file/SRR6172341_MERGED_FASTQ_SSU_OTU.tsv	Root-Environmental-Aquatic-Marine-Coastal-Sediment
SRR2297126	MGYA00358890	https://www.ebi.ac.uk/metagenomics/api/v1/analyses/MGYA00358890/file/SRR2297126_MERGED_FASTQ_SSU_OTU.tsv	Root-Environmental-Aquatic-Marine-Coastal-Sediment
SRR6746112	MGYA00202554	https://www.ebi.ac.uk/metagenomics/api/v1/analyses/MGYA00202554/file/SRR6746112_MERGED_FASTQ_SSU_OTU.tsv	Root-Environmental-Aquatic-Marine-Coastal-Sediment
SRR6745814	MGYA00202965	https://www.ebi.ac.uk/metagenomics/api/v1/analyses/MGYA00202965/file/SRR6745814_MERGED_FASTQ_SSU_OTU.tsv	Root-Environmental-Aquatic-Marine-Coastal-Sediment
SRR4300295	MGYA00360254	https://www.ebi.ac.uk/metagenomics/api/v1/analyses/MGYA00360254/file/SRR4300295_MERGED_FASTQ_SSU_OTU.tsv	Root-Environmental-Aquatic-Marine-Coastal-Sediment
SRR6745868	MGYA00202574	https://www.ebi.ac.uk/metagenomics/api/v1/analyses/MGYA00202574/file/SRR6745868_MERGED_FASTQ_SSU_OTU.tsv	Root-Environmental-Aquatic-Marine-Coastal-Sediment
SRR6746036	MGYA00202619	https://www.ebi.ac.uk/metagenomics/api/v1/analyses/MGYA00202619/file/SRR6746036_MERGED_FASTQ_SSU_OTU.tsv	Root-Environmental-Aquatic-Marine-Coastal-Sediment
SRR6745930	MGYA00202722	https://www.ebi.ac.uk/metagenomics/api/v1/analyses/MGYA00202722/file/SRR6745930_MERGED_FASTQ_SSU_OTU.tsv	Root-Environmental-Aquatic-Marine-Coastal-Sediment
SRR6746486	MGYA00202501	https://www.ebi.ac.uk/metagenomics/api/v1/analyses/MGYA00202501/file/SRR6746486_MERGED_FASTQ_SSU_OTU.tsv	Root-Environmental-Aquatic-Marine-Coastal-Sediment
SRR6517606	MGYA00362471	https://www.ebi.ac.uk/metagenomics/api/v1/analyses/MGYA00362471/file/SRR6517606_MERGED_FASTQ_SSU_OTU.tsv	Root-Environmental-Aquatic-Marine-Coastal-Sediment
ERR330049	MGYA00358007	https://www.ebi.ac.uk/metagenomics/api/v1/analyses/MGYA00358007/file/ERR330049_FASTQ_SSU_OTU.tsv	Root-Environmental-Aquatic-Marine-Coastal-Sediment
SRR650832	MGYA00356181	https://www.ebi.ac.uk/metagenomics/api/v1/analyses/MGYA00356181/file/SRR650832_FASTQ_SSU_OTU.tsv	Root-Environmental-Aquatic-Marine-Coastal-Sediment
SRR4300292	MGYA00360252	https://www.ebi.ac.uk/metagenomics/api/v1/analyses/MGYA00360252/file/SRR4300292_MERGED_FASTQ_SSU_OTU.tsv	Root-Environmental-Aquatic-Marine-Coastal-Sediment
SRR6746169	MGYA00202633	https://www.ebi.ac.uk/metagenomics/api/v1/analyses/MGYA00202633/file/SRR6746169_MERGED_FASTQ_SSU_OTU.tsv	Root-Environmental-Aquatic-Marine-Coastal-Sediment
SRR6746508	MGYA00202741	https://www.ebi.ac.uk/metagenomics/api/v1/analyses/MGYA00202741/file/SRR6746508_MERGED_FASTQ_SSU_OTU.tsv	Root-Environmental-Aquatic-Marine-Coastal-Sediment
SRR6746031	MGYA00202752	https://www.ebi.ac.uk/metagenomics/api/v1/analyses/MGYA00202752/file/SRR6746031_MERGED_FASTQ_SSU_OTU.tsv	Root-Environmental-Aquatic-Marine-Coastal-Sediment
SRR6745937	MGYA00202749	https://www.ebi.ac.uk/metagenomics/api/v1/analyses/MGYA00202749/file/SRR6745937_MERGED_FASTQ_SSU_OTU.tsv	Root-Environmental-Aquatic-Marine-Coastal-Sediment
SRR6746481	MGYA00202760	https://www.ebi.ac.uk/metagenomics/api/v1/analyses/MGYA00202760/file/SRR6746481_MERGED_FASTQ_SSU_OTU.tsv	Root-Environmental-Aquatic-Marine-Coastal-Sediment
SRR6746202	MGYA00202559	https://www.ebi.ac.uk/metagenomics/api/v1/analyses/MGYA00202559/file/SRR6746202_MERGED_FASTQ_SSU_OTU.tsv	Root-Environmental-Aquatic-Marine-Coastal-Sediment
ERR330035	MGYA00357993	https://www.ebi.ac.uk/metagenomics/api/v1/analyses/MGYA00357993/file/ERR330035_FASTQ_SSU_OTU.tsv	Root-Environmental-Aquatic-Marine-Coastal-Sediment
SRR6172346	MGYA00362308	https://www.ebi.ac.uk/metagenomics/api/v1/analyses/MGYA00362308/file/SRR6172346_MERGED_FASTQ_SSU_OTU.tsv	Root-Environmental-Aquatic-Marine-Coastal-Sediment
SRR6746115	MGYA00202658	https://www.ebi.ac.uk/metagenomics/api/v1/analyses/MGYA00202658/file/SRR6746115_MERGED_FASTQ_SSU_OTU.tsv	Root-Environmental-Aquatic-Marine-Coastal-Sediment
SRR2297121	MGYA00358885	https://www.ebi.ac.uk/metagenomics/api/v1/analyses/MGYA00358885/file/SRR2297121_MERGED_FASTQ_SSU_OTU.tsv	Root-Environmental-Aquatic-Marine-Coastal-Sediment
SRR6745813	MGYA00202550	https://www.ebi.ac.uk/metagenomics/api/v1/analyses/MGYA00202550/file/SRR6745813_MERGED_FASTQ_SSU_OTU.tsv	Root-Environmental-Aquatic-Marine-Coastal-Sediment
SRR2855903	MGYA00359219	https://www.ebi.ac.uk/metagenomics/api/v1/analyses/MGYA00359219/file/SRR2855903_MERGED_FASTQ_SSU_OTU.tsv	Root-Environmental-Aquatic-Marine-Coastal-Sediment
ERR330047	MGYA00358005	https://www.ebi.ac.uk/metagenomics/api/v1/analyses/MGYA00358005/file/ERR330047_FASTQ_SSU_OTU.tsv	Root-Environmental-Aquatic-Marine-Coastal-Sediment
SRR6745365	MGYA00203026	https://www.ebi.ac.uk/metagenomics/api/v1/analyses/MGYA00203026/file/SRR6745365_MERGED_FASTQ_SSU_OTU.tsv	Root-Environmental-Aquatic-Marine-Coastal-Sediment
SRR6172334	MGYA00362296	https://www.ebi.ac.uk/metagenomics/api/v1/analyses/MGYA00362296/file/SRR6172334_MERGED_FASTQ_SSU_OTU.tsv	Root-Environmental-Aquatic-Marine-Coastal-Sediment
SRR2297182	MGYA00358946	https://www.ebi.ac.uk/metagenomics/api/v1/analyses/MGYA00358946/file/SRR2297182_MERGED_FASTQ_SSU_OTU.tsv	Root-Environmental-Aquatic-Marine-Coastal-Sediment
SRR2297153	MGYA00358917	https://www.ebi.ac.uk/metagenomics/api/v1/analyses/MGYA00358917/file/SRR2297153_MERGED_FASTQ_SSU_OTU.tsv	Root-Environmental-Aquatic-Marine-Coastal-Sediment
SRR6746167	MGYA00202608	https://www.ebi.ac.uk/metagenomics/api/v1/analyses/MGYA00202608/file/SRR6746167_MERGED_FASTQ_SSU_OTU.tsv	Root-Environmental-Aquatic-Marine-Coastal-Sediment
SRR6745413	MGYA00203039	https://www.ebi.ac.uk/metagenomics/api/v1/analyses/MGYA00203039/file/SRR6745413_MERGED_FASTQ_SSU_OTU.tsv	Root-Environmental-Aquatic-Marine-Coastal-Sediment
SRR6745861	MGYA00202813	https://www.ebi.ac.uk/metagenomics/api/v1/analyses/MGYA00202813/file/SRR6745861_MERGED_FASTQ_SSU_OTU.tsv	Root-Environmental-Aquatic-Marine-Coastal-Sediment
SRR6746506	MGYA00202978	https://www.ebi.ac.uk/metagenomics/api/v1/analyses/MGYA00202978/file/SRR6746506_MERGED_FASTQ_SSU_OTU.tsv	Root-Environmental-Aquatic-Marine-Coastal-Sediment
SRR6745939	MGYA00202721	https://www.ebi.ac.uk/metagenomics/api/v1/analyses/MGYA00202721/file/SRR6745939_MERGED_FASTQ_SSU_OTU.tsv	Root-Environmental-Aquatic-Marine-Coastal-Sediment
SRR6172348	MGYA00362310	https://www.ebi.ac.uk/metagenomics/api/v1/analyses/MGYA00362310/file/SRR6172348_MERGED_FASTQ_SSU_OTU.tsv	Root-Environmental-Aquatic-Marine-Coastal-Sediment
SRR4436303	MGYA00213053	https://www.ebi.ac.uk/metagenomics/api/v1/analyses/MGYA00213053/file/SRR4436303_FASTQ_SSU_OTU.tsv	Root-Environmental-Aquatic-Marine-Coastal-Sediment
SRR6746043	MGYA00202700	https://www.ebi.ac.uk/metagenomics/api/v1/analyses/MGYA00202700/file/SRR6746043_MERGED_FASTQ_SSU_OTU.tsv	Root-Environmental-Aquatic-Marine-Coastal-Sediment
SRR6745945	MGYA00202944	https://www.ebi.ac.uk/metagenomics/api/v1/analyses/MGYA00202944/file/SRR6745945_MERGED_FASTQ_SSU_OTU.tsv	Root-Environmental-Aquatic-Marine-Coastal-Sediment
SRR6745994	MGYA00202509	https://www.ebi.ac.uk/metagenomics/api/v1/analyses/MGYA00202509/file/SRR6745994_MERGED_FASTQ_SSU_OTU.tsv	Root-Environmental-Aquatic-Marine-Coastal-Sediment
SRR6746092	MGYA00203055	https://www.ebi.ac.uk/metagenomics/api/v1/analyses/MGYA00203055/file/SRR6746092_MERGED_FASTQ_SSU_OTU.tsv	Root-Environmental-Aquatic-Marine-Coastal-Sediment
SRR2297128	MGYA00358892	https://www.ebi.ac.uk/metagenomics/api/v1/analyses/MGYA00358892/file/SRR2297128_MERGED_FASTQ_SSU_OTU.tsv	Root-Environmental-Aquatic-Marine-Coastal-Sediment
SRR4436304	MGYA00213042	https://www.ebi.ac.uk/metagenomics/api/v1/analyses/MGYA00213042/file/SRR4436304_FASTQ_SSU_OTU.tsv	Root-Environmental-Aquatic-Marine-Coastal-Sediment
SRR6746044	MGYA00203023	https://www.ebi.ac.uk/metagenomics/api/v1/analyses/MGYA00203023/file/SRR6746044_MERGED_FASTQ_SSU_OTU.tsv	Root-Environmental-Aquatic-Marine-Coastal-Sediment
SRR6745942	MGYA00202933	https://www.ebi.ac.uk/metagenomics/api/v1/analyses/MGYA00202933/file/SRR6745942_MERGED_FASTQ_SSU_OTU.tsv	Root-Environmental-Aquatic-Marine-Coastal-Sediment
SRR6745993	MGYA00202714	https://www.ebi.ac.uk/metagenomics/api/v1/analyses/MGYA00202714/file/SRR6745993_MERGED_FASTQ_SSU_OTU.tsv	Root-Environmental-Aquatic-Marine-Coastal-Sediment
SRR6746095	MGYA00202508	https://www.ebi.ac.uk/metagenomics/api/v1/analyses/MGYA00202508/file/SRR6746095_MERGED_FASTQ_SSU_OTU.tsv	Root-Environmental-Aquatic-Marine-Coastal-Sediment
ERR330040	MGYA00357998	https://www.ebi.ac.uk/metagenomics/api/v1/analyses/MGYA00357998/file/ERR330040_FASTQ_SSU_OTU.tsv	Root-Environmental-Aquatic-Marine-Coastal-Sediment
SRR6172333	MGYA00362295	https://www.ebi.ac.uk/metagenomics/api/v1/analyses/MGYA00362295/file/SRR6172333_MERGED_FASTQ_SSU_OTU.tsv	Root-Environmental-Aquatic-Marine-Coastal-Sediment
SRR6745362	MGYA00202783	https://www.ebi.ac.uk/metagenomics/api/v1/analyses/MGYA00202783/file/SRR6745362_MERGED_FASTQ_SSU_OTU.tsv	Root-Environmental-Aquatic-Marine-Coastal-Sediment
SRR2297185	MGYA00358949	https://www.ebi.ac.uk/metagenomics/api/v1/analyses/MGYA00358949/file/SRR2297185_MERGED_FASTQ_SSU_OTU.tsv	Root-Environmental-Aquatic-Marine-Coastal-Sediment
SRR6746160	MGYA00203064	https://www.ebi.ac.uk/metagenomics/api/v1/analyses/MGYA00203064/file/SRR6746160_MERGED_FASTQ_SSU_OTU.tsv	Root-Environmental-Aquatic-Marine-Coastal-Sediment
SRR2297154	MGYA00358918	https://www.ebi.ac.uk/metagenomics/api/v1/analyses/MGYA00358918/file/SRR2297154_MERGED_FASTQ_SSU_OTU.tsv	Root-Environmental-Aquatic-Marine-Coastal-Sediment
SRR6745866	MGYA00203001	https://www.ebi.ac.uk/metagenomics/api/v1/analyses/MGYA00203001/file/SRR6745866_MERGED_FASTQ_SSU_OTU.tsv	Root-Environmental-Aquatic-Marine-Coastal-Sediment
SRR6745414	MGYA00202773	https://www.ebi.ac.uk/metagenomics/api/v1/analyses/MGYA00202773/file/SRR6745414_MERGED_FASTQ_SSU_OTU.tsv	Root-Environmental-Aquatic-Marine-Coastal-Sediment
SRR6746501	MGYA00202709	https://www.ebi.ac.uk/metagenomics/api/v1/analyses/MGYA00202709/file/SRR6746501_MERGED_FASTQ_SSU_OTU.tsv	Root-Environmental-Aquatic-Marine-Coastal-Sediment
SRR6746038	MGYA00203034	https://www.ebi.ac.uk/metagenomics/api/v1/analyses/MGYA00203034/file/SRR6746038_MERGED_FASTQ_SSU_OTU.tsv	Root-Environmental-Aquatic-Marine-Coastal-Sediment
SRR6517608	MGYA00362473	https://www.ebi.ac.uk/metagenomics/api/v1/analyses/MGYA00362473/file/SRR6517608_MERGED_FASTQ_SSU_OTU.tsv	Root-Environmental-Aquatic-Marine-Coastal-Sediment
SRR6746488	MGYA00202686	https://www.ebi.ac.uk/metagenomics/api/v1/analyses/MGYA00202686/file/SRR6746488_MERGED_FASTQ_SSU_OTU.tsv	Root-Environmental-Aquatic-Marine-Coastal-Sediment
SRR6745982	MGYA00202643	https://www.ebi.ac.uk/metagenomics/api/v1/analyses/MGYA00202643/file/SRR6745982_MERGED_FASTQ_SSU_OTU.tsv	Root-Environmental-Aquatic-Marine-Coastal-Sediment
SRR6746084	MGYA00203032	https://www.ebi.ac.uk/metagenomics/api/v1/analyses/MGYA00203032/file/SRR6746084_MERGED_FASTQ_SSU_OTU.tsv	Root-Environmental-Aquatic-Marine-Coastal-Sediment
SRR6746055	MGYA00202927	https://www.ebi.ac.uk/metagenomics/api/v1/analyses/MGYA00202927/file/SRR6746055_MERGED_FASTQ_SSU_OTU.tsv	Root-Environmental-Aquatic-Marine-Coastal-Sediment
SRR6745953	MGYA00203018	https://www.ebi.ac.uk/metagenomics/api/v1/analyses/MGYA00203018/file/SRR6745953_MERGED_FASTQ_SSU_OTU.tsv	Root-Environmental-Aquatic-Marine-Coastal-Sediment
SRR2297139	MGYA00358903	https://www.ebi.ac.uk/metagenomics/api/v1/analyses/MGYA00358903/file/SRR2297139_MERGED_FASTQ_SSU_OTU.tsv	Root-Environmental-Aquatic-Marine-Coastal-Sediment
SRR6746499	MGYA00202570	https://www.ebi.ac.uk/metagenomics/api/v1/analyses/MGYA00202570/file/SRR6746499_MERGED_FASTQ_SSU_OTU.tsv	Root-Environmental-Aquatic-Marine-Coastal-Sediment
SRR1258344	MGYA00358467	https://www.ebi.ac.uk/metagenomics/api/v1/analyses/MGYA00358467/file/SRR1258344_FASTQ_SSU_OTU.tsv	Root-Environmental-Aquatic-Marine-Coastal-Sediment
SRR4300303	MGYA00360262	https://www.ebi.ac.uk/metagenomics/api/v1/analyses/MGYA00360262/file/SRR4300303_MERGED_FASTQ_SSU_OTU.tsv	Root-Environmental-Aquatic-Marine-Coastal-Sediment
SRR6746029	MGYA00202729	https://www.ebi.ac.uk/metagenomics/api/v1/analyses/MGYA00202729/file/SRR6746029_MERGED_FASTQ_SSU_OTU.tsv	Root-Environmental-Aquatic-Marine-Coastal-Sediment
SRR2297145	MGYA00358909	https://www.ebi.ac.uk/metagenomics/api/v1/analyses/MGYA00358909/file/SRR2297145_MERGED_FASTQ_SSU_OTU.tsv	Root-Environmental-Aquatic-Marine-Coastal-Sediment
SRR6746171	MGYA00202974	https://www.ebi.ac.uk/metagenomics/api/v1/analyses/MGYA00202974/file/SRR6746171_MERGED_FASTQ_SSU_OTU.tsv	Root-Environmental-Aquatic-Marine-Coastal-Sediment
SRR6746510	MGYA00203056	https://www.ebi.ac.uk/metagenomics/api/v1/analyses/MGYA00203056/file/SRR6746510_MERGED_FASTQ_SSU_OTU.tsv	Root-Environmental-Aquatic-Marine-Coastal-Sediment
SRR6745405	MGYA00202546	https://www.ebi.ac.uk/metagenomics/api/v1/analyses/MGYA00202546/file/SRR6745405_MERGED_FASTQ_SSU_OTU.tsv	Root-Environmental-Aquatic-Marine-Coastal-Sediment
SRR6745877	MGYA00203086	https://www.ebi.ac.uk/metagenomics/api/v1/analyses/MGYA00203086/file/SRR6745877_MERGED_FASTQ_SSU_OTU.tsv	Root-Environmental-Aquatic-Marine-Coastal-Sediment
SRR1503976	MGYA00358531	https://www.ebi.ac.uk/metagenomics/api/v1/analyses/MGYA00358531/file/SRR1503976_FASTQ_SSU_OTU.tsv	Root-Environmental-Aquatic-Marine-Coastal-Sediment
SRR6745373	MGYA00202980	https://www.ebi.ac.uk/metagenomics/api/v1/analyses/MGYA00202980/file/SRR6745373_MERGED_FASTQ_SSU_OTU.tsv	Root-Environmental-Aquatic-Marine-Coastal-Sediment
ERR330051	MGYA00358009	https://www.ebi.ac.uk/metagenomics/api/v1/analyses/MGYA00358009/file/ERR330051_FASTQ_SSU_OTU.tsv	Root-Environmental-Aquatic-Marine-Coastal-Sediment
SRR1258343	MGYA00358466	https://www.ebi.ac.uk/metagenomics/api/v1/analyses/MGYA00358466/file/SRR1258343_FASTQ_SSU_OTU.tsv	Root-Environmental-Aquatic-Marine-Coastal-Sediment
SRR6745928	MGYA00203027	https://www.ebi.ac.uk/metagenomics/api/v1/analyses/MGYA00203027/file/SRR6745928_MERGED_FASTQ_SSU_OTU.tsv	Root-Environmental-Aquatic-Marine-Coastal-Sediment
SRR6746176	MGYA00203076	https://www.ebi.ac.uk/metagenomics/api/v1/analyses/MGYA00203076/file/SRR6746176_MERGED_FASTQ_SSU_OTU.tsv	Root-Environmental-Aquatic-Marine-Coastal-Sediment
SRR2297142	MGYA00358906	https://www.ebi.ac.uk/metagenomics/api/v1/analyses/MGYA00358906/file/SRR2297142_MERGED_FASTQ_SSU_OTU.tsv	Root-Environmental-Aquatic-Marine-Coastal-Sediment
SRR6746517	MGYA00202610	https://www.ebi.ac.uk/metagenomics/api/v1/analyses/MGYA00202610/file/SRR6746517_MERGED_FASTQ_SSU_OTU.tsv	Root-Environmental-Aquatic-Marine-Coastal-Sediment
SRR6745870	MGYA00203119	https://www.ebi.ac.uk/metagenomics/api/v1/analyses/MGYA00203119/file/SRR6745870_MERGED_FASTQ_SSU_OTU.tsv	Root-Environmental-Aquatic-Marine-Coastal-Sediment
SRR6745402	MGYA00202560	https://www.ebi.ac.uk/metagenomics/api/v1/analyses/MGYA00202560/file/SRR6745402_MERGED_FASTQ_SSU_OTU.tsv	Root-Environmental-Aquatic-Marine-Coastal-Sediment
SRR6745374	MGYA00202923	https://www.ebi.ac.uk/metagenomics/api/v1/analyses/MGYA00202923/file/SRR6745374_MERGED_FASTQ_SSU_OTU.tsv	Root-Environmental-Aquatic-Marine-Coastal-Sediment
ERR330056	MGYA00358014	https://www.ebi.ac.uk/metagenomics/api/v1/analyses/MGYA00358014/file/ERR330056_FASTQ_SSU_OTU.tsv	Root-Environmental-Aquatic-Marine-Coastal-Sediment
SRR6745985	MGYA00202785	https://www.ebi.ac.uk/metagenomics/api/v1/analyses/MGYA00202785/file/SRR6745985_MERGED_FASTQ_SSU_OTU.tsv	Root-Environmental-Aquatic-Marine-Coastal-Sediment
SRR6746083	MGYA00202528	https://www.ebi.ac.uk/metagenomics/api/v1/analyses/MGYA00202528/file/SRR6746083_MERGED_FASTQ_SSU_OTU.tsv	Root-Environmental-Aquatic-Marine-Coastal-Sediment
SRR6746052	MGYA00203118	https://www.ebi.ac.uk/metagenomics/api/v1/analyses/MGYA00203118/file/SRR6746052_MERGED_FASTQ_SSU_OTU.tsv	Root-Environmental-Aquatic-Marine-Coastal-Sediment
SRR6745954	MGYA00203106	https://www.ebi.ac.uk/metagenomics/api/v1/analyses/MGYA00203106/file/SRR6745954_MERGED_FASTQ_SSU_OTU.tsv	Root-Environmental-Aquatic-Marine-Coastal-Sediment
SRR6172359	MGYA00362321	https://www.ebi.ac.uk/metagenomics/api/v1/analyses/MGYA00362321/file/SRR6172359_MERGED_FASTQ_SSU_OTU.tsv	Root-Environmental-Aquatic-Marine-Coastal-Sediment
SRR6517610	MGYA00362475	https://www.ebi.ac.uk/metagenomics/api/v1/analyses/MGYA00362475/file/SRR6517610_MERGED_FASTQ_SSU_OTU.tsv	Root-Environmental-Aquatic-Marine-Coastal-Sediment
SRR6746490	MGYA00202840	https://www.ebi.ac.uk/metagenomics/api/v1/analyses/MGYA00202840/file/SRR6746490_MERGED_FASTQ_SSU_OTU.tsv	Root-Environmental-Aquatic-Marine-Coastal-Sediment
SRR6746020	MGYA00202504	https://www.ebi.ac.uk/metagenomics/api/v1/analyses/MGYA00202504/file/SRR6746020_MERGED_FASTQ_SSU_OTU.tsv	Root-Environmental-Aquatic-Marine-Coastal-Sediment
SRR6745926	MGYA00203021	https://www.ebi.ac.uk/metagenomics/api/v1/analyses/MGYA00203021/file/SRR6745926_MERGED_FASTQ_SSU_OTU.tsv	Root-Environmental-Aquatic-Marine-Coastal-Sediment
SRR6746178	MGYA00203000	https://www.ebi.ac.uk/metagenomics/api/v1/analyses/MGYA00203000/file/SRR6746178_MERGED_FASTQ_SSU_OTU.tsv	Root-Environmental-Aquatic-Marine-Coastal-Sediment
SRR6746519	MGYA00203004	https://www.ebi.ac.uk/metagenomics/api/v1/analyses/MGYA00203004/file/SRR6746519_MERGED_FASTQ_SSU_OTU.tsv	Root-Environmental-Aquatic-Marine-Coastal-Sediment
SRR4300283	MGYA00360244	https://www.ebi.ac.uk/metagenomics/api/v1/analyses/MGYA00360244/file/SRR4300283_MERGED_FASTQ_SSU_OTU.tsv	Root-Environmental-Aquatic-Marine-Coastal-Sediment
SRR4436295	MGYA00213052	https://www.ebi.ac.uk/metagenomics/api/v1/analyses/MGYA00213052/file/SRR4436295_FASTQ_SSU_OTU.tsv	Root-Environmental-Aquatic-Marine-Coastal-Sediment
SRR2297130	MGYA00358894	https://www.ebi.ac.uk/metagenomics/api/v1/analyses/MGYA00358894/file/SRR2297130_MERGED_FASTQ_SSU_OTU.tsv	Root-Environmental-Aquatic-Marine-Coastal-Sediment
SRR6746104	MGYA00203038	https://www.ebi.ac.uk/metagenomics/api/v1/analyses/MGYA00203038/file/SRR6746104_MERGED_FASTQ_SSU_OTU.tsv	Root-Environmental-Aquatic-Marine-Coastal-Sediment
SRR6746565	MGYA00202524	https://www.ebi.ac.uk/metagenomics/api/v1/analyses/MGYA00202524/file/SRR6746565_MERGED_FASTQ_SSU_OTU.tsv	Root-Environmental-Aquatic-Marine-Coastal-Sediment
SRR6745802	MGYA00202745	https://www.ebi.ac.uk/metagenomics/api/v1/analyses/MGYA00202745/file/SRR6745802_MERGED_FASTQ_SSU_OTU.tsv	Root-Environmental-Aquatic-Marine-Coastal-Sediment
SRR6172357	MGYA00362319	https://www.ebi.ac.uk/metagenomics/api/v1/analyses/MGYA00362319/file/SRR6172357_MERGED_FASTQ_SSU_OTU.tsv	Root-Environmental-Aquatic-Marine-Coastal-Sediment
SRR6746213	MGYA00202804	https://www.ebi.ac.uk/metagenomics/api/v1/analyses/MGYA00202804/file/SRR6746213_MERGED_FASTQ_SSU_OTU.tsv	Root-Environmental-Aquatic-Marine-Coastal-Sediment
ERR330024	MGYA00357982	https://www.ebi.ac.uk/metagenomics/api/v1/analyses/MGYA00357982/file/ERR330024_FASTQ_SSU_OTU.tsv	Root-Environmental-Aquatic-Marine-Coastal-Sediment
SRR4436292	MGYA00213044	https://www.ebi.ac.uk/metagenomics/api/v1/analyses/MGYA00213044/file/SRR4436292_FASTQ_SSU_OTU.tsv	Root-Environmental-Aquatic-Marine-Coastal-Sediment
SRR6746103	MGYA00202959	https://www.ebi.ac.uk/metagenomics/api/v1/analyses/MGYA00202959/file/SRR6746103_MERGED_FASTQ_SSU_OTU.tsv	Root-Environmental-Aquatic-Marine-Coastal-Sediment
SRR2297137	MGYA00358901	https://www.ebi.ac.uk/metagenomics/api/v1/analyses/MGYA00358901/file/SRR2297137_MERGED_FASTQ_SSU_OTU.tsv	Root-Environmental-Aquatic-Marine-Coastal-Sediment
SRR6746562	MGYA00202647	https://www.ebi.ac.uk/metagenomics/api/v1/analyses/MGYA00202647/file/SRR6746562_MERGED_FASTQ_SSU_OTU.tsv	Root-Environmental-Aquatic-Marine-Coastal-Sediment
SRR6745805	MGYA00202604	https://www.ebi.ac.uk/metagenomics/api/v1/analyses/MGYA00202604/file/SRR6745805_MERGED_FASTQ_SSU_OTU.tsv	Root-Environmental-Aquatic-Marine-Coastal-Sediment
SRR6172350	MGYA00362312	https://www.ebi.ac.uk/metagenomics/api/v1/analyses/MGYA00362312/file/SRR6172350_MERGED_FASTQ_SSU_OTU.tsv	Root-Environmental-Aquatic-Marine-Coastal-Sediment
SRR6746214	MGYA00202536	https://www.ebi.ac.uk/metagenomics/api/v1/analyses/MGYA00202536/file/SRR6746214_MERGED_FASTQ_SSU_OTU.tsv	Root-Environmental-Aquatic-Marine-Coastal-Sediment
ERR330023	MGYA00357981	https://www.ebi.ac.uk/metagenomics/api/v1/analyses/MGYA00357981/file/ERR330023_FASTQ_SSU_OTU.tsv	Root-Environmental-Aquatic-Marine-Coastal-Sediment
SRR6746497	MGYA00202806	https://www.ebi.ac.uk/metagenomics/api/v1/analyses/MGYA00202806/file/SRR6746497_MERGED_FASTQ_SSU_OTU.tsv	Root-Environmental-Aquatic-Marine-Coastal-Sediment
SRR6746027	MGYA00202873	https://www.ebi.ac.uk/metagenomics/api/v1/analyses/MGYA00202873/file/SRR6746027_MERGED_FASTQ_SSU_OTU.tsv	Root-Environmental-Aquatic-Marine-Coastal-Sediment
SRR2712919	MGYA00355957	https://www.ebi.ac.uk/metagenomics/api/v1/analyses/MGYA00355957/file/SRR2712919_FASTQ_SSU_OTU.tsv	Root-Environmental-Aquatic-Marine-Coastal-Sediment
SRR6745921	MGYA00202635	https://www.ebi.ac.uk/metagenomics/api/v1/analyses/MGYA00202635/file/SRR6745921_MERGED_FASTQ_SSU_OTU.tsv	Root-Environmental-Aquatic-Marine-Coastal-Sediment
SRR6745879	MGYA00203085	https://www.ebi.ac.uk/metagenomics/api/v1/analyses/MGYA00203085/file/SRR6745879_MERGED_FASTQ_SSU_OTU.tsv	Root-Environmental-Aquatic-Marine-Coastal-Sediment
SRR1503978	MGYA00358533	https://www.ebi.ac.uk/metagenomics/api/v1/analyses/MGYA00358533/file/SRR1503978_FASTQ_SSU_OTU.tsv	Root-Environmental-Aquatic-Marine-Coastal-Sediment
SRR6745968	MGYA00202616	https://www.ebi.ac.uk/metagenomics/api/v1/analyses/MGYA00202616/file/SRR6745968_MERGED_FASTQ_SSU_OTU.tsv	Root-Environmental-Aquatic-Marine-Coastal-Sediment
SRR2712981	MGYA00355960	https://www.ebi.ac.uk/metagenomics/api/v1/analyses/MGYA00355960/file/SRR2712981_FASTQ_SSU_OTU.tsv	Root-Environmental-Aquatic-Marine-Coastal-Sediment
SRR6745334	MGYA00202740	https://www.ebi.ac.uk/metagenomics/api/v1/analyses/MGYA00202740/file/SRR6745334_MERGED_FASTQ_SSU_OTU.tsv	Root-Environmental-Aquatic-Marine-Coastal-Sediment
SRR6746557	MGYA00202787	https://www.ebi.ac.uk/metagenomics/api/v1/analyses/MGYA00202787/file/SRR6746557_MERGED_FASTQ_SSU_OTU.tsv	Root-Environmental-Aquatic-Marine-Coastal-Sediment
SRR6745830	MGYA00203036	https://www.ebi.ac.uk/metagenomics/api/v1/analyses/MGYA00203036/file/SRR6745830_MERGED_FASTQ_SSU_OTU.tsv	Root-Environmental-Aquatic-Marine-Coastal-Sediment
SRR2297102	MGYA00358866	https://www.ebi.ac.uk/metagenomics/api/v1/analyses/MGYA00358866/file/SRR2297102_MERGED_FASTQ_SSU_OTU.tsv	Root-Environmental-Aquatic-Marine-Coastal-Sediment
SRR6746136	MGYA00202512	https://www.ebi.ac.uk/metagenomics/api/v1/analyses/MGYA00202512/file/SRR6746136_MERGED_FASTQ_SSU_OTU.tsv	Root-Environmental-Aquatic-Marine-Coastal-Sediment
SRR6746473	MGYA00202520	https://www.ebi.ac.uk/metagenomics/api/v1/analyses/MGYA00202520/file/SRR6746473_MERGED_FASTQ_SSU_OTU.tsv	Root-Environmental-Aquatic-Marine-Coastal-Sediment
SRR6745914	MGYA00202731	https://www.ebi.ac.uk/metagenomics/api/v1/analyses/MGYA00202731/file/SRR6745914_MERGED_FASTQ_SSU_OTU.tsv	Root-Environmental-Aquatic-Marine-Coastal-Sediment
SRR6746012	MGYA00202688	https://www.ebi.ac.uk/metagenomics/api/v1/analyses/MGYA00202688/file/SRR6746012_MERGED_FASTQ_SSU_OTU.tsv	Root-Environmental-Aquatic-Marine-Coastal-Sediment
SRR6745348	MGYA00202880	https://www.ebi.ac.uk/metagenomics/api/v1/analyses/MGYA00202880/file/SRR6745348_MERGED_FASTQ_SSU_OTU.tsv	Root-Environmental-Aquatic-Marine-Coastal-Sediment
SRR6745399	MGYA00203059	https://www.ebi.ac.uk/metagenomics/api/v1/analyses/MGYA00203059/file/SRR6745399_MERGED_FASTQ_SSU_OTU.tsv	Root-Environmental-Aquatic-Marine-Coastal-Sediment
SRR3358605	MGYA00364493	https://www.ebi.ac.uk/metagenomics/api/v1/analyses/MGYA00364493/file/SRR3358605_FASTQ_SSU_OTU.tsv	Root-Environmental-Aquatic-Marine-Coastal-Sediment
SRR6746474	MGYA00203063	https://www.ebi.ac.uk/metagenomics/api/v1/analyses/MGYA00203063/file/SRR6746474_MERGED_FASTQ_SSU_OTU.tsv	Root-Environmental-Aquatic-Marine-Coastal-Sediment
SRR6745913	MGYA00202888	https://www.ebi.ac.uk/metagenomics/api/v1/analyses/MGYA00202888/file/SRR6745913_MERGED_FASTQ_SSU_OTU.tsv	Root-Environmental-Aquatic-Marine-Coastal-Sediment
SRR6746015	MGYA00202547	https://www.ebi.ac.uk/metagenomics/api/v1/analyses/MGYA00202547/file/SRR6746015_MERGED_FASTQ_SSU_OTU.tsv	Root-Environmental-Aquatic-Marine-Coastal-Sediment
SRR2240289	MGYA00358470	https://www.ebi.ac.uk/metagenomics/api/v1/analyses/MGYA00358470/file/SRR2240289_FASTQ_SSU_OTU.tsv	Root-Environmental-Aquatic-Marine-Coastal-Sediment
SRR4300267	MGYA00360229	https://www.ebi.ac.uk/metagenomics/api/v1/analyses/MGYA00360229/file/SRR4300267_MERGED_FASTQ_SSU_OTU.tsv	Root-Environmental-Aquatic-Marine-Coastal-Sediment
SRR2297179	MGYA00358943	https://www.ebi.ac.uk/metagenomics/api/v1/analyses/MGYA00358943/file/SRR2297179_MERGED_FASTQ_SSU_OTU.tsv	Root-Environmental-Aquatic-Marine-Coastal-Sediment
SRR6746069	MGYA00203015	https://www.ebi.ac.uk/metagenomics/api/v1/analyses/MGYA00203015/file/SRR6746069_MERGED_FASTQ_SSU_OTU.tsv	Root-Environmental-Aquatic-Marine-Coastal-Sediment
SRR6745333	MGYA00203103	https://www.ebi.ac.uk/metagenomics/api/v1/analyses/MGYA00203103/file/SRR6745333_MERGED_FASTQ_SSU_OTU.tsv	Root-Environmental-Aquatic-Marine-Coastal-Sediment
SRR6746550	MGYA00203041	https://www.ebi.ac.uk/metagenomics/api/v1/analyses/MGYA00203041/file/SRR6746550_MERGED_FASTQ_SSU_OTU.tsv	Root-Environmental-Aquatic-Marine-Coastal-Sediment
SRR5097529	MGYA00360541	https://www.ebi.ac.uk/metagenomics/api/v1/analyses/MGYA00360541/file/SRR5097529_MERGED_FASTQ_SSU_OTU.tsv	Root-Environmental-Aquatic-Marine-Coastal-Sediment
SRR6745837	MGYA00202984	https://www.ebi.ac.uk/metagenomics/api/v1/analyses/MGYA00202984/file/SRR6745837_MERGED_FASTQ_SSU_OTU.tsv	Root-Environmental-Aquatic-Marine-Coastal-Sediment
SRR6746131	MGYA00202660	https://www.ebi.ac.uk/metagenomics/api/v1/analyses/MGYA00202660/file/SRR6746131_MERGED_FASTQ_SSU_OTU.tsv	Root-Environmental-Aquatic-Marine-Coastal-Sediment
SRR2297105	MGYA00358869	https://www.ebi.ac.uk/metagenomics/api/v1/analyses/MGYA00358869/file/SRR2297105_MERGED_FASTQ_SSU_OTU.tsv	Root-Environmental-Aquatic-Marine-Coastal-Sediment
SRR3355074	MGYA00359645	https://www.ebi.ac.uk/metagenomics/api/v1/analyses/MGYA00359645/file/SRR3355074_MERGED_FASTQ_SSU_OTU.tsv	Root-Environmental-Aquatic-Marine-Coastal-Sediment
SRR2855280	MGYA00359212	https://www.ebi.ac.uk/metagenomics/api/v1/analyses/MGYA00359212/file/SRR2855280_MERGED_FASTQ_SSU_OTU.tsv	Root-Environmental-Aquatic-Marine-Coastal-Sediment
SRR6746192	MGYA00202877	https://www.ebi.ac.uk/metagenomics/api/v1/analyses/MGYA00202877/file/SRR6746192_MERGED_FASTQ_SSU_OTU.tsv	Root-Environmental-Aquatic-Marine-Coastal-Sediment
SRR6745341	MGYA00202819	https://www.ebi.ac.uk/metagenomics/api/v1/analyses/MGYA00202819/file/SRR6745341_MERGED_FASTQ_SSU_OTU.tsv	Root-Environmental-Aquatic-Marine-Coastal-Sediment
SRR6746522	MGYA00203107	https://www.ebi.ac.uk/metagenomics/api/v1/analyses/MGYA00203107/file/SRR6746522_MERGED_FASTQ_SSU_OTU.tsv	Root-Environmental-Aquatic-Marine-Coastal-Sediment
SRR6745390	MGYA00202505	https://www.ebi.ac.uk/metagenomics/api/v1/analyses/MGYA00202505/file/SRR6745390_MERGED_FASTQ_SSU_OTU.tsv	Root-Environmental-Aquatic-Marine-Coastal-Sediment
SRR6745845	MGYA00202776	https://www.ebi.ac.uk/metagenomics/api/v1/analyses/MGYA00202776/file/SRR6745845_MERGED_FASTQ_SSU_OTU.tsv	Root-Environmental-Aquatic-Marine-Coastal-Sediment
SRR2297177	MGYA00358941	https://www.ebi.ac.uk/metagenomics/api/v1/analyses/MGYA00358941/file/SRR2297177_MERGED_FASTQ_SSU_OTU.tsv	Root-Environmental-Aquatic-Marine-Coastal-Sediment
SRR6746143	MGYA00203006	https://www.ebi.ac.uk/metagenomics/api/v1/analyses/MGYA00203006/file/SRR6746143_MERGED_FASTQ_SSU_OTU.tsv	Root-Environmental-Aquatic-Marine-Coastal-Sediment
SRR4300269	MGYA00360231	https://www.ebi.ac.uk/metagenomics/api/v1/analyses/MGYA00360231/file/SRR4300269_MERGED_FASTQ_SSU_OTU.tsv	Root-Environmental-Aquatic-Marine-Coastal-Sediment
SRR6745961	MGYA00202543	https://www.ebi.ac.uk/metagenomics/api/v1/analyses/MGYA00202543/file/SRR6745961_MERGED_FASTQ_SSU_OTU.tsv	Root-Environmental-Aquatic-Marine-Coastal-Sediment
SRR6746067	MGYA00203105	https://www.ebi.ac.uk/metagenomics/api/v1/analyses/MGYA00203105/file/SRR6746067_MERGED_FASTQ_SSU_OTU.tsv	Root-Environmental-Aquatic-Marine-Coastal-Sediment
SRR6745839	MGYA00202993	https://www.ebi.ac.uk/metagenomics/api/v1/analyses/MGYA00202993/file/SRR6745839_MERGED_FASTQ_SSU_OTU.tsv	Root-Environmental-Aquatic-Marine-Coastal-Sediment
SRR5097527	MGYA00360539	https://www.ebi.ac.uk/metagenomics/api/v1/analyses/MGYA00360539/file/SRR5097527_MERGED_FASTQ_SSU_OTU.tsv	Root-Environmental-Aquatic-Marine-Coastal-Sediment
SRR6745966	MGYA00202861	https://www.ebi.ac.uk/metagenomics/api/v1/analyses/MGYA00202861/file/SRR6745966_MERGED_FASTQ_SSU_OTU.tsv	Root-Environmental-Aquatic-Marine-Coastal-Sediment
SRR6746060	MGYA00202620	https://www.ebi.ac.uk/metagenomics/api/v1/analyses/MGYA00202620/file/SRR6746060_MERGED_FASTQ_SSU_OTU.tsv	Root-Environmental-Aquatic-Marine-Coastal-Sediment
SRR2856449	MGYA00359225	https://www.ebi.ac.uk/metagenomics/api/v1/analyses/MGYA00359225/file/SRR2856449_MERGED_FASTQ_SSU_OTU.tsv	Root-Environmental-Aquatic-Marine-Coastal-Sediment
SRR5227110	MGYA00360669	https://www.ebi.ac.uk/metagenomics/api/v1/analyses/MGYA00360669/file/SRR5227110_FASTQ_SSU_OTU.tsv	Root-Environmental-Aquatic-Marine-Coastal-Sediment
ERR330018	MGYA00357976	https://www.ebi.ac.uk/metagenomics/api/v1/analyses/MGYA00357976/file/ERR330018_FASTQ_SSU_OTU.tsv	Root-Environmental-Aquatic-Marine-Coastal-Sediment
SRR6746559	MGYA00202827	https://www.ebi.ac.uk/metagenomics/api/v1/analyses/MGYA00202827/file/SRR6746559_MERGED_FASTQ_SSU_OTU.tsv	Root-Environmental-Aquatic-Marine-Coastal-Sediment
SRR6746138	MGYA00203030	https://www.ebi.ac.uk/metagenomics/api/v1/analyses/MGYA00203030/file/SRR6746138_MERGED_FASTQ_SSU_OTU.tsv	Root-Environmental-Aquatic-Marine-Coastal-Sediment
SRR6746195	MGYA00202969	https://www.ebi.ac.uk/metagenomics/api/v1/analyses/MGYA00202969/file/SRR6746195_MERGED_FASTQ_SSU_OTU.tsv	Root-Environmental-Aquatic-Marine-Coastal-Sediment
SRR6745346	MGYA00202836	https://www.ebi.ac.uk/metagenomics/api/v1/analyses/MGYA00202836/file/SRR6745346_MERGED_FASTQ_SSU_OTU.tsv	Root-Environmental-Aquatic-Marine-Coastal-Sediment
SRR6746525	MGYA00202851	https://www.ebi.ac.uk/metagenomics/api/v1/analyses/MGYA00202851/file/SRR6746525_MERGED_FASTQ_SSU_OTU.tsv	Root-Environmental-Aquatic-Marine-Coastal-Sediment
SRR6745430	MGYA00202987	https://www.ebi.ac.uk/metagenomics/api/v1/analyses/MGYA00202987/file/SRR6745430_MERGED_FASTQ_SSU_OTU.tsv	Root-Environmental-Aquatic-Marine-Coastal-Sediment
SRR6745842	MGYA00202650	https://www.ebi.ac.uk/metagenomics/api/v1/analyses/MGYA00202650/file/SRR6745842_MERGED_FASTQ_SSU_OTU.tsv	Root-Environmental-Aquatic-Marine-Coastal-Sediment
SRR6745397	MGYA00203074	https://www.ebi.ac.uk/metagenomics/api/v1/analyses/MGYA00203074/file/SRR6745397_MERGED_FASTQ_SSU_OTU.tsv	Root-Environmental-Aquatic-Marine-Coastal-Sediment
SRR6746144	MGYA00202545	https://www.ebi.ac.uk/metagenomics/api/v1/analyses/MGYA00202545/file/SRR6746144_MERGED_FASTQ_SSU_OTU.tsv	Root-Environmental-Aquatic-Marine-Coastal-Sediment
SRR2297170	MGYA00358934	https://www.ebi.ac.uk/metagenomics/api/v1/analyses/MGYA00358934/file/SRR2297170_MERGED_FASTQ_SSU_OTU.tsv	Root-Environmental-Aquatic-Marine-Coastal-Sediment
SRR3355020	MGYA00359637	https://www.ebi.ac.uk/metagenomics/api/v1/analyses/MGYA00359637/file/SRR3355020_MERGED_FASTQ_SSU_OTU.tsv	Root-Environmental-Aquatic-Marine-Coastal-Sediment
SRR2297129	MGYA00358893	https://www.ebi.ac.uk/metagenomics/api/v1/analyses/MGYA00358893/file/SRR2297129_MERGED_FASTQ_SSU_OTU.tsv	Root-Environmental-Aquatic-Marine-Coastal-Sediment
SRR4436305	MGYA00213051	https://www.ebi.ac.uk/metagenomics/api/v1/analyses/MGYA00213051/file/SRR4436305_FASTQ_SSU_OTU.tsv	Root-Environmental-Aquatic-Marine-Coastal-Sediment
SRR6746045	MGYA00202930	https://www.ebi.ac.uk/metagenomics/api/v1/analyses/MGYA00202930/file/SRR6746045_MERGED_FASTQ_SSU_OTU.tsv	Root-Environmental-Aquatic-Marine-Coastal-Sediment
SRR6745943	MGYA00202958	https://www.ebi.ac.uk/metagenomics/api/v1/analyses/MGYA00202958/file/SRR6745943_MERGED_FASTQ_SSU_OTU.tsv	Root-Environmental-Aquatic-Marine-Coastal-Sediment
SRR6745992	MGYA00202561	https://www.ebi.ac.uk/metagenomics/api/v1/analyses/MGYA00202561/file/SRR6745992_MERGED_FASTQ_SSU_OTU.tsv	Root-Environmental-Aquatic-Marine-Coastal-Sediment
SRR6746094	MGYA00202832	https://www.ebi.ac.uk/metagenomics/api/v1/analyses/MGYA00202832/file/SRR6746094_MERGED_FASTQ_SSU_OTU.tsv	Root-Environmental-Aquatic-Marine-Coastal-Sediment
SRR6745363	MGYA00202941	https://www.ebi.ac.uk/metagenomics/api/v1/analyses/MGYA00202941/file/SRR6745363_MERGED_FASTQ_SSU_OTU.tsv	Root-Environmental-Aquatic-Marine-Coastal-Sediment
SRR6172332	MGYA00362294	https://www.ebi.ac.uk/metagenomics/api/v1/analyses/MGYA00362294/file/SRR6172332_MERGED_FASTQ_SSU_OTU.tsv	Root-Environmental-Aquatic-Marine-Coastal-Sediment
ERR330041	MGYA00357999	https://www.ebi.ac.uk/metagenomics/api/v1/analyses/MGYA00357999/file/ERR330041_FASTQ_SSU_OTU.tsv	Root-Environmental-Aquatic-Marine-Coastal-Sediment
SRR2297184	MGYA00358948	https://www.ebi.ac.uk/metagenomics/api/v1/analyses/MGYA00358948/file/SRR2297184_MERGED_FASTQ_SSU_OTU.tsv	Root-Environmental-Aquatic-Marine-Coastal-Sediment
SRR2297155	MGYA00358919	https://www.ebi.ac.uk/metagenomics/api/v1/analyses/MGYA00358919/file/SRR2297155_MERGED_FASTQ_SSU_OTU.tsv	Root-Environmental-Aquatic-Marine-Coastal-Sediment
SRR6746161	MGYA00202913	https://www.ebi.ac.uk/metagenomics/api/v1/analyses/MGYA00202913/file/SRR6746161_MERGED_FASTQ_SSU_OTU.tsv	Root-Environmental-Aquatic-Marine-Coastal-Sediment
SRR6746500	MGYA00202972	https://www.ebi.ac.uk/metagenomics/api/v1/analyses/MGYA00202972/file/SRR6746500_MERGED_FASTQ_SSU_OTU.tsv	Root-Environmental-Aquatic-Marine-Coastal-Sediment
SRR6745867	MGYA00202636	https://www.ebi.ac.uk/metagenomics/api/v1/analyses/MGYA00202636/file/SRR6745867_MERGED_FASTQ_SSU_OTU.tsv	Root-Environmental-Aquatic-Marine-Coastal-Sediment
SRR6745415	MGYA00202735	https://www.ebi.ac.uk/metagenomics/api/v1/analyses/MGYA00202735/file/SRR6745415_MERGED_FASTQ_SSU_OTU.tsv	Root-Environmental-Aquatic-Marine-Coastal-Sediment
SRR6746039	MGYA00202831	https://www.ebi.ac.uk/metagenomics/api/v1/analyses/MGYA00202831/file/SRR6746039_MERGED_FASTQ_SSU_OTU.tsv	Root-Environmental-Aquatic-Marine-Coastal-Sediment
SRR6517609	MGYA00362474	https://www.ebi.ac.uk/metagenomics/api/v1/analyses/MGYA00362474/file/SRR6517609_MERGED_FASTQ_SSU_OTU.tsv	Root-Environmental-Aquatic-Marine-Coastal-Sediment
SRR2239573	MGYA00358469	https://www.ebi.ac.uk/metagenomics/api/v1/analyses/MGYA00358469/file/SRR2239573_FASTQ_SSU_OTU.tsv	Root-Environmental-Aquatic-Marine-Coastal-Sediment
SRR6746489	MGYA00202825	https://www.ebi.ac.uk/metagenomics/api/v1/analyses/MGYA00202825/file/SRR6746489_MERGED_FASTQ_SSU_OTU.tsv	Root-Environmental-Aquatic-Marine-Coastal-Sediment
SRR6172335	MGYA00362297	https://www.ebi.ac.uk/metagenomics/api/v1/analyses/MGYA00362297/file/SRR6172335_MERGED_FASTQ_SSU_OTU.tsv	Root-Environmental-Aquatic-Marine-Coastal-Sediment
SRR6745364	MGYA00202812	https://www.ebi.ac.uk/metagenomics/api/v1/analyses/MGYA00202812/file/SRR6745364_MERGED_FASTQ_SSU_OTU.tsv	Root-Environmental-Aquatic-Marine-Coastal-Sediment
ERR330046	MGYA00358004	https://www.ebi.ac.uk/metagenomics/api/v1/analyses/MGYA00358004/file/ERR330046_FASTQ_SSU_OTU.tsv	Root-Environmental-Aquatic-Marine-Coastal-Sediment
SRR2297183	MGYA00358947	https://www.ebi.ac.uk/metagenomics/api/v1/analyses/MGYA00358947/file/SRR2297183_MERGED_FASTQ_SSU_OTU.tsv	Root-Environmental-Aquatic-Marine-Coastal-Sediment
SRR6746166	MGYA00203077	https://www.ebi.ac.uk/metagenomics/api/v1/analyses/MGYA00203077/file/SRR6746166_MERGED_FASTQ_SSU_OTU.tsv	Root-Environmental-Aquatic-Marine-Coastal-Sediment
SRR2297152	MGYA00358916	https://www.ebi.ac.uk/metagenomics/api/v1/analyses/MGYA00358916/file/SRR2297152_MERGED_FASTQ_SSU_OTU.tsv	Root-Environmental-Aquatic-Marine-Coastal-Sediment
SRR6746507	MGYA00202679	https://www.ebi.ac.uk/metagenomics/api/v1/analyses/MGYA00202679/file/SRR6746507_MERGED_FASTQ_SSU_OTU.tsv	Root-Environmental-Aquatic-Marine-Coastal-Sediment
SRR6745412	MGYA00202950	https://www.ebi.ac.uk/metagenomics/api/v1/analyses/MGYA00202950/file/SRR6745412_MERGED_FASTQ_SSU_OTU.tsv	Root-Environmental-Aquatic-Marine-Coastal-Sediment
SRR6745860	MGYA00203100	https://www.ebi.ac.uk/metagenomics/api/v1/analyses/MGYA00203100/file/SRR6745860_MERGED_FASTQ_SSU_OTU.tsv	Root-Environmental-Aquatic-Marine-Coastal-Sediment
SRR6745938	MGYA00202736	https://www.ebi.ac.uk/metagenomics/api/v1/analyses/MGYA00202736/file/SRR6745938_MERGED_FASTQ_SSU_OTU.tsv	Root-Environmental-Aquatic-Marine-Coastal-Sediment
SRR6172349	MGYA00362311	https://www.ebi.ac.uk/metagenomics/api/v1/analyses/MGYA00362311/file/SRR6172349_MERGED_FASTQ_SSU_OTU.tsv	Root-Environmental-Aquatic-Marine-Coastal-Sediment
SRR4436302	MGYA00213048	https://www.ebi.ac.uk/metagenomics/api/v1/analyses/MGYA00213048/file/SRR4436302_FASTQ_SSU_OTU.tsv	Root-Environmental-Aquatic-Marine-Coastal-Sediment
SRR6746042	MGYA00202963	https://www.ebi.ac.uk/metagenomics/api/v1/analyses/MGYA00202963/file/SRR6746042_MERGED_FASTQ_SSU_OTU.tsv	Root-Environmental-Aquatic-Marine-Coastal-Sediment
SRR6745944	MGYA00202510	https://www.ebi.ac.uk/metagenomics/api/v1/analyses/MGYA00202510/file/SRR6745944_MERGED_FASTQ_SSU_OTU.tsv	Root-Environmental-Aquatic-Marine-Coastal-Sediment
SRR6745995	MGYA00202839	https://www.ebi.ac.uk/metagenomics/api/v1/analyses/MGYA00202839/file/SRR6745995_MERGED_FASTQ_SSU_OTU.tsv	Root-Environmental-Aquatic-Marine-Coastal-Sediment
SRR6746093	MGYA00202781	https://www.ebi.ac.uk/metagenomics/api/v1/analyses/MGYA00202781/file/SRR6746093_MERGED_FASTQ_SSU_OTU.tsv	Root-Environmental-Aquatic-Marine-Coastal-Sediment
SRR650833	MGYA00356182	https://www.ebi.ac.uk/metagenomics/api/v1/analyses/MGYA00356182/file/SRR650833_FASTQ_SSU_OTU.tsv	Root-Environmental-Aquatic-Marine-Coastal-Sediment
ERR330048	MGYA00358006	https://www.ebi.ac.uk/metagenomics/api/v1/analyses/MGYA00358006/file/ERR330048_FASTQ_SSU_OTU.tsv	Root-Environmental-Aquatic-Marine-Coastal-Sediment
SRR4300293	MGYA00360253	https://www.ebi.ac.uk/metagenomics/api/v1/analyses/MGYA00360253/file/SRR4300293_MERGED_FASTQ_SSU_OTU.tsv	Root-Environmental-Aquatic-Marine-Coastal-Sediment
SRR6746168	MGYA00203083	https://www.ebi.ac.uk/metagenomics/api/v1/analyses/MGYA00203083/file/SRR6746168_MERGED_FASTQ_SSU_OTU.tsv	Root-Environmental-Aquatic-Marine-Coastal-Sediment
SRR6746509	MGYA00203031	https://www.ebi.ac.uk/metagenomics/api/v1/analyses/MGYA00203031/file/SRR6746509_MERGED_FASTQ_SSU_OTU.tsv	Root-Environmental-Aquatic-Marine-Coastal-Sediment
SRR6746030	MGYA00202793	https://www.ebi.ac.uk/metagenomics/api/v1/analyses/MGYA00202793/file/SRR6746030_MERGED_FASTQ_SSU_OTU.tsv	Root-Environmental-Aquatic-Marine-Coastal-Sediment
SRR6745936	MGYA00202967	https://www.ebi.ac.uk/metagenomics/api/v1/analyses/MGYA00202967/file/SRR6745936_MERGED_FASTQ_SSU_OTU.tsv	Root-Environmental-Aquatic-Marine-Coastal-Sediment
SRR6746480	MGYA00202748	https://www.ebi.ac.uk/metagenomics/api/v1/analyses/MGYA00202748/file/SRR6746480_MERGED_FASTQ_SSU_OTU.tsv	Root-Environmental-Aquatic-Marine-Coastal-Sediment
SRR6172347	MGYA00362309	https://www.ebi.ac.uk/metagenomics/api/v1/analyses/MGYA00362309/file/SRR6172347_MERGED_FASTQ_SSU_OTU.tsv	Root-Environmental-Aquatic-Marine-Coastal-Sediment
ERR330034	MGYA00357992	https://www.ebi.ac.uk/metagenomics/api/v1/analyses/MGYA00357992/file/ERR330034_FASTQ_SSU_OTU.tsv	Root-Environmental-Aquatic-Marine-Coastal-Sediment
SRR6746203	MGYA00202994	https://www.ebi.ac.uk/metagenomics/api/v1/analyses/MGYA00202994/file/SRR6746203_MERGED_FASTQ_SSU_OTU.tsv	Root-Environmental-Aquatic-Marine-Coastal-Sediment
SRR3355080	MGYA00359648	https://www.ebi.ac.uk/metagenomics/api/v1/analyses/MGYA00359648/file/SRR3355080_MERGED_FASTQ_SSU_OTU.tsv	Root-Environmental-Aquatic-Marine-Coastal-Sediment
SRR2297120	MGYA00358884	https://www.ebi.ac.uk/metagenomics/api/v1/analyses/MGYA00358884/file/SRR2297120_MERGED_FASTQ_SSU_OTU.tsv	Root-Environmental-Aquatic-Marine-Coastal-Sediment
SRR6746114	MGYA00202626	https://www.ebi.ac.uk/metagenomics/api/v1/analyses/MGYA00202626/file/SRR6746114_MERGED_FASTQ_SSU_OTU.tsv	Root-Environmental-Aquatic-Marine-Coastal-Sediment
SRR3355029	MGYA00359641	https://www.ebi.ac.uk/metagenomics/api/v1/analyses/MGYA00359641/file/SRR3355029_MERGED_FASTQ_SSU_OTU.tsv	Root-Environmental-Aquatic-Marine-Coastal-Sediment
SRR6745812	MGYA00202759	https://www.ebi.ac.uk/metagenomics/api/v1/analyses/MGYA00202759/file/SRR6745812_MERGED_FASTQ_SSU_OTU.tsv	Root-Environmental-Aquatic-Marine-Coastal-Sediment
SRR4436285	MGYA00213047	https://www.ebi.ac.uk/metagenomics/api/v1/analyses/MGYA00213047/file/SRR4436285_FASTQ_SSU_OTU.tsv	Root-Environmental-Aquatic-Marine-Coastal-Sediment
SRR6172340	MGYA00362302	https://www.ebi.ac.uk/metagenomics/api/v1/analyses/MGYA00362302/file/SRR6172340_MERGED_FASTQ_SSU_OTU.tsv	Root-Environmental-Aquatic-Marine-Coastal-Sediment
ERR330033	MGYA00357991	https://www.ebi.ac.uk/metagenomics/api/v1/analyses/MGYA00357991/file/ERR330033_FASTQ_SSU_OTU.tsv	Root-Environmental-Aquatic-Marine-Coastal-Sediment
SRR6746204	MGYA00202672	https://www.ebi.ac.uk/metagenomics/api/v1/analyses/MGYA00202672/file/SRR6746204_MERGED_FASTQ_SSU_OTU.tsv	Root-Environmental-Aquatic-Marine-Coastal-Sediment
SRR6746113	MGYA00202663	https://www.ebi.ac.uk/metagenomics/api/v1/analyses/MGYA00202663/file/SRR6746113_MERGED_FASTQ_SSU_OTU.tsv	Root-Environmental-Aquatic-Marine-Coastal-Sediment
SRR2297127	MGYA00358891	https://www.ebi.ac.uk/metagenomics/api/v1/analyses/MGYA00358891/file/SRR2297127_MERGED_FASTQ_SSU_OTU.tsv	Root-Environmental-Aquatic-Marine-Coastal-Sediment
SRR6745815	MGYA00202920	https://www.ebi.ac.uk/metagenomics/api/v1/analyses/MGYA00202920/file/SRR6745815_MERGED_FASTQ_SSU_OTU.tsv	Root-Environmental-Aquatic-Marine-Coastal-Sediment
SRR6745869	MGYA00202921	https://www.ebi.ac.uk/metagenomics/api/v1/analyses/MGYA00202921/file/SRR6745869_MERGED_FASTQ_SSU_OTU.tsv	Root-Environmental-Aquatic-Marine-Coastal-Sediment
SRR6746037	MGYA00202568	https://www.ebi.ac.uk/metagenomics/api/v1/analyses/MGYA00202568/file/SRR6746037_MERGED_FASTQ_SSU_OTU.tsv	Root-Environmental-Aquatic-Marine-Coastal-Sediment
SRR6745931	MGYA00202820	https://www.ebi.ac.uk/metagenomics/api/v1/analyses/MGYA00202820/file/SRR6745931_MERGED_FASTQ_SSU_OTU.tsv	Root-Environmental-Aquatic-Marine-Coastal-Sediment
SRR6746487	MGYA00202917	https://www.ebi.ac.uk/metagenomics/api/v1/analyses/MGYA00202917/file/SRR6746487_MERGED_FASTQ_SSU_OTU.tsv	Root-Environmental-Aquatic-Marine-Coastal-Sediment
SRR6517607	MGYA00362472	https://www.ebi.ac.uk/metagenomics/api/v1/analyses/MGYA00362472/file/SRR6517607_MERGED_FASTQ_SSU_OTU.tsv	Root-Environmental-Aquatic-Marine-Coastal-Sediment
SRR6746547	MGYA00202693	https://www.ebi.ac.uk/metagenomics/api/v1/analyses/MGYA00202693/file/SRR6746547_MERGED_FASTQ_SSU_OTU.tsv	Root-Environmental-Aquatic-Marine-Coastal-Sediment
SRR6745820	MGYA00202925	https://www.ebi.ac.uk/metagenomics/api/v1/analyses/MGYA00202925/file/SRR6745820_MERGED_FASTQ_SSU_OTU.tsv	Root-Environmental-Aquatic-Marine-Coastal-Sediment
SRR2297112	MGYA00358876	https://www.ebi.ac.uk/metagenomics/api/v1/analyses/MGYA00358876/file/SRR2297112_MERGED_FASTQ_SSU_OTU.tsv	Root-Environmental-Aquatic-Marine-Coastal-Sediment
SRR6746126	MGYA00202534	https://www.ebi.ac.uk/metagenomics/api/v1/analyses/MGYA00202534/file/SRR6746126_MERGED_FASTQ_SSU_OTU.tsv	Root-Environmental-Aquatic-Marine-Coastal-Sediment
SRR6745794	MGYA00202588	https://www.ebi.ac.uk/metagenomics/api/v1/analyses/MGYA00202588/file/SRR6745794_MERGED_FASTQ_SSU_OTU.tsv	Root-Environmental-Aquatic-Marine-Coastal-Sediment
SRR2856457	MGYA00359232	https://www.ebi.ac.uk/metagenomics/api/v1/analyses/MGYA00359232/file/SRR2856457_MERGED_FASTQ_SSU_OTU.tsv	Root-Environmental-Aquatic-Marine-Coastal-Sediment
SRR6745978	MGYA00203022	https://www.ebi.ac.uk/metagenomics/api/v1/analyses/MGYA00203022/file/SRR6745978_MERGED_FASTQ_SSU_OTU.tsv	Root-Environmental-Aquatic-Marine-Coastal-Sediment
SRR6745389	MGYA00202699	https://www.ebi.ac.uk/metagenomics/api/v1/analyses/MGYA00202699/file/SRR6745389_MERGED_FASTQ_SSU_OTU.tsv	Root-Environmental-Aquatic-Marine-Coastal-Sediment
SRR4300270	MGYA00360232	https://www.ebi.ac.uk/metagenomics/api/v1/analyses/MGYA00360232/file/SRR4300270_MERGED_FASTQ_SSU_OTU.tsv	Root-Environmental-Aquatic-Marine-Coastal-Sediment
SRR6745358	MGYA00202852	https://www.ebi.ac.uk/metagenomics/api/v1/analyses/MGYA00202852/file/SRR6745358_MERGED_FASTQ_SSU_OTU.tsv	Root-Environmental-Aquatic-Marine-Coastal-Sediment
SRR6746002	MGYA00202939	https://www.ebi.ac.uk/metagenomics/api/v1/analyses/MGYA00202939/file/SRR6746002_MERGED_FASTQ_SSU_OTU.tsv	Root-Environmental-Aquatic-Marine-Coastal-Sediment
SRR6745429	MGYA00202935	https://www.ebi.ac.uk/metagenomics/api/v1/analyses/MGYA00202935/file/SRR6745429_MERGED_FASTQ_SSU_OTU.tsv	Root-Environmental-Aquatic-Marine-Coastal-Sediment
SRR4300277	MGYA00360238	https://www.ebi.ac.uk/metagenomics/api/v1/analyses/MGYA00360238/file/SRR4300277_MERGED_FASTQ_SSU_OTU.tsv	Root-Environmental-Aquatic-Marine-Coastal-Sediment
SRR2297169	MGYA00358933	https://www.ebi.ac.uk/metagenomics/api/v1/analyses/MGYA00358933/file/SRR2297169_MERGED_FASTQ_SSU_OTU.tsv	Root-Environmental-Aquatic-Marine-Coastal-Sediment
SRR6746005	MGYA00202876	https://www.ebi.ac.uk/metagenomics/api/v1/analyses/MGYA00202876/file/SRR6746005_MERGED_FASTQ_SSU_OTU.tsv	Root-Environmental-Aquatic-Marine-Coastal-Sediment
SRR6746540	MGYA00203003	https://www.ebi.ac.uk/metagenomics/api/v1/analyses/MGYA00203003/file/SRR6746540_MERGED_FASTQ_SSU_OTU.tsv	Root-Environmental-Aquatic-Marine-Coastal-Sediment
SRR5097539	MGYA00360551	https://www.ebi.ac.uk/metagenomics/api/v1/analyses/MGYA00360551/file/SRR5097539_MERGED_FASTQ_SSU_OTU.tsv	Root-Environmental-Aquatic-Marine-Coastal-Sediment
SRR6745827	MGYA00202802	https://www.ebi.ac.uk/metagenomics/api/v1/analyses/MGYA00202802/file/SRR6745827_MERGED_FASTQ_SSU_OTU.tsv	Root-Environmental-Aquatic-Marine-Coastal-Sediment
SRR6746121	MGYA00202589	https://www.ebi.ac.uk/metagenomics/api/v1/analyses/MGYA00202589/file/SRR6746121_MERGED_FASTQ_SSU_OTU.tsv	Root-Environmental-Aquatic-Marine-Coastal-Sediment
SRR2297115	MGYA00358879	https://www.ebi.ac.uk/metagenomics/api/v1/analyses/MGYA00358879/file/SRR2297115_MERGED_FASTQ_SSU_OTU.tsv	Root-Environmental-Aquatic-Marine-Coastal-Sediment
SRR6745793	MGYA00202940	https://www.ebi.ac.uk/metagenomics/api/v1/analyses/MGYA00202940/file/SRR6745793_MERGED_FASTQ_SSU_OTU.tsv	Root-Environmental-Aquatic-Marine-Coastal-Sediment
SRR5227109	MGYA00360668	https://www.ebi.ac.uk/metagenomics/api/v1/analyses/MGYA00360668/file/SRR5227109_FASTQ_SSU_OTU.tsv	Root-Environmental-Aquatic-Marine-Coastal-Sediment
SRR2856450	MGYA00359226	https://www.ebi.ac.uk/metagenomics/api/v1/analyses/MGYA00359226/file/SRR2856450_MERGED_FASTQ_SSU_OTU.tsv	Root-Environmental-Aquatic-Marine-Coastal-Sediment
SRR6746079	MGYA00202492	https://www.ebi.ac.uk/metagenomics/api/v1/analyses/MGYA00202492/file/SRR6746079_MERGED_FASTQ_SSU_OTU.tsv	Root-Environmental-Aquatic-Marine-Coastal-Sediment
SRR6746532	MGYA00202684	https://www.ebi.ac.uk/metagenomics/api/v1/analyses/MGYA00202684/file/SRR6746532_MERGED_FASTQ_SSU_OTU.tsv	Root-Environmental-Aquatic-Marine-Coastal-Sediment
SRR6745380	MGYA00202973	https://www.ebi.ac.uk/metagenomics/api/v1/analyses/MGYA00202973/file/SRR6745380_MERGED_FASTQ_SSU_OTU.tsv	Root-Environmental-Aquatic-Marine-Coastal-Sediment
SRR6745427	MGYA00202814	https://www.ebi.ac.uk/metagenomics/api/v1/analyses/MGYA00202814/file/SRR6745427_MERGED_FASTQ_SSU_OTU.tsv	Root-Environmental-Aquatic-Marine-Coastal-Sediment
SRR6745855	MGYA00203099	https://www.ebi.ac.uk/metagenomics/api/v1/analyses/MGYA00203099/file/SRR6745855_MERGED_FASTQ_SSU_OTU.tsv	Root-Environmental-Aquatic-Marine-Coastal-Sediment
SRR2297167	MGYA00358931	https://www.ebi.ac.uk/metagenomics/api/v1/analyses/MGYA00358931/file/SRR2297167_MERGED_FASTQ_SSU_OTU.tsv	Root-Environmental-Aquatic-Marine-Coastal-Sediment
SRR6746153	MGYA00202800	https://www.ebi.ac.uk/metagenomics/api/v1/analyses/MGYA00202800/file/SRR6746153_MERGED_FASTQ_SSU_OTU.tsv	Root-Environmental-Aquatic-Marine-Coastal-Sediment
SRR4300279	MGYA00360240	https://www.ebi.ac.uk/metagenomics/api/v1/analyses/MGYA00360240/file/SRR4300279_MERGED_FASTQ_SSU_OTU.tsv	Root-Environmental-Aquatic-Marine-Coastal-Sediment
SRR6746182	MGYA00202737	https://www.ebi.ac.uk/metagenomics/api/v1/analyses/MGYA00202737/file/SRR6746182_MERGED_FASTQ_SSU_OTU.tsv	Root-Environmental-Aquatic-Marine-Coastal-Sediment
SRR6745351	MGYA00202634	https://www.ebi.ac.uk/metagenomics/api/v1/analyses/MGYA00202634/file/SRR6745351_MERGED_FASTQ_SSU_OTU.tsv	Root-Environmental-Aquatic-Marine-Coastal-Sediment
SRR1503985	MGYA00358540	https://www.ebi.ac.uk/metagenomics/api/v1/analyses/MGYA00358540/file/SRR1503985_FASTQ_SSU_OTU.tsv	Root-Environmental-Aquatic-Marine-Coastal-Sediment
SRR6745884	MGYA00202710	https://www.ebi.ac.uk/metagenomics/api/v1/analyses/MGYA00202710/file/SRR6745884_MERGED_FASTQ_SSU_OTU.tsv	Root-Environmental-Aquatic-Marine-Coastal-Sediment
SRR6745829	MGYA00202578	https://www.ebi.ac.uk/metagenomics/api/v1/analyses/MGYA00202578/file/SRR6745829_MERGED_FASTQ_SSU_OTU.tsv	Root-Environmental-Aquatic-Marine-Coastal-Sediment
SRR5097537	MGYA00360549	https://www.ebi.ac.uk/metagenomics/api/v1/analyses/MGYA00360549/file/SRR5097537_MERGED_FASTQ_SSU_OTU.tsv	Root-Environmental-Aquatic-Marine-Coastal-Sediment
SRR5957811	MGYA00365448	https://www.ebi.ac.uk/metagenomics/api/v1/analyses/MGYA00365448/file/SRR5957811_FASTQ_SSU_OTU.tsv	Root-Environmental-Aquatic-Marine-Coastal-Sediment
SRR5227107	MGYA00360666	https://www.ebi.ac.uk/metagenomics/api/v1/analyses/MGYA00360666/file/SRR5227107_FASTQ_SSU_OTU.tsv	Root-Environmental-Aquatic-Marine-Coastal-Sediment
SRR6745971	MGYA00202956	https://www.ebi.ac.uk/metagenomics/api/v1/analyses/MGYA00202956/file/SRR6745971_MERGED_FASTQ_SSU_OTU.tsv	Root-Environmental-Aquatic-Marine-Coastal-Sediment
SRR6746077	MGYA00203092	https://www.ebi.ac.uk/metagenomics/api/v1/analyses/MGYA00203092/file/SRR6746077_MERGED_FASTQ_SSU_OTU.tsv	Root-Environmental-Aquatic-Marine-Coastal-Sediment
SRR5097530	MGYA00360542	https://www.ebi.ac.uk/metagenomics/api/v1/analyses/MGYA00360542/file/SRR5097530_MERGED_FASTQ_SSU_OTU.tsv	Root-Environmental-Aquatic-Marine-Coastal-Sediment
SRR6746549	MGYA00202514	https://www.ebi.ac.uk/metagenomics/api/v1/analyses/MGYA00202514/file/SRR6746549_MERGED_FASTQ_SSU_OTU.tsv	Root-Environmental-Aquatic-Marine-Coastal-Sediment
SRR6746128	MGYA00203014	https://www.ebi.ac.uk/metagenomics/api/v1/analyses/MGYA00203014/file/SRR6746128_MERGED_FASTQ_SSU_OTU.tsv	Root-Environmental-Aquatic-Marine-Coastal-Sediment
SRR5957816	MGYA00365453	https://www.ebi.ac.uk/metagenomics/api/v1/analyses/MGYA00365453/file/SRR5957816_FASTQ_SSU_OTU.tsv	Root-Environmental-Aquatic-Marine-Coastal-Sediment
SRR6745976	MGYA00202599	https://www.ebi.ac.uk/metagenomics/api/v1/analyses/MGYA00202599/file/SRR6745976_MERGED_FASTQ_SSU_OTU.tsv	Root-Environmental-Aquatic-Marine-Coastal-Sediment
SRR6746070	MGYA00202598	https://www.ebi.ac.uk/metagenomics/api/v1/analyses/MGYA00202598/file/SRR6746070_MERGED_FASTQ_SSU_OTU.tsv	Root-Environmental-Aquatic-Marine-Coastal-Sediment
SRR6746535	MGYA00203028	https://www.ebi.ac.uk/metagenomics/api/v1/analyses/MGYA00203028/file/SRR6746535_MERGED_FASTQ_SSU_OTU.tsv	Root-Environmental-Aquatic-Marine-Coastal-Sediment
SRR6745852	MGYA00203071	https://www.ebi.ac.uk/metagenomics/api/v1/analyses/MGYA00203071/file/SRR6745852_MERGED_FASTQ_SSU_OTU.tsv	Root-Environmental-Aquatic-Marine-Coastal-Sediment
SRR6745420	MGYA00202562	https://www.ebi.ac.uk/metagenomics/api/v1/analyses/MGYA00202562/file/SRR6745420_MERGED_FASTQ_SSU_OTU.tsv	Root-Environmental-Aquatic-Marine-Coastal-Sediment
SRR6745387	MGYA00203009	https://www.ebi.ac.uk/metagenomics/api/v1/analyses/MGYA00203009/file/SRR6745387_MERGED_FASTQ_SSU_OTU.tsv	Root-Environmental-Aquatic-Marine-Coastal-Sediment
SRR6746154	MGYA00202931	https://www.ebi.ac.uk/metagenomics/api/v1/analyses/MGYA00202931/file/SRR6746154_MERGED_FASTQ_SSU_OTU.tsv	Root-Environmental-Aquatic-Marine-Coastal-Sediment
SRR2297160	MGYA00358924	https://www.ebi.ac.uk/metagenomics/api/v1/analyses/MGYA00358924/file/SRR2297160_MERGED_FASTQ_SSU_OTU.tsv	Root-Environmental-Aquatic-Marine-Coastal-Sediment
SRR6746185	MGYA00202998	https://www.ebi.ac.uk/metagenomics/api/v1/analyses/MGYA00202998/file/SRR6746185_MERGED_FASTQ_SSU_OTU.tsv	Root-Environmental-Aquatic-Marine-Coastal-Sediment
SRR1503982	MGYA00358537	https://www.ebi.ac.uk/metagenomics/api/v1/analyses/MGYA00358537/file/SRR1503982_FASTQ_SSU_OTU.tsv	Root-Environmental-Aquatic-Marine-Coastal-Sediment
SRR6745883	MGYA00203066	https://www.ebi.ac.uk/metagenomics/api/v1/analyses/MGYA00203066/file/SRR6745883_MERGED_FASTQ_SSU_OTU.tsv	Root-Environmental-Aquatic-Marine-Coastal-Sediment
SRR6745356	MGYA00202592	https://www.ebi.ac.uk/metagenomics/api/v1/analyses/MGYA00202592/file/SRR6745356_MERGED_FASTQ_SSU_OTU.tsv	Root-Environmental-Aquatic-Marine-Coastal-Sediment
SRR2856425	MGYA00359222	https://www.ebi.ac.uk/metagenomics/api/v1/analyses/MGYA00359222/file/SRR2856425_MERGED_FASTQ_SSU_OTU.tsv	Root-Environmental-Aquatic-Marine-Coastal-Sediment
SRR1257386	MGYA00356848	https://www.ebi.ac.uk/metagenomics/api/v1/analyses/MGYA00356848/file/SRR1257386_MERGED_FASTQ_SSU_OTU.tsv	Root-Environmental-Aquatic-Marine-Coastal-Sediment
SRR6745967	MGYA00202542	https://www.ebi.ac.uk/metagenomics/api/v1/analyses/MGYA00202542/file/SRR6745967_MERGED_FASTQ_SSU_OTU.tsv	Root-Environmental-Aquatic-Marine-Coastal-Sediment
SRR6746061	MGYA00203065	https://www.ebi.ac.uk/metagenomics/api/v1/analyses/MGYA00203065/file/SRR6746061_MERGED_FASTQ_SSU_OTU.tsv	Root-Environmental-Aquatic-Marine-Coastal-Sediment
SRR5227111	MGYA00360670	https://www.ebi.ac.uk/metagenomics/api/v1/analyses/MGYA00360670/file/SRR5227111_FASTQ_SSU_OTU.tsv	Root-Environmental-Aquatic-Marine-Coastal-Sediment
ERR330019	MGYA00357977	https://www.ebi.ac.uk/metagenomics/api/v1/analyses/MGYA00357977/file/ERR330019_FASTQ_SSU_OTU.tsv	Root-Environmental-Aquatic-Marine-Coastal-Sediment
SRR6746558	MGYA00203011	https://www.ebi.ac.uk/metagenomics/api/v1/analyses/MGYA00203011/file/SRR6746558_MERGED_FASTQ_SSU_OTU.tsv	Root-Environmental-Aquatic-Marine-Coastal-Sediment
SRR6746139	MGYA00202828	https://www.ebi.ac.uk/metagenomics/api/v1/analyses/MGYA00202828/file/SRR6746139_MERGED_FASTQ_SSU_OTU.tsv	Root-Environmental-Aquatic-Marine-Coastal-Sediment
SRR6746194	MGYA00202757	https://www.ebi.ac.uk/metagenomics/api/v1/analyses/MGYA00202757/file/SRR6746194_MERGED_FASTQ_SSU_OTU.tsv	Root-Environmental-Aquatic-Marine-Coastal-Sediment
SRR6745347	MGYA00202808	https://www.ebi.ac.uk/metagenomics/api/v1/analyses/MGYA00202808/file/SRR6745347_MERGED_FASTQ_SSU_OTU.tsv	Root-Environmental-Aquatic-Marine-Coastal-Sediment
SRR6745892	MGYA00202523	https://www.ebi.ac.uk/metagenomics/api/v1/analyses/MGYA00202523/file/SRR6745892_MERGED_FASTQ_SSU_OTU.tsv	Root-Environmental-Aquatic-Marine-Coastal-Sediment
SRR6745396	MGYA00202803	https://www.ebi.ac.uk/metagenomics/api/v1/analyses/MGYA00202803/file/SRR6745396_MERGED_FASTQ_SSU_OTU.tsv	Root-Environmental-Aquatic-Marine-Coastal-Sediment
SRR6745431	MGYA00202739	https://www.ebi.ac.uk/metagenomics/api/v1/analyses/MGYA00202739/file/SRR6745431_MERGED_FASTQ_SSU_OTU.tsv	Root-Environmental-Aquatic-Marine-Coastal-Sediment
SRR6745843	MGYA00202659	https://www.ebi.ac.uk/metagenomics/api/v1/analyses/MGYA00202659/file/SRR6745843_MERGED_FASTQ_SSU_OTU.tsv	Root-Environmental-Aquatic-Marine-Coastal-Sediment
SRR6746524	MGYA00202799	https://www.ebi.ac.uk/metagenomics/api/v1/analyses/MGYA00202799/file/SRR6746524_MERGED_FASTQ_SSU_OTU.tsv	Root-Environmental-Aquatic-Marine-Coastal-Sediment
SRR2297171	MGYA00358935	https://www.ebi.ac.uk/metagenomics/api/v1/analyses/MGYA00358935/file/SRR2297171_MERGED_FASTQ_SSU_OTU.tsv	Root-Environmental-Aquatic-Marine-Coastal-Sediment
SRR6746145	MGYA00202493	https://www.ebi.ac.uk/metagenomics/api/v1/analyses/MGYA00202493/file/SRR6746145_MERGED_FASTQ_SSU_OTU.tsv	Root-Environmental-Aquatic-Marine-Coastal-Sediment
SRR6746193	MGYA00202698	https://www.ebi.ac.uk/metagenomics/api/v1/analyses/MGYA00202698/file/SRR6746193_MERGED_FASTQ_SSU_OTU.tsv	Root-Environmental-Aquatic-Marine-Coastal-Sediment
SRR6745340	MGYA00202960	https://www.ebi.ac.uk/metagenomics/api/v1/analyses/MGYA00202960/file/SRR6745340_MERGED_FASTQ_SSU_OTU.tsv	Root-Environmental-Aquatic-Marine-Coastal-Sediment
SRR6745844	MGYA00202648	https://www.ebi.ac.uk/metagenomics/api/v1/analyses/MGYA00202648/file/SRR6745844_MERGED_FASTQ_SSU_OTU.tsv	Root-Environmental-Aquatic-Marine-Coastal-Sediment
SRR6745391	MGYA00202905	https://www.ebi.ac.uk/metagenomics/api/v1/analyses/MGYA00202905/file/SRR6745391_MERGED_FASTQ_SSU_OTU.tsv	Root-Environmental-Aquatic-Marine-Coastal-Sediment
SRR6746523	MGYA00202817	https://www.ebi.ac.uk/metagenomics/api/v1/analyses/MGYA00202817/file/SRR6746523_MERGED_FASTQ_SSU_OTU.tsv	Root-Environmental-Aquatic-Marine-Coastal-Sediment
SRR6746142	MGYA00202981	https://www.ebi.ac.uk/metagenomics/api/v1/analyses/MGYA00202981/file/SRR6746142_MERGED_FASTQ_SSU_OTU.tsv	Root-Environmental-Aquatic-Marine-Coastal-Sediment
SRR2297176	MGYA00358940	https://www.ebi.ac.uk/metagenomics/api/v1/analyses/MGYA00358940/file/SRR2297176_MERGED_FASTQ_SSU_OTU.tsv	Root-Environmental-Aquatic-Marine-Coastal-Sediment
SRR4300268	MGYA00360230	https://www.ebi.ac.uk/metagenomics/api/v1/analyses/MGYA00360230/file/SRR4300268_MERGED_FASTQ_SSU_OTU.tsv	Root-Environmental-Aquatic-Marine-Coastal-Sediment
SRR6745960	MGYA00203008	https://www.ebi.ac.uk/metagenomics/api/v1/analyses/MGYA00203008/file/SRR6745960_MERGED_FASTQ_SSU_OTU.tsv	Root-Environmental-Aquatic-Marine-Coastal-Sediment
SRR6746066	MGYA00202656	https://www.ebi.ac.uk/metagenomics/api/v1/analyses/MGYA00202656/file/SRR6746066_MERGED_FASTQ_SSU_OTU.tsv	Root-Environmental-Aquatic-Marine-Coastal-Sediment
SRR5227116	MGYA00360675	https://www.ebi.ac.uk/metagenomics/api/v1/analyses/MGYA00360675/file/SRR5227116_FASTQ_SSU_OTU.tsv	Root-Environmental-Aquatic-Marine-Coastal-Sediment
SRR6745838	MGYA00202867	https://www.ebi.ac.uk/metagenomics/api/v1/analyses/MGYA00202867/file/SRR6745838_MERGED_FASTQ_SSU_OTU.tsv	Root-Environmental-Aquatic-Marine-Coastal-Sediment
SRR6745912	MGYA00202744	https://www.ebi.ac.uk/metagenomics/api/v1/analyses/MGYA00202744/file/SRR6745912_MERGED_FASTQ_SSU_OTU.tsv	Root-Environmental-Aquatic-Marine-Coastal-Sediment
SRR6746475	MGYA00202838	https://www.ebi.ac.uk/metagenomics/api/v1/analyses/MGYA00202838/file/SRR6746475_MERGED_FASTQ_SSU_OTU.tsv	Root-Environmental-Aquatic-Marine-Coastal-Sediment
SRR6746014	MGYA00203048	https://www.ebi.ac.uk/metagenomics/api/v1/analyses/MGYA00203048/file/SRR6746014_MERGED_FASTQ_SSU_OTU.tsv	Root-Environmental-Aquatic-Marine-Coastal-Sediment
SRR3358603	MGYA00364491	https://www.ebi.ac.uk/metagenomics/api/v1/analyses/MGYA00364491/file/SRR3358603_FASTQ_SSU_OTU.tsv	Root-Environmental-Aquatic-Marine-Coastal-Sediment
SRR4300266	MGYA00360228	https://www.ebi.ac.uk/metagenomics/api/v1/analyses/MGYA00360228/file/SRR4300266_MERGED_FASTQ_SSU_OTU.tsv	Root-Environmental-Aquatic-Marine-Coastal-Sediment
SRR2297178	MGYA00358942	https://www.ebi.ac.uk/metagenomics/api/v1/analyses/MGYA00358942/file/SRR2297178_MERGED_FASTQ_SSU_OTU.tsv	Root-Environmental-Aquatic-Marine-Coastal-Sediment
SRR6746068	MGYA00202824	https://www.ebi.ac.uk/metagenomics/api/v1/analyses/MGYA00202824/file/SRR6746068_MERGED_FASTQ_SSU_OTU.tsv	Root-Environmental-Aquatic-Marine-Coastal-Sediment
SRR6745332	MGYA00202904	https://www.ebi.ac.uk/metagenomics/api/v1/analyses/MGYA00202904/file/SRR6745332_MERGED_FASTQ_SSU_OTU.tsv	Root-Environmental-Aquatic-Marine-Coastal-Sediment
SRR6745836	MGYA00202586	https://www.ebi.ac.uk/metagenomics/api/v1/analyses/MGYA00202586/file/SRR6745836_MERGED_FASTQ_SSU_OTU.tsv	Root-Environmental-Aquatic-Marine-Coastal-Sediment
SRR5097528	MGYA00360540	https://www.ebi.ac.uk/metagenomics/api/v1/analyses/MGYA00360540/file/SRR5097528_MERGED_FASTQ_SSU_OTU.tsv	Root-Environmental-Aquatic-Marine-Coastal-Sediment
SRR6746551	MGYA00202725	https://www.ebi.ac.uk/metagenomics/api/v1/analyses/MGYA00202725/file/SRR6746551_MERGED_FASTQ_SSU_OTU.tsv	Root-Environmental-Aquatic-Marine-Coastal-Sediment
SRR2297104	MGYA00358868	https://www.ebi.ac.uk/metagenomics/api/v1/analyses/MGYA00358868/file/SRR2297104_MERGED_FASTQ_SSU_OTU.tsv	Root-Environmental-Aquatic-Marine-Coastal-Sediment
SRR6746130	MGYA00203116	https://www.ebi.ac.uk/metagenomics/api/v1/analyses/MGYA00203116/file/SRR6746130_MERGED_FASTQ_SSU_OTU.tsv	Root-Environmental-Aquatic-Marine-Coastal-Sediment
SRR6745969	MGYA00202862	https://www.ebi.ac.uk/metagenomics/api/v1/analyses/MGYA00202862/file/SRR6745969_MERGED_FASTQ_SSU_OTU.tsv	Root-Environmental-Aquatic-Marine-Coastal-Sediment
SRR2856446	MGYA00359224	https://www.ebi.ac.uk/metagenomics/api/v1/analyses/MGYA00359224/file/SRR2856446_MERGED_FASTQ_SSU_OTU.tsv	Root-Environmental-Aquatic-Marine-Coastal-Sediment
SRR6745335	MGYA00202743	https://www.ebi.ac.uk/metagenomics/api/v1/analyses/MGYA00202743/file/SRR6745335_MERGED_FASTQ_SSU_OTU.tsv	Root-Environmental-Aquatic-Marine-Coastal-Sediment
SRR6745831	MGYA00202711	https://www.ebi.ac.uk/metagenomics/api/v1/analyses/MGYA00202711/file/SRR6745831_MERGED_FASTQ_SSU_OTU.tsv	Root-Environmental-Aquatic-Marine-Coastal-Sediment
SRR6746556	MGYA00202671	https://www.ebi.ac.uk/metagenomics/api/v1/analyses/MGYA00202671/file/SRR6746556_MERGED_FASTQ_SSU_OTU.tsv	Root-Environmental-Aquatic-Marine-Coastal-Sediment
SRR3355072	MGYA00359644	https://www.ebi.ac.uk/metagenomics/api/v1/analyses/MGYA00359644/file/SRR3355072_MERGED_FASTQ_SSU_OTU.tsv	Root-Environmental-Aquatic-Marine-Coastal-Sediment
SRR6746137	MGYA00203005	https://www.ebi.ac.uk/metagenomics/api/v1/analyses/MGYA00203005/file/SRR6746137_MERGED_FASTQ_SSU_OTU.tsv	Root-Environmental-Aquatic-Marine-Coastal-Sediment
SRR2297103	MGYA00358867	https://www.ebi.ac.uk/metagenomics/api/v1/analyses/MGYA00358867/file/SRR2297103_MERGED_FASTQ_SSU_OTU.tsv	Root-Environmental-Aquatic-Marine-Coastal-Sediment
SRR6745915	MGYA00202916	https://www.ebi.ac.uk/metagenomics/api/v1/analyses/MGYA00202916/file/SRR6745915_MERGED_FASTQ_SSU_OTU.tsv	Root-Environmental-Aquatic-Marine-Coastal-Sediment
SRR6746472	MGYA00202701	https://www.ebi.ac.uk/metagenomics/api/v1/analyses/MGYA00202701/file/SRR6746472_MERGED_FASTQ_SSU_OTU.tsv	Root-Environmental-Aquatic-Marine-Coastal-Sediment
SRR6746013	MGYA00203078	https://www.ebi.ac.uk/metagenomics/api/v1/analyses/MGYA00203078/file/SRR6746013_MERGED_FASTQ_SSU_OTU.tsv	Root-Environmental-Aquatic-Marine-Coastal-Sediment
SRR6745349	MGYA00203114	https://www.ebi.ac.uk/metagenomics/api/v1/analyses/MGYA00203114/file/SRR6745349_MERGED_FASTQ_SSU_OTU.tsv	Root-Environmental-Aquatic-Marine-Coastal-Sediment
SRR6745398	MGYA00202780	https://www.ebi.ac.uk/metagenomics/api/v1/analyses/MGYA00202780/file/SRR6745398_MERGED_FASTQ_SSU_OTU.tsv	Root-Environmental-Aquatic-Marine-Coastal-Sediment
SRR4436293	MGYA00213049	https://www.ebi.ac.uk/metagenomics/api/v1/analyses/MGYA00213049/file/SRR4436293_FASTQ_SSU_OTU.tsv	Root-Environmental-Aquatic-Marine-Coastal-Sediment
SRR2297136	MGYA00358900	https://www.ebi.ac.uk/metagenomics/api/v1/analyses/MGYA00358900/file/SRR2297136_MERGED_FASTQ_SSU_OTU.tsv	Root-Environmental-Aquatic-Marine-Coastal-Sediment
SRR6746102	MGYA00203117	https://www.ebi.ac.uk/metagenomics/api/v1/analyses/MGYA00203117/file/SRR6746102_MERGED_FASTQ_SSU_OTU.tsv	Root-Environmental-Aquatic-Marine-Coastal-Sediment
SRR6745804	MGYA00202772	https://www.ebi.ac.uk/metagenomics/api/v1/analyses/MGYA00202772/file/SRR6745804_MERGED_FASTQ_SSU_OTU.tsv	Root-Environmental-Aquatic-Marine-Coastal-Sediment
SRR6746563	MGYA00202895	https://www.ebi.ac.uk/metagenomics/api/v1/analyses/MGYA00202895/file/SRR6746563_MERGED_FASTQ_SSU_OTU.tsv	Root-Environmental-Aquatic-Marine-Coastal-Sediment
ERR330022	MGYA00357980	https://www.ebi.ac.uk/metagenomics/api/v1/analyses/MGYA00357980/file/ERR330022_FASTQ_SSU_OTU.tsv	Root-Environmental-Aquatic-Marine-Coastal-Sediment
SRR6746215	MGYA00203024	https://www.ebi.ac.uk/metagenomics/api/v1/analyses/MGYA00203024/file/SRR6746215_MERGED_FASTQ_SSU_OTU.tsv	Root-Environmental-Aquatic-Marine-Coastal-Sediment
SRR6172351	MGYA00362313	https://www.ebi.ac.uk/metagenomics/api/v1/analyses/MGYA00362313/file/SRR6172351_MERGED_FASTQ_SSU_OTU.tsv	Root-Environmental-Aquatic-Marine-Coastal-Sediment
SRR6746496	MGYA00203067	https://www.ebi.ac.uk/metagenomics/api/v1/analyses/MGYA00203067/file/SRR6746496_MERGED_FASTQ_SSU_OTU.tsv	Root-Environmental-Aquatic-Marine-Coastal-Sediment
SRR2712918	MGYA00355956	https://www.ebi.ac.uk/metagenomics/api/v1/analyses/MGYA00355956/file/SRR2712918_FASTQ_SSU_OTU.tsv	Root-Environmental-Aquatic-Marine-Coastal-Sediment
SRR6746026	MGYA00202908	https://www.ebi.ac.uk/metagenomics/api/v1/analyses/MGYA00202908/file/SRR6746026_MERGED_FASTQ_SSU_OTU.tsv	Root-Environmental-Aquatic-Marine-Coastal-Sediment
SRR6745920	MGYA00202756	https://www.ebi.ac.uk/metagenomics/api/v1/analyses/MGYA00202756/file/SRR6745920_MERGED_FASTQ_SSU_OTU.tsv	Root-Environmental-Aquatic-Marine-Coastal-Sediment
SRR6745878	MGYA00203094	https://www.ebi.ac.uk/metagenomics/api/v1/analyses/MGYA00203094/file/SRR6745878_MERGED_FASTQ_SSU_OTU.tsv	Root-Environmental-Aquatic-Marine-Coastal-Sediment
SRR1503979	MGYA00358534	https://www.ebi.ac.uk/metagenomics/api/v1/analyses/MGYA00358534/file/SRR1503979_FASTQ_SSU_OTU.tsv	Root-Environmental-Aquatic-Marine-Coastal-Sediment
SRR4300285	MGYA00360245	https://www.ebi.ac.uk/metagenomics/api/v1/analyses/MGYA00360245/file/SRR4300285_MERGED_FASTQ_SSU_OTU.tsv	Root-Environmental-Aquatic-Marine-Coastal-Sediment
SRR6517611	MGYA00362476	https://www.ebi.ac.uk/metagenomics/api/v1/analyses/MGYA00362476/file/SRR6517611_MERGED_FASTQ_SSU_OTU.tsv	Root-Environmental-Aquatic-Marine-Coastal-Sediment
SRR6746491	MGYA00202805	https://www.ebi.ac.uk/metagenomics/api/v1/analyses/MGYA00202805/file/SRR6746491_MERGED_FASTQ_SSU_OTU.tsv	Root-Environmental-Aquatic-Marine-Coastal-Sediment
SRR6746021	MGYA00202596	https://www.ebi.ac.uk/metagenomics/api/v1/analyses/MGYA00202596/file/SRR6746021_MERGED_FASTQ_SSU_OTU.tsv	Root-Environmental-Aquatic-Marine-Coastal-Sediment
SRR6745927	MGYA00202703	https://www.ebi.ac.uk/metagenomics/api/v1/analyses/MGYA00202703/file/SRR6745927_MERGED_FASTQ_SSU_OTU.tsv	Root-Environmental-Aquatic-Marine-Coastal-Sediment
SRR6746179	MGYA00202763	https://www.ebi.ac.uk/metagenomics/api/v1/analyses/MGYA00202763/file/SRR6746179_MERGED_FASTQ_SSU_OTU.tsv	Root-Environmental-Aquatic-Marine-Coastal-Sediment
SRR6746518	MGYA00202942	https://www.ebi.ac.uk/metagenomics/api/v1/analyses/MGYA00202942/file/SRR6746518_MERGED_FASTQ_SSU_OTU.tsv	Root-Environmental-Aquatic-Marine-Coastal-Sediment
SRR4300282	MGYA00360243	https://www.ebi.ac.uk/metagenomics/api/v1/analyses/MGYA00360243/file/SRR4300282_MERGED_FASTQ_SSU_OTU.tsv	Root-Environmental-Aquatic-Marine-Coastal-Sediment
SRR4436294	MGYA00213045	https://www.ebi.ac.uk/metagenomics/api/v1/analyses/MGYA00213045/file/SRR4436294_FASTQ_SSU_OTU.tsv	Root-Environmental-Aquatic-Marine-Coastal-Sediment
SRR6746105	MGYA00202715	https://www.ebi.ac.uk/metagenomics/api/v1/analyses/MGYA00202715/file/SRR6746105_MERGED_FASTQ_SSU_OTU.tsv	Root-Environmental-Aquatic-Marine-Coastal-Sediment
SRR2297131	MGYA00358895	https://www.ebi.ac.uk/metagenomics/api/v1/analyses/MGYA00358895/file/SRR2297131_MERGED_FASTQ_SSU_OTU.tsv	Root-Environmental-Aquatic-Marine-Coastal-Sediment
SRR6745803	MGYA00202924	https://www.ebi.ac.uk/metagenomics/api/v1/analyses/MGYA00202924/file/SRR6745803_MERGED_FASTQ_SSU_OTU.tsv	Root-Environmental-Aquatic-Marine-Coastal-Sediment
SRR6746564	MGYA00202516	https://www.ebi.ac.uk/metagenomics/api/v1/analyses/MGYA00202516/file/SRR6746564_MERGED_FASTQ_SSU_OTU.tsv	Root-Environmental-Aquatic-Marine-Coastal-Sediment
ERR330025	MGYA00357983	https://www.ebi.ac.uk/metagenomics/api/v1/analyses/MGYA00357983/file/ERR330025_FASTQ_SSU_OTU.tsv	Root-Environmental-Aquatic-Marine-Coastal-Sediment
SRR6746212	MGYA00202982	https://www.ebi.ac.uk/metagenomics/api/v1/analyses/MGYA00202982/file/SRR6746212_MERGED_FASTQ_SSU_OTU.tsv	Root-Environmental-Aquatic-Marine-Coastal-Sediment
SRR6172356	MGYA00362318	https://www.ebi.ac.uk/metagenomics/api/v1/analyses/MGYA00362318/file/SRR6172356_MERGED_FASTQ_SSU_OTU.tsv	Root-Environmental-Aquatic-Marine-Coastal-Sediment
SRR1258342	MGYA00358465	https://www.ebi.ac.uk/metagenomics/api/v1/analyses/MGYA00358465/file/SRR1258342_FASTQ_SSU_OTU.tsv	Root-Environmental-Aquatic-Marine-Coastal-Sediment
SRR6745929	MGYA00202593	https://www.ebi.ac.uk/metagenomics/api/v1/analyses/MGYA00202593/file/SRR6745929_MERGED_FASTQ_SSU_OTU.tsv	Root-Environmental-Aquatic-Marine-Coastal-Sediment
SRR2297143	MGYA00358907	https://www.ebi.ac.uk/metagenomics/api/v1/analyses/MGYA00358907/file/SRR2297143_MERGED_FASTQ_SSU_OTU.tsv	Root-Environmental-Aquatic-Marine-Coastal-Sediment
SRR6746177	MGYA00202702	https://www.ebi.ac.uk/metagenomics/api/v1/analyses/MGYA00202702/file/SRR6746177_MERGED_FASTQ_SSU_OTU.tsv	Root-Environmental-Aquatic-Marine-Coastal-Sediment
SRR6745871	MGYA00202538	https://www.ebi.ac.uk/metagenomics/api/v1/analyses/MGYA00202538/file/SRR6745871_MERGED_FASTQ_SSU_OTU.tsv	Root-Environmental-Aquatic-Marine-Coastal-Sediment
SRR6745403	MGYA00202751	https://www.ebi.ac.uk/metagenomics/api/v1/analyses/MGYA00202751/file/SRR6745403_MERGED_FASTQ_SSU_OTU.tsv	Root-Environmental-Aquatic-Marine-Coastal-Sediment
SRR6746516	MGYA00202594	https://www.ebi.ac.uk/metagenomics/api/v1/analyses/MGYA00202594/file/SRR6746516_MERGED_FASTQ_SSU_OTU.tsv	Root-Environmental-Aquatic-Marine-Coastal-Sediment
ERR330057	MGYA00358015	https://www.ebi.ac.uk/metagenomics/api/v1/analyses/MGYA00358015/file/ERR330057_FASTQ_SSU_OTU.tsv	Root-Environmental-Aquatic-Marine-Coastal-Sediment
SRR6745375	MGYA00202537	https://www.ebi.ac.uk/metagenomics/api/v1/analyses/MGYA00202537/file/SRR6745375_MERGED_FASTQ_SSU_OTU.tsv	Root-Environmental-Aquatic-Marine-Coastal-Sediment
SRR6745984	MGYA00202918	https://www.ebi.ac.uk/metagenomics/api/v1/analyses/MGYA00202918/file/SRR6745984_MERGED_FASTQ_SSU_OTU.tsv	Root-Environmental-Aquatic-Marine-Coastal-Sediment
SRR6746082	MGYA00202645	https://www.ebi.ac.uk/metagenomics/api/v1/analyses/MGYA00202645/file/SRR6746082_MERGED_FASTQ_SSU_OTU.tsv	Root-Environmental-Aquatic-Marine-Coastal-Sediment
SRR6746053	MGYA00202975	https://www.ebi.ac.uk/metagenomics/api/v1/analyses/MGYA00202975/file/SRR6746053_MERGED_FASTQ_SSU_OTU.tsv	Root-Environmental-Aquatic-Marine-Coastal-Sediment
SRR6745955	MGYA00202697	https://www.ebi.ac.uk/metagenomics/api/v1/analyses/MGYA00202697/file/SRR6745955_MERGED_FASTQ_SSU_OTU.tsv	Root-Environmental-Aquatic-Marine-Coastal-Sediment
SRR6172358	MGYA00362320	https://www.ebi.ac.uk/metagenomics/api/v1/analyses/MGYA00362320/file/SRR6172358_MERGED_FASTQ_SSU_OTU.tsv	Root-Environmental-Aquatic-Marine-Coastal-Sediment
SRR6745983	MGYA00202573	https://www.ebi.ac.uk/metagenomics/api/v1/analyses/MGYA00202573/file/SRR6745983_MERGED_FASTQ_SSU_OTU.tsv	Root-Environmental-Aquatic-Marine-Coastal-Sediment
SRR6746085	MGYA00202826	https://www.ebi.ac.uk/metagenomics/api/v1/analyses/MGYA00202826/file/SRR6746085_MERGED_FASTQ_SSU_OTU.tsv	Root-Environmental-Aquatic-Marine-Coastal-Sediment
SRR6746054	MGYA00202801	https://www.ebi.ac.uk/metagenomics/api/v1/analyses/MGYA00202801/file/SRR6746054_MERGED_FASTQ_SSU_OTU.tsv	Root-Environmental-Aquatic-Marine-Coastal-Sediment
SRR6745952	MGYA00202961	https://www.ebi.ac.uk/metagenomics/api/v1/analyses/MGYA00202961/file/SRR6745952_MERGED_FASTQ_SSU_OTU.tsv	Root-Environmental-Aquatic-Marine-Coastal-Sediment
SRR2297138	MGYA00358902	https://www.ebi.ac.uk/metagenomics/api/v1/analyses/MGYA00358902/file/SRR2297138_MERGED_FASTQ_SSU_OTU.tsv	Root-Environmental-Aquatic-Marine-Coastal-Sediment
SRR2855893	MGYA00359215	https://www.ebi.ac.uk/metagenomics/api/v1/analyses/MGYA00359215/file/SRR2855893_MERGED_FASTQ_SSU_OTU.tsv	Root-Environmental-Aquatic-Marine-Coastal-Sediment
SRR6746498	MGYA00202964	https://www.ebi.ac.uk/metagenomics/api/v1/analyses/MGYA00202964/file/SRR6746498_MERGED_FASTQ_SSU_OTU.tsv	Root-Environmental-Aquatic-Marine-Coastal-Sediment
SRR4300302	MGYA00360261	https://www.ebi.ac.uk/metagenomics/api/v1/analyses/MGYA00360261/file/SRR4300302_MERGED_FASTQ_SSU_OTU.tsv	Root-Environmental-Aquatic-Marine-Coastal-Sediment
SRR6746028	MGYA00202979	https://www.ebi.ac.uk/metagenomics/api/v1/analyses/MGYA00202979/file/SRR6746028_MERGED_FASTQ_SSU_OTU.tsv	Root-Environmental-Aquatic-Marine-Coastal-Sediment
SRR1258345	MGYA00358468	https://www.ebi.ac.uk/metagenomics/api/v1/analyses/MGYA00358468/file/SRR1258345_FASTQ_SSU_OTU.tsv	Root-Environmental-Aquatic-Marine-Coastal-Sediment
SRR6746170	MGYA00202841	https://www.ebi.ac.uk/metagenomics/api/v1/analyses/MGYA00202841/file/SRR6746170_MERGED_FASTQ_SSU_OTU.tsv	Root-Environmental-Aquatic-Marine-Coastal-Sediment
SRR2297144	MGYA00358908	https://www.ebi.ac.uk/metagenomics/api/v1/analyses/MGYA00358908/file/SRR2297144_MERGED_FASTQ_SSU_OTU.tsv	Root-Environmental-Aquatic-Marine-Coastal-Sediment
SRR6745404	MGYA00202766	https://www.ebi.ac.uk/metagenomics/api/v1/analyses/MGYA00202766/file/SRR6745404_MERGED_FASTQ_SSU_OTU.tsv	Root-Environmental-Aquatic-Marine-Coastal-Sediment
SRR6745876	MGYA00202771	https://www.ebi.ac.uk/metagenomics/api/v1/analyses/MGYA00202771/file/SRR6745876_MERGED_FASTQ_SSU_OTU.tsv	Root-Environmental-Aquatic-Marine-Coastal-Sediment
SRR1503977	MGYA00358532	https://www.ebi.ac.uk/metagenomics/api/v1/analyses/MGYA00358532/file/SRR1503977_FASTQ_SSU_OTU.tsv	Root-Environmental-Aquatic-Marine-Coastal-Sediment
SRR6746511	MGYA00202541	https://www.ebi.ac.uk/metagenomics/api/v1/analyses/MGYA00202541/file/SRR6746511_MERGED_FASTQ_SSU_OTU.tsv	Root-Environmental-Aquatic-Marine-Coastal-Sediment
ERR330050	MGYA00358008	https://www.ebi.ac.uk/metagenomics/api/v1/analyses/MGYA00358008/file/ERR330050_FASTQ_SSU_OTU.tsv	Root-Environmental-Aquatic-Marine-Coastal-Sediment
SRR6745372	MGYA00203010	https://www.ebi.ac.uk/metagenomics/api/v1/analyses/MGYA00203010/file/SRR6745372_MERGED_FASTQ_SSU_OTU.tsv	Root-Environmental-Aquatic-Marine-Coastal-Sediment
SRR6746019	MGYA00202609	https://www.ebi.ac.uk/metagenomics/api/v1/analyses/MGYA00202609/file/SRR6746019_MERGED_FASTQ_SSU_OTU.tsv	Root-Environmental-Aquatic-Marine-Coastal-Sediment
SRR6746478	MGYA00202600	https://www.ebi.ac.uk/metagenomics/api/v1/analyses/MGYA00202600/file/SRR6746478_MERGED_FASTQ_SSU_OTU.tsv	Root-Environmental-Aquatic-Marine-Coastal-Sediment
SRR6745343	MGYA00202807	https://www.ebi.ac.uk/metagenomics/api/v1/analyses/MGYA00202807/file/SRR6745343_MERGED_FASTQ_SSU_OTU.tsv	Root-Environmental-Aquatic-Marine-Coastal-Sediment
SRR6746190	MGYA00202746	https://www.ebi.ac.uk/metagenomics/api/v1/analyses/MGYA00202746/file/SRR6746190_MERGED_FASTQ_SSU_OTU.tsv	Root-Environmental-Aquatic-Marine-Coastal-Sediment
SRR6746141	MGYA00202903	https://www.ebi.ac.uk/metagenomics/api/v1/analyses/MGYA00202903/file/SRR6746141_MERGED_FASTQ_SSU_OTU.tsv	Root-Environmental-Aquatic-Marine-Coastal-Sediment
SRR2297175	MGYA00358939	https://www.ebi.ac.uk/metagenomics/api/v1/analyses/MGYA00358939/file/SRR2297175_MERGED_FASTQ_SSU_OTU.tsv	Root-Environmental-Aquatic-Marine-Coastal-Sediment
SRR6746520	MGYA00202758	https://www.ebi.ac.uk/metagenomics/api/v1/analyses/MGYA00202758/file/SRR6746520_MERGED_FASTQ_SSU_OTU.tsv	Root-Environmental-Aquatic-Marine-Coastal-Sediment
SRR6745435	MGYA00202689	https://www.ebi.ac.uk/metagenomics/api/v1/analyses/MGYA00202689/file/SRR6745435_MERGED_FASTQ_SSU_OTU.tsv	Root-Environmental-Aquatic-Marine-Coastal-Sediment
SRR6745847	MGYA00202997	https://www.ebi.ac.uk/metagenomics/api/v1/analyses/MGYA00202997/file/SRR6745847_MERGED_FASTQ_SSU_OTU.tsv	Root-Environmental-Aquatic-Marine-Coastal-Sediment
SRR6745392	MGYA00203046	https://www.ebi.ac.uk/metagenomics/api/v1/analyses/MGYA00203046/file/SRR6745392_MERGED_FASTQ_SSU_OTU.tsv	Root-Environmental-Aquatic-Marine-Coastal-Sediment
SRR6746065	MGYA00202995	https://www.ebi.ac.uk/metagenomics/api/v1/analyses/MGYA00202995/file/SRR6746065_MERGED_FASTQ_SSU_OTU.tsv	Root-Environmental-Aquatic-Marine-Coastal-Sediment
SRR6745963	MGYA00203112	https://www.ebi.ac.uk/metagenomics/api/v1/analyses/MGYA00203112/file/SRR6745963_MERGED_FASTQ_SSU_OTU.tsv	Root-Environmental-Aquatic-Marine-Coastal-Sediment
SRR5227115	MGYA00360674	https://www.ebi.ac.uk/metagenomics/api/v1/analyses/MGYA00360674/file/SRR5227115_FASTQ_SSU_OTU.tsv	Root-Environmental-Aquatic-Marine-Coastal-Sediment
SRR3355078	MGYA00359647	https://www.ebi.ac.uk/metagenomics/api/v1/analyses/MGYA00359647/file/SRR3355078_MERGED_FASTQ_SSU_OTU.tsv	Root-Environmental-Aquatic-Marine-Coastal-Sediment
SRR2297109	MGYA00358873	https://www.ebi.ac.uk/metagenomics/api/v1/analyses/MGYA00358873/file/SRR2297109_MERGED_FASTQ_SSU_OTU.tsv	Root-Environmental-Aquatic-Marine-Coastal-Sediment
SRR6746062	MGYA00202552	https://www.ebi.ac.uk/metagenomics/api/v1/analyses/MGYA00202552/file/SRR6746062_MERGED_FASTQ_SSU_OTU.tsv	Root-Environmental-Aquatic-Marine-Coastal-Sediment
SRR6745964	MGYA00202549	https://www.ebi.ac.uk/metagenomics/api/v1/analyses/MGYA00202549/file/SRR6745964_MERGED_FASTQ_SSU_OTU.tsv	Root-Environmental-Aquatic-Marine-Coastal-Sediment
SRR6745338	MGYA00202499	https://www.ebi.ac.uk/metagenomics/api/v1/analyses/MGYA00202499/file/SRR6745338_MERGED_FASTQ_SSU_OTU.tsv	Root-Environmental-Aquatic-Marine-Coastal-Sediment
SRR5227112	MGYA00360671	https://www.ebi.ac.uk/metagenomics/api/v1/analyses/MGYA00360671/file/SRR5227112_FASTQ_SSU_OTU.tsv	Root-Environmental-Aquatic-Marine-Coastal-Sediment
SRR6745788	MGYA00202775	https://www.ebi.ac.uk/metagenomics/api/v1/analyses/MGYA00202775/file/SRR6745788_MERGED_FASTQ_SSU_OTU.tsv	Root-Environmental-Aquatic-Marine-Coastal-Sediment
SRR2712920	MGYA00355958	https://www.ebi.ac.uk/metagenomics/api/v1/analyses/MGYA00355958/file/SRR2712920_FASTQ_SSU_OTU.tsv	Root-Environmental-Aquatic-Marine-Coastal-Sediment
SRR6745918	MGYA00202669	https://www.ebi.ac.uk/metagenomics/api/v1/analyses/MGYA00202669/file/SRR6745918_MERGED_FASTQ_SSU_OTU.tsv	Root-Environmental-Aquatic-Marine-Coastal-Sediment
SRR6745344	MGYA00203060	https://www.ebi.ac.uk/metagenomics/api/v1/analyses/MGYA00203060/file/SRR6745344_MERGED_FASTQ_SSU_OTU.tsv	Root-Environmental-Aquatic-Marine-Coastal-Sediment
SRR6745891	MGYA00202551	https://www.ebi.ac.uk/metagenomics/api/v1/analyses/MGYA00202551/file/SRR6745891_MERGED_FASTQ_SSU_OTU.tsv	Root-Environmental-Aquatic-Marine-Coastal-Sediment
SRR6746197	MGYA00202496	https://www.ebi.ac.uk/metagenomics/api/v1/analyses/MGYA00202496/file/SRR6746197_MERGED_FASTQ_SSU_OTU.tsv	Root-Environmental-Aquatic-Marine-Coastal-Sediment
SRR2297172	MGYA00358936	https://www.ebi.ac.uk/metagenomics/api/v1/analyses/MGYA00358936/file/SRR2297172_MERGED_FASTQ_SSU_OTU.tsv	Root-Environmental-Aquatic-Marine-Coastal-Sediment
SRR6746146	MGYA00202889	https://www.ebi.ac.uk/metagenomics/api/v1/analyses/MGYA00202889/file/SRR6746146_MERGED_FASTQ_SSU_OTU.tsv	Root-Environmental-Aquatic-Marine-Coastal-Sediment
SRR6746527	MGYA00202951	https://www.ebi.ac.uk/metagenomics/api/v1/analyses/MGYA00202951/file/SRR6746527_MERGED_FASTQ_SSU_OTU.tsv	Root-Environmental-Aquatic-Marine-Coastal-Sediment
SRR6745395	MGYA00202695	https://www.ebi.ac.uk/metagenomics/api/v1/analyses/MGYA00202695/file/SRR6745395_MERGED_FASTQ_SSU_OTU.tsv	Root-Environmental-Aquatic-Marine-Coastal-Sediment
SRR6745840	MGYA00203120	https://www.ebi.ac.uk/metagenomics/api/v1/analyses/MGYA00203120/file/SRR6745840_MERGED_FASTQ_SSU_OTU.tsv	Root-Environmental-Aquatic-Marine-Coastal-Sediment
SRR6745432	MGYA00203020	https://www.ebi.ac.uk/metagenomics/api/v1/analyses/MGYA00203020/file/SRR6745432_MERGED_FASTQ_SSU_OTU.tsv	Root-Environmental-Aquatic-Marine-Coastal-Sediment
SRR6745336	MGYA00202863	https://www.ebi.ac.uk/metagenomics/api/v1/analyses/MGYA00202863/file/SRR6745336_MERGED_FASTQ_SSU_OTU.tsv	Root-Environmental-Aquatic-Marine-Coastal-Sediment
SRR6746134	MGYA00202992	https://www.ebi.ac.uk/metagenomics/api/v1/analyses/MGYA00202992/file/SRR6746134_MERGED_FASTQ_SSU_OTU.tsv	Root-Environmental-Aquatic-Marine-Coastal-Sediment
SRR6746555	MGYA00202705	https://www.ebi.ac.uk/metagenomics/api/v1/analyses/MGYA00202705/file/SRR6746555_MERGED_FASTQ_SSU_OTU.tsv	Root-Environmental-Aquatic-Marine-Coastal-Sediment
SRR6745832	MGYA00202673	https://www.ebi.ac.uk/metagenomics/api/v1/analyses/MGYA00202673/file/SRR6745832_MERGED_FASTQ_SSU_OTU.tsv	Root-Environmental-Aquatic-Marine-Coastal-Sediment
SRR6746010	MGYA00202976	https://www.ebi.ac.uk/metagenomics/api/v1/analyses/MGYA00202976/file/SRR6746010_MERGED_FASTQ_SSU_OTU.tsv	Root-Environmental-Aquatic-Marine-Coastal-Sediment
SRR6746471	MGYA00202892	https://www.ebi.ac.uk/metagenomics/api/v1/analyses/MGYA00202892/file/SRR6746471_MERGED_FASTQ_SSU_OTU.tsv	Root-Environmental-Aquatic-Marine-Coastal-Sediment
SRR6745916	MGYA00202639	https://www.ebi.ac.uk/metagenomics/api/v1/analyses/MGYA00202639/file/SRR6745916_MERGED_FASTQ_SSU_OTU.tsv	Root-Environmental-Aquatic-Marine-Coastal-Sediment
SRR6746199	MGYA00202754	https://www.ebi.ac.uk/metagenomics/api/v1/analyses/MGYA00202754/file/SRR6746199_MERGED_FASTQ_SSU_OTU.tsv	Root-Environmental-Aquatic-Marine-Coastal-Sediment
SRR6746148	MGYA00202946	https://www.ebi.ac.uk/metagenomics/api/v1/analyses/MGYA00202946/file/SRR6746148_MERGED_FASTQ_SSU_OTU.tsv	Root-Environmental-Aquatic-Marine-Coastal-Sediment
SRR6746529	MGYA00203035	https://www.ebi.ac.uk/metagenomics/api/v1/analyses/MGYA00203035/file/SRR6746529_MERGED_FASTQ_SSU_OTU.tsv	Root-Environmental-Aquatic-Marine-Coastal-Sediment
SRR6746017	MGYA00202507	https://www.ebi.ac.uk/metagenomics/api/v1/analyses/MGYA00202507/file/SRR6746017_MERGED_FASTQ_SSU_OTU.tsv	Root-Environmental-Aquatic-Marine-Coastal-Sediment
SRR6746476	MGYA00202591	https://www.ebi.ac.uk/metagenomics/api/v1/analyses/MGYA00202591/file/SRR6746476_MERGED_FASTQ_SSU_OTU.tsv	Root-Environmental-Aquatic-Marine-Coastal-Sediment
SRR6745911	MGYA00202566	https://www.ebi.ac.uk/metagenomics/api/v1/analyses/MGYA00202566/file/SRR6745911_MERGED_FASTQ_SSU_OTU.tsv	Root-Environmental-Aquatic-Marine-Coastal-Sediment
SRR4300265	MGYA00360227	https://www.ebi.ac.uk/metagenomics/api/v1/analyses/MGYA00360227/file/SRR4300265_MERGED_FASTQ_SSU_OTU.tsv	Root-Environmental-Aquatic-Marine-Coastal-Sediment
SRR6745849	MGYA00202569	https://www.ebi.ac.uk/metagenomics/api/v1/analyses/MGYA00202569/file/SRR6745849_MERGED_FASTQ_SSU_OTU.tsv	Root-Environmental-Aquatic-Marine-Coastal-Sediment
SRR2855305	MGYA00359213	https://www.ebi.ac.uk/metagenomics/api/v1/analyses/MGYA00359213/file/SRR2855305_MERGED_FASTQ_SSU_OTU.tsv	Root-Environmental-Aquatic-Marine-Coastal-Sediment
SRR6745331	MGYA00202506	https://www.ebi.ac.uk/metagenomics/api/v1/analyses/MGYA00202506/file/SRR6745331_MERGED_FASTQ_SSU_OTU.tsv	Root-Environmental-Aquatic-Marine-Coastal-Sediment
SRR6172360	MGYA00362322	https://www.ebi.ac.uk/metagenomics/api/v1/analyses/MGYA00362322/file/SRR6172360_MERGED_FASTQ_SSU_OTU.tsv	Root-Environmental-Aquatic-Marine-Coastal-Sediment
SRR2297107	MGYA00358871	https://www.ebi.ac.uk/metagenomics/api/v1/analyses/MGYA00358871/file/SRR2297107_MERGED_FASTQ_SSU_OTU.tsv	Root-Environmental-Aquatic-Marine-Coastal-Sediment
SRR6746133	MGYA00202676	https://www.ebi.ac.uk/metagenomics/api/v1/analyses/MGYA00202676/file/SRR6746133_MERGED_FASTQ_SSU_OTU.tsv	Root-Environmental-Aquatic-Marine-Coastal-Sediment
SRR3355076	MGYA00359646	https://www.ebi.ac.uk/metagenomics/api/v1/analyses/MGYA00359646/file/SRR3355076_MERGED_FASTQ_SSU_OTU.tsv	Root-Environmental-Aquatic-Marine-Coastal-Sediment
SRR6746552	MGYA00202909	https://www.ebi.ac.uk/metagenomics/api/v1/analyses/MGYA00202909/file/SRR6746552_MERGED_FASTQ_SSU_OTU.tsv	Root-Environmental-Aquatic-Marine-Coastal-Sediment
SRR6745835	MGYA00202816	https://www.ebi.ac.uk/metagenomics/api/v1/analyses/MGYA00202816/file/SRR6745835_MERGED_FASTQ_SSU_OTU.tsv	Root-Environmental-Aquatic-Marine-Coastal-Sediment
SRR6746492	MGYA00202576	https://www.ebi.ac.uk/metagenomics/api/v1/analyses/MGYA00202576/file/SRR6746492_MERGED_FASTQ_SSU_OTU.tsv	Root-Environmental-Aquatic-Marine-Coastal-Sediment
SRR6517612	MGYA00362477	https://www.ebi.ac.uk/metagenomics/api/v1/analyses/MGYA00362477/file/SRR6517612_MERGED_FASTQ_SSU_OTU.tsv	Root-Environmental-Aquatic-Marine-Coastal-Sediment
SRR6745924	MGYA00202815	https://www.ebi.ac.uk/metagenomics/api/v1/analyses/MGYA00202815/file/SRR6745924_MERGED_FASTQ_SSU_OTU.tsv	Root-Environmental-Aquatic-Marine-Coastal-Sediment
SRR6746022	MGYA00202879	https://www.ebi.ac.uk/metagenomics/api/v1/analyses/MGYA00202879/file/SRR6746022_MERGED_FASTQ_SSU_OTU.tsv	Root-Environmental-Aquatic-Marine-Coastal-Sediment
SRR4300281	MGYA00360242	https://www.ebi.ac.uk/metagenomics/api/v1/analyses/MGYA00360242/file/SRR4300281_MERGED_FASTQ_SSU_OTU.tsv	Root-Environmental-Aquatic-Marine-Coastal-Sediment
SRR6745378	MGYA00202625	https://www.ebi.ac.uk/metagenomics/api/v1/analyses/MGYA00202625/file/SRR6745378_MERGED_FASTQ_SSU_OTU.tsv	Root-Environmental-Aquatic-Marine-Coastal-Sediment
SRR6172329	MGYA00362291	https://www.ebi.ac.uk/metagenomics/api/v1/analyses/MGYA00362291/file/SRR6172329_MERGED_FASTQ_SSU_OTU.tsv	Root-Environmental-Aquatic-Marine-Coastal-Sediment
SRR4436297	MGYA00213055	https://www.ebi.ac.uk/metagenomics/api/v1/analyses/MGYA00213055/file/SRR4436297_FASTQ_SSU_OTU.tsv	Root-Environmental-Aquatic-Marine-Coastal-Sediment
SRR6745989	MGYA00202871	https://www.ebi.ac.uk/metagenomics/api/v1/analyses/MGYA00202871/file/SRR6745989_MERGED_FASTQ_SSU_OTU.tsv	Root-Environmental-Aquatic-Marine-Coastal-Sediment
SRR6745958	MGYA00202934	https://www.ebi.ac.uk/metagenomics/api/v1/analyses/MGYA00202934/file/SRR6745958_MERGED_FASTQ_SSU_OTU.tsv	Root-Environmental-Aquatic-Marine-Coastal-Sediment
SRR1258333	MGYA00358462	https://www.ebi.ac.uk/metagenomics/api/v1/analyses/MGYA00358462/file/SRR1258333_FASTQ_SSU_OTU.tsv	Root-Environmental-Aquatic-Marine-Coastal-Sediment
SRR6746567	MGYA00203070	https://www.ebi.ac.uk/metagenomics/api/v1/analyses/MGYA00203070/file/SRR6746567_MERGED_FASTQ_SSU_OTU.tsv	Root-Environmental-Aquatic-Marine-Coastal-Sediment
SRR2855899	MGYA00359217	https://www.ebi.ac.uk/metagenomics/api/v1/analyses/MGYA00359217/file/SRR2855899_MERGED_FASTQ_SSU_OTU.tsv	Root-Environmental-Aquatic-Marine-Coastal-Sediment
SRR6745800	MGYA00202728	https://www.ebi.ac.uk/metagenomics/api/v1/analyses/MGYA00202728/file/SRR6745800_MERGED_FASTQ_SSU_OTU.tsv	Root-Environmental-Aquatic-Marine-Coastal-Sediment
SRR6746106	MGYA00202615	https://www.ebi.ac.uk/metagenomics/api/v1/analyses/MGYA00202615/file/SRR6746106_MERGED_FASTQ_SSU_OTU.tsv	Root-Environmental-Aquatic-Marine-Coastal-Sediment
SRR2297132	MGYA00358896	https://www.ebi.ac.uk/metagenomics/api/v1/analyses/MGYA00358896/file/SRR2297132_MERGED_FASTQ_SSU_OTU.tsv	Root-Environmental-Aquatic-Marine-Coastal-Sediment
SRR6172355	MGYA00362317	https://www.ebi.ac.uk/metagenomics/api/v1/analyses/MGYA00362317/file/SRR6172355_MERGED_FASTQ_SSU_OTU.tsv	Root-Environmental-Aquatic-Marine-Coastal-Sediment
SRR6746211	MGYA00202624	https://www.ebi.ac.uk/metagenomics/api/v1/analyses/MGYA00202624/file/SRR6746211_MERGED_FASTQ_SSU_OTU.tsv	Root-Environmental-Aquatic-Marine-Coastal-Sediment
ERR330026	MGYA00357984	https://www.ebi.ac.uk/metagenomics/api/v1/analyses/MGYA00357984/file/ERR330026_FASTQ_SSU_OTU.tsv	Root-Environmental-Aquatic-Marine-Coastal-Sediment
SRR6746088	MGYA00203033	https://www.ebi.ac.uk/metagenomics/api/v1/analyses/MGYA00203033/file/SRR6746088_MERGED_FASTQ_SSU_OTU.tsv	Root-Environmental-Aquatic-Marine-Coastal-Sediment
SRR4436290	MGYA00213037	https://www.ebi.ac.uk/metagenomics/api/v1/analyses/MGYA00213037/file/SRR4436290_FASTQ_SSU_OTU.tsv	Root-Environmental-Aquatic-Marine-Coastal-Sediment
SRR1258334	MGYA00358463	https://www.ebi.ac.uk/metagenomics/api/v1/analyses/MGYA00358463/file/SRR1258334_FASTQ_SSU_OTU.tsv	Root-Environmental-Aquatic-Marine-Coastal-Sediment
SRR6746560	MGYA00202515	https://www.ebi.ac.uk/metagenomics/api/v1/analyses/MGYA00202515/file/SRR6746560_MERGED_FASTQ_SSU_OTU.tsv	Root-Environmental-Aquatic-Marine-Coastal-Sediment
SRR6745807	MGYA00203088	https://www.ebi.ac.uk/metagenomics/api/v1/analyses/MGYA00203088/file/SRR6745807_MERGED_FASTQ_SSU_OTU.tsv	Root-Environmental-Aquatic-Marine-Coastal-Sediment
SRR2297135	MGYA00358899	https://www.ebi.ac.uk/metagenomics/api/v1/analyses/MGYA00358899/file/SRR2297135_MERGED_FASTQ_SSU_OTU.tsv	Root-Environmental-Aquatic-Marine-Coastal-Sediment
SRR6746101	MGYA00202878	https://www.ebi.ac.uk/metagenomics/api/v1/analyses/MGYA00202878/file/SRR6746101_MERGED_FASTQ_SSU_OTU.tsv	Root-Environmental-Aquatic-Marine-Coastal-Sediment
SRR6172352	MGYA00362314	https://www.ebi.ac.uk/metagenomics/api/v1/analyses/MGYA00362314/file/SRR6172352_MERGED_FASTQ_SSU_OTU.tsv	Root-Environmental-Aquatic-Marine-Coastal-Sediment
SRR6746216	MGYA00202907	https://www.ebi.ac.uk/metagenomics/api/v1/analyses/MGYA00202907/file/SRR6746216_MERGED_FASTQ_SSU_OTU.tsv	Root-Environmental-Aquatic-Marine-Coastal-Sediment
ERR330021	MGYA00357979	https://www.ebi.ac.uk/metagenomics/api/v1/analyses/MGYA00357979/file/ERR330021_FASTQ_SSU_OTU.tsv	Root-Environmental-Aquatic-Marine-Coastal-Sediment
SRR6746495	MGYA00202685	https://www.ebi.ac.uk/metagenomics/api/v1/analyses/MGYA00202685/file/SRR6746495_MERGED_FASTQ_SSU_OTU.tsv	Root-Environmental-Aquatic-Marine-Coastal-Sediment
SRR6745923	MGYA00202857	https://www.ebi.ac.uk/metagenomics/api/v1/analyses/MGYA00202857/file/SRR6745923_MERGED_FASTQ_SSU_OTU.tsv	Root-Environmental-Aquatic-Marine-Coastal-Sediment
SRR6746025	MGYA00202864	https://www.ebi.ac.uk/metagenomics/api/v1/analyses/MGYA00202864/file/SRR6746025_MERGED_FASTQ_SSU_OTU.tsv	Root-Environmental-Aquatic-Marine-Coastal-Sediment
SRR6745409	MGYA00202681	https://www.ebi.ac.uk/metagenomics/api/v1/analyses/MGYA00202681/file/SRR6745409_MERGED_FASTQ_SSU_OTU.tsv	Root-Environmental-Aquatic-Marine-Coastal-Sediment
SRR2297149	MGYA00358913	https://www.ebi.ac.uk/metagenomics/api/v1/analyses/MGYA00358913/file/SRR2297149_MERGED_FASTQ_SSU_OTU.tsv	Root-Environmental-Aquatic-Marine-Coastal-Sediment
SRR4300286	MGYA00360246	https://www.ebi.ac.uk/metagenomics/api/v1/analyses/MGYA00360246/file/SRR4300286_MERGED_FASTQ_SSU_OTU.tsv	Root-Environmental-Aquatic-Marine-Coastal-Sediment
SRR6746086	MGYA00202613	https://www.ebi.ac.uk/metagenomics/api/v1/analyses/MGYA00202613/file/SRR6746086_MERGED_FASTQ_SSU_OTU.tsv	Root-Environmental-Aquatic-Marine-Coastal-Sediment
SRR6745980	MGYA00203096	https://www.ebi.ac.uk/metagenomics/api/v1/analyses/MGYA00203096/file/SRR6745980_MERGED_FASTQ_SSU_OTU.tsv	Root-Environmental-Aquatic-Marine-Coastal-Sediment
SRR6745951	MGYA00202611	https://www.ebi.ac.uk/metagenomics/api/v1/analyses/MGYA00202611/file/SRR6745951_MERGED_FASTQ_SSU_OTU.tsv	Root-Environmental-Aquatic-Marine-Coastal-Sediment
SRR6746057	MGYA00202764	https://www.ebi.ac.uk/metagenomics/api/v1/analyses/MGYA00202764/file/SRR6746057_MERGED_FASTQ_SSU_OTU.tsv	Root-Environmental-Aquatic-Marine-Coastal-Sediment
SRR6745809	MGYA00202869	https://www.ebi.ac.uk/metagenomics/api/v1/analyses/MGYA00202869/file/SRR6745809_MERGED_FASTQ_SSU_OTU.tsv	Root-Environmental-Aquatic-Marine-Coastal-Sediment
SRR6746218	MGYA00202926	https://www.ebi.ac.uk/metagenomics/api/v1/analyses/MGYA00202926/file/SRR6746218_MERGED_FASTQ_SSU_OTU.tsv	Root-Environmental-Aquatic-Marine-Coastal-Sediment
SRR4300301	MGYA00360260	https://www.ebi.ac.uk/metagenomics/api/v1/analyses/MGYA00360260/file/SRR4300301_MERGED_FASTQ_SSU_OTU.tsv	Root-Environmental-Aquatic-Marine-Coastal-Sediment
SRR6746512	MGYA00202955	https://www.ebi.ac.uk/metagenomics/api/v1/analyses/MGYA00202955/file/SRR6746512_MERGED_FASTQ_SSU_OTU.tsv	Root-Environmental-Aquatic-Marine-Coastal-Sediment
SRR1503974	MGYA00358529	https://www.ebi.ac.uk/metagenomics/api/v1/analyses/MGYA00358529/file/SRR1503974_FASTQ_SSU_OTU.tsv	Root-Environmental-Aquatic-Marine-Coastal-Sediment
SRR6745875	MGYA00202865	https://www.ebi.ac.uk/metagenomics/api/v1/analyses/MGYA00202865/file/SRR6745875_MERGED_FASTQ_SSU_OTU.tsv	Root-Environmental-Aquatic-Marine-Coastal-Sediment
SRR6745407	MGYA00202670	https://www.ebi.ac.uk/metagenomics/api/v1/analyses/MGYA00202670/file/SRR6745407_MERGED_FASTQ_SSU_OTU.tsv	Root-Environmental-Aquatic-Marine-Coastal-Sediment
SRR6746173	MGYA00202768	https://www.ebi.ac.uk/metagenomics/api/v1/analyses/MGYA00202768/file/SRR6746173_MERGED_FASTQ_SSU_OTU.tsv	Root-Environmental-Aquatic-Marine-Coastal-Sediment
SRR2297147	MGYA00358911	https://www.ebi.ac.uk/metagenomics/api/v1/analyses/MGYA00358911/file/SRR2297147_MERGED_FASTQ_SSU_OTU.tsv	Root-Environmental-Aquatic-Marine-Coastal-Sediment
SRR4300288	MGYA00360248	https://www.ebi.ac.uk/metagenomics/api/v1/analyses/MGYA00360248/file/SRR4300288_MERGED_FASTQ_SSU_OTU.tsv	Root-Environmental-Aquatic-Marine-Coastal-Sediment
SRR6745371	MGYA00202500	https://www.ebi.ac.uk/metagenomics/api/v1/analyses/MGYA00202500/file/SRR6745371_MERGED_FASTQ_SSU_OTU.tsv	Root-Environmental-Aquatic-Marine-Coastal-Sediment
SRR650828	MGYA00356177	https://www.ebi.ac.uk/metagenomics/api/v1/analyses/MGYA00356177/file/SRR650828_FASTQ_SSU_OTU.tsv	Root-Environmental-Aquatic-Marine-Coastal-Sediment
ERR330053	MGYA00358011	https://www.ebi.ac.uk/metagenomics/api/v1/analyses/MGYA00358011/file/ERR330053_FASTQ_SSU_OTU.tsv	Root-Environmental-Aquatic-Marine-Coastal-Sediment
SRR2713037	MGYA00355961	https://www.ebi.ac.uk/metagenomics/api/v1/analyses/MGYA00355961/file/SRR2713037_FASTQ_SSU_OTU.tsv	Root-Environmental-Aquatic-Marine-Coastal-Sediment
SRR1258341	MGYA00358464	https://www.ebi.ac.uk/metagenomics/api/v1/analyses/MGYA00358464/file/SRR1258341_FASTQ_SSU_OTU.tsv	Root-Environmental-Aquatic-Marine-Coastal-Sediment
SRR6746515	MGYA00202936	https://www.ebi.ac.uk/metagenomics/api/v1/analyses/MGYA00202936/file/SRR6746515_MERGED_FASTQ_SSU_OTU.tsv	Root-Environmental-Aquatic-Marine-Coastal-Sediment
SRR6745400	MGYA00202553	https://www.ebi.ac.uk/metagenomics/api/v1/analyses/MGYA00202553/file/SRR6745400_MERGED_FASTQ_SSU_OTU.tsv	Root-Environmental-Aquatic-Marine-Coastal-Sediment
SRR1503973	MGYA00358528	https://www.ebi.ac.uk/metagenomics/api/v1/analyses/MGYA00358528/file/SRR1503973_FASTQ_SSU_OTU.tsv	Root-Environmental-Aquatic-Marine-Coastal-Sediment
SRR6745872	MGYA00202678	https://www.ebi.ac.uk/metagenomics/api/v1/analyses/MGYA00202678/file/SRR6745872_MERGED_FASTQ_SSU_OTU.tsv	Root-Environmental-Aquatic-Marine-Coastal-Sediment
SRR2297140	MGYA00358904	https://www.ebi.ac.uk/metagenomics/api/v1/analyses/MGYA00358904/file/SRR2297140_MERGED_FASTQ_SSU_OTU.tsv	Root-Environmental-Aquatic-Marine-Coastal-Sediment
SRR6746174	MGYA00202844	https://www.ebi.ac.uk/metagenomics/api/v1/analyses/MGYA00202844/file/SRR6746174_MERGED_FASTQ_SSU_OTU.tsv	Root-Environmental-Aquatic-Marine-Coastal-Sediment
SRR6745376	MGYA00202583	https://www.ebi.ac.uk/metagenomics/api/v1/analyses/MGYA00202583/file/SRR6745376_MERGED_FASTQ_SSU_OTU.tsv	Root-Environmental-Aquatic-Marine-Coastal-Sediment
SRR6172327	MGYA00362289	https://www.ebi.ac.uk/metagenomics/api/v1/analyses/MGYA00362289/file/SRR6172327_MERGED_FASTQ_SSU_OTU.tsv	Root-Environmental-Aquatic-Marine-Coastal-Sediment
ERR330054	MGYA00358012	https://www.ebi.ac.uk/metagenomics/api/v1/analyses/MGYA00358012/file/ERR330054_FASTQ_SSU_OTU.tsv	Root-Environmental-Aquatic-Marine-Coastal-Sediment
SRR6746081	MGYA00202915	https://www.ebi.ac.uk/metagenomics/api/v1/analyses/MGYA00202915/file/SRR6746081_MERGED_FASTQ_SSU_OTU.tsv	Root-Environmental-Aquatic-Marine-Coastal-Sediment
SRR6745987	MGYA00203019	https://www.ebi.ac.uk/metagenomics/api/v1/analyses/MGYA00203019/file/SRR6745987_MERGED_FASTQ_SSU_OTU.tsv	Root-Environmental-Aquatic-Marine-Coastal-Sediment
SRR4436299	MGYA00213039	https://www.ebi.ac.uk/metagenomics/api/v1/analyses/MGYA00213039/file/SRR4436299_FASTQ_SSU_OTU.tsv	Root-Environmental-Aquatic-Marine-Coastal-Sediment
SRR6745956	MGYA00202629	https://www.ebi.ac.uk/metagenomics/api/v1/analyses/MGYA00202629/file/SRR6745956_MERGED_FASTQ_SSU_OTU.tsv	Root-Environmental-Aquatic-Marine-Coastal-Sediment
SRR6746050	MGYA00202848	https://www.ebi.ac.uk/metagenomics/api/v1/analyses/MGYA00202848/file/SRR6746050_MERGED_FASTQ_SSU_OTU.tsv	Root-Environmental-Aquatic-Marine-Coastal-Sediment
SRR6746569	MGYA00203044	https://www.ebi.ac.uk/metagenomics/api/v1/analyses/MGYA00203044/file/SRR6746569_MERGED_FASTQ_SSU_OTU.tsv	Root-Environmental-Aquatic-Marine-Coastal-Sediment
SRR6746108	MGYA00202821	https://www.ebi.ac.uk/metagenomics/api/v1/analyses/MGYA00202821/file/SRR6746108_MERGED_FASTQ_SSU_OTU.tsv	Root-Environmental-Aquatic-Marine-Coastal-Sediment
ERR330028	MGYA00357986	https://www.ebi.ac.uk/metagenomics/api/v1/analyses/MGYA00357986/file/ERR330028_FASTQ_SSU_OTU.tsv	Root-Environmental-Aquatic-Marine-Coastal-Sediment
SRR2297180	MGYA00358944	https://www.ebi.ac.uk/metagenomics/api/v1/analyses/MGYA00358944/file/SRR2297180_MERGED_FASTQ_SSU_OTU.tsv	Root-Environmental-Aquatic-Marine-Coastal-Sediment
ERR330045	MGYA00358003	https://www.ebi.ac.uk/metagenomics/api/v1/analyses/MGYA00358003/file/ERR330045_FASTQ_SSU_OTU.tsv	Root-Environmental-Aquatic-Marine-Coastal-Sediment
SRR6172336	MGYA00362298	https://www.ebi.ac.uk/metagenomics/api/v1/analyses/MGYA00362298/file/SRR6172336_MERGED_FASTQ_SSU_OTU.tsv	Root-Environmental-Aquatic-Marine-Coastal-Sediment
SRR6745367	MGYA00202742	https://www.ebi.ac.uk/metagenomics/api/v1/analyses/MGYA00202742/file/SRR6745367_MERGED_FASTQ_SSU_OTU.tsv	Root-Environmental-Aquatic-Marine-Coastal-Sediment
SRR6745863	MGYA00202612	https://www.ebi.ac.uk/metagenomics/api/v1/analyses/MGYA00202612/file/SRR6745863_MERGED_FASTQ_SSU_OTU.tsv	Root-Environmental-Aquatic-Marine-Coastal-Sediment
SRR6745411	MGYA00203081	https://www.ebi.ac.uk/metagenomics/api/v1/analyses/MGYA00203081/file/SRR6745411_MERGED_FASTQ_SSU_OTU.tsv	Root-Environmental-Aquatic-Marine-Coastal-Sediment
SRR6746504	MGYA00203090	https://www.ebi.ac.uk/metagenomics/api/v1/analyses/MGYA00203090/file/SRR6746504_MERGED_FASTQ_SSU_OTU.tsv	Root-Environmental-Aquatic-Marine-Coastal-Sediment
SRR6746165	MGYA00202602	https://www.ebi.ac.uk/metagenomics/api/v1/analyses/MGYA00202602/file/SRR6746165_MERGED_FASTQ_SSU_OTU.tsv	Root-Environmental-Aquatic-Marine-Coastal-Sediment
SRR2297151	MGYA00358915	https://www.ebi.ac.uk/metagenomics/api/v1/analyses/MGYA00358915/file/SRR2297151_MERGED_FASTQ_SSU_OTU.tsv	Root-Environmental-Aquatic-Marine-Coastal-Sediment
ERR330039	MGYA00357997	https://www.ebi.ac.uk/metagenomics/api/v1/analyses/MGYA00357997/file/ERR330039_FASTQ_SSU_OTU.tsv	Root-Environmental-Aquatic-Marine-Coastal-Sediment
SRR4436301	MGYA00213040	https://www.ebi.ac.uk/metagenomics/api/v1/analyses/MGYA00213040/file/SRR4436301_FASTQ_SSU_OTU.tsv	Root-Environmental-Aquatic-Marine-Coastal-Sediment
SRR6746119	MGYA00202503	https://www.ebi.ac.uk/metagenomics/api/v1/analyses/MGYA00202503/file/SRR6746119_MERGED_FASTQ_SSU_OTU.tsv	Root-Environmental-Aquatic-Marine-Coastal-Sediment
SRR3355024	MGYA00359639	https://www.ebi.ac.uk/metagenomics/api/v1/analyses/MGYA00359639/file/SRR3355024_MERGED_FASTQ_SSU_OTU.tsv	Root-Environmental-Aquatic-Marine-Coastal-Sediment
SRR6745947	MGYA00202657	https://www.ebi.ac.uk/metagenomics/api/v1/analyses/MGYA00202657/file/SRR6745947_MERGED_FASTQ_SSU_OTU.tsv	Root-Environmental-Aquatic-Marine-Coastal-Sediment
SRR6746041	MGYA00202674	https://www.ebi.ac.uk/metagenomics/api/v1/analyses/MGYA00202674/file/SRR6746041_MERGED_FASTQ_SSU_OTU.tsv	Root-Environmental-Aquatic-Marine-Coastal-Sediment
SRR6746090	MGYA00202947	https://www.ebi.ac.uk/metagenomics/api/v1/analyses/MGYA00202947/file/SRR6746090_MERGED_FASTQ_SSU_OTU.tsv	Root-Environmental-Aquatic-Marine-Coastal-Sediment
SRR4436288	MGYA00213043	https://www.ebi.ac.uk/metagenomics/api/v1/analyses/MGYA00213043/file/SRR4436288_FASTQ_SSU_OTU.tsv	Root-Environmental-Aquatic-Marine-Coastal-Sediment
SRR6745996	MGYA00202761	https://www.ebi.ac.uk/metagenomics/api/v1/analyses/MGYA00202761/file/SRR6745996_MERGED_FASTQ_SSU_OTU.tsv	Root-Environmental-Aquatic-Marine-Coastal-Sediment
SRR6746209	MGYA00203007	https://www.ebi.ac.uk/metagenomics/api/v1/analyses/MGYA00203007/file/SRR6746209_MERGED_FASTQ_SSU_OTU.tsv	Root-Environmental-Aquatic-Marine-Coastal-Sediment
SRR2856994	MGYA00359234	https://www.ebi.ac.uk/metagenomics/api/v1/analyses/MGYA00359234/file/SRR2856994_MERGED_FASTQ_SSU_OTU.tsv	Root-Environmental-Aquatic-Marine-Coastal-Sediment
SRR4436306	MGYA00213050	https://www.ebi.ac.uk/metagenomics/api/v1/analyses/MGYA00213050/file/SRR4436306_FASTQ_SSU_OTU.tsv	Root-Environmental-Aquatic-Marine-Coastal-Sediment
SRR6745818	MGYA00202762	https://www.ebi.ac.uk/metagenomics/api/v1/analyses/MGYA00202762/file/SRR6745818_MERGED_FASTQ_SSU_OTU.tsv	Root-Environmental-Aquatic-Marine-Coastal-Sediment
SRR2856620	MGYA00359233	https://www.ebi.ac.uk/metagenomics/api/v1/analyses/MGYA00359233/file/SRR2856620_MERGED_FASTQ_SSU_OTU.tsv	Root-Environmental-Aquatic-Marine-Coastal-Sediment
SRR6745940	MGYA00202914	https://www.ebi.ac.uk/metagenomics/api/v1/analyses/MGYA00202914/file/SRR6745940_MERGED_FASTQ_SSU_OTU.tsv	Root-Environmental-Aquatic-Marine-Coastal-Sediment
SRR6746046	MGYA00202707	https://www.ebi.ac.uk/metagenomics/api/v1/analyses/MGYA00202707/file/SRR6746046_MERGED_FASTQ_SSU_OTU.tsv	Root-Environmental-Aquatic-Marine-Coastal-Sediment
SRR6746097	MGYA00202750	https://www.ebi.ac.uk/metagenomics/api/v1/analyses/MGYA00202750/file/SRR6746097_MERGED_FASTQ_SSU_OTU.tsv	Root-Environmental-Aquatic-Marine-Coastal-Sediment
SRR6745991	MGYA00202809	https://www.ebi.ac.uk/metagenomics/api/v1/analyses/MGYA00202809/file/SRR6745991_MERGED_FASTQ_SSU_OTU.tsv	Root-Environmental-Aquatic-Marine-Coastal-Sediment
SRR4300299	MGYA00360258	https://www.ebi.ac.uk/metagenomics/api/v1/analyses/MGYA00360258/file/SRR4300299_MERGED_FASTQ_SSU_OTU.tsv	Root-Environmental-Aquatic-Marine-Coastal-Sediment
SRR2297187	MGYA00358951	https://www.ebi.ac.uk/metagenomics/api/v1/analyses/MGYA00358951/file/SRR2297187_MERGED_FASTQ_SSU_OTU.tsv	Root-Environmental-Aquatic-Marine-Coastal-Sediment
ERR330042	MGYA00358000	https://www.ebi.ac.uk/metagenomics/api/v1/analyses/MGYA00358000/file/ERR330042_FASTQ_SSU_OTU.tsv	Root-Environmental-Aquatic-Marine-Coastal-Sediment
SRR6745360	MGYA00202717	https://www.ebi.ac.uk/metagenomics/api/v1/analyses/MGYA00202717/file/SRR6745360_MERGED_FASTQ_SSU_OTU.tsv	Root-Environmental-Aquatic-Marine-Coastal-Sediment
SRR6172331	MGYA00362293	https://www.ebi.ac.uk/metagenomics/api/v1/analyses/MGYA00362293/file/SRR6172331_MERGED_FASTQ_SSU_OTU.tsv	Root-Environmental-Aquatic-Marine-Coastal-Sediment
SRR6745416	MGYA00202680	https://www.ebi.ac.uk/metagenomics/api/v1/analyses/MGYA00202680/file/SRR6745416_MERGED_FASTQ_SSU_OTU.tsv	Root-Environmental-Aquatic-Marine-Coastal-Sediment
SRR6745864	MGYA00202900	https://www.ebi.ac.uk/metagenomics/api/v1/analyses/MGYA00202900/file/SRR6745864_MERGED_FASTQ_SSU_OTU.tsv	Root-Environmental-Aquatic-Marine-Coastal-Sediment
SRR6746503	MGYA00203069	https://www.ebi.ac.uk/metagenomics/api/v1/analyses/MGYA00203069/file/SRR6746503_MERGED_FASTQ_SSU_OTU.tsv	Root-Environmental-Aquatic-Marine-Coastal-Sediment
SRR2297156	MGYA00358920	https://www.ebi.ac.uk/metagenomics/api/v1/analyses/MGYA00358920/file/SRR2297156_MERGED_FASTQ_SSU_OTU.tsv	Root-Environmental-Aquatic-Marine-Coastal-Sediment
SRR6746162	MGYA00203075	https://www.ebi.ac.uk/metagenomics/api/v1/analyses/MGYA00203075/file/SRR6746162_MERGED_FASTQ_SSU_OTU.tsv	Root-Environmental-Aquatic-Marine-Coastal-Sediment
SRR6746207	MGYA00203113	https://www.ebi.ac.uk/metagenomics/api/v1/analyses/MGYA00203113/file/SRR6746207_MERGED_FASTQ_SSU_OTU.tsv	Root-Environmental-Aquatic-Marine-Coastal-Sediment
ERR330030	MGYA00357988	https://www.ebi.ac.uk/metagenomics/api/v1/analyses/MGYA00357988/file/ERR330030_FASTQ_SSU_OTU.tsv	Root-Environmental-Aquatic-Marine-Coastal-Sediment
SRR6172343	MGYA00362305	https://www.ebi.ac.uk/metagenomics/api/v1/analyses/MGYA00362305/file/SRR6172343_MERGED_FASTQ_SSU_OTU.tsv	Root-Environmental-Aquatic-Marine-Coastal-Sediment
SRR6745816	MGYA00202912	https://www.ebi.ac.uk/metagenomics/api/v1/analyses/MGYA00202912/file/SRR6745816_MERGED_FASTQ_SSU_OTU.tsv	Root-Environmental-Aquatic-Marine-Coastal-Sediment
SRR6746571	MGYA00202661	https://www.ebi.ac.uk/metagenomics/api/v1/analyses/MGYA00202661/file/SRR6746571_MERGED_FASTQ_SSU_OTU.tsv	Root-Environmental-Aquatic-Marine-Coastal-Sediment
SRR6746110	MGYA00202716	https://www.ebi.ac.uk/metagenomics/api/v1/analyses/MGYA00202716/file/SRR6746110_MERGED_FASTQ_SSU_OTU.tsv	Root-Environmental-Aquatic-Marine-Coastal-Sediment
SRR2297124	MGYA00358888	https://www.ebi.ac.uk/metagenomics/api/v1/analyses/MGYA00358888/file/SRR2297124_MERGED_FASTQ_SSU_OTU.tsv	Root-Environmental-Aquatic-Marine-Coastal-Sediment
SRR826483	MGYA00357573	https://www.ebi.ac.uk/metagenomics/api/v1/analyses/MGYA00357573/file/SRR826483_FASTQ_SSU_OTU.tsv	Root-Environmental-Aquatic-Marine-Coastal-Sediment
SRR6746048	MGYA00202511	https://www.ebi.ac.uk/metagenomics/api/v1/analyses/MGYA00202511/file/SRR6746048_MERGED_FASTQ_SSU_OTU.tsv	Root-Environmental-Aquatic-Marine-Coastal-Sediment
SRR6746099	MGYA00203040	https://www.ebi.ac.uk/metagenomics/api/v1/analyses/MGYA00203040/file/SRR6746099_MERGED_FASTQ_SSU_OTU.tsv	Root-Environmental-Aquatic-Marine-Coastal-Sediment
SRR2297189	MGYA00358953	https://www.ebi.ac.uk/metagenomics/api/v1/analyses/MGYA00358953/file/SRR2297189_MERGED_FASTQ_SSU_OTU.tsv	Root-Environmental-Aquatic-Marine-Coastal-Sediment
SRR4300297	MGYA00360256	https://www.ebi.ac.uk/metagenomics/api/v1/analyses/MGYA00360256/file/SRR4300297_MERGED_FASTQ_SSU_OTU.tsv	Root-Environmental-Aquatic-Marine-Coastal-Sediment
SRR6745418	MGYA00202664	https://www.ebi.ac.uk/metagenomics/api/v1/analyses/MGYA00202664/file/SRR6745418_MERGED_FASTQ_SSU_OTU.tsv	Root-Environmental-Aquatic-Marine-Coastal-Sediment
SRR2297158	MGYA00358922	https://www.ebi.ac.uk/metagenomics/api/v1/analyses/MGYA00358922/file/SRR2297158_MERGED_FASTQ_SSU_OTU.tsv	Root-Environmental-Aquatic-Marine-Coastal-Sediment
SRR6745932	MGYA00202986	https://www.ebi.ac.uk/metagenomics/api/v1/analyses/MGYA00202986/file/SRR6745932_MERGED_FASTQ_SSU_OTU.tsv	Root-Environmental-Aquatic-Marine-Coastal-Sediment
SRR6746034	MGYA00202786	https://www.ebi.ac.uk/metagenomics/api/v1/analyses/MGYA00202786/file/SRR6746034_MERGED_FASTQ_SSU_OTU.tsv	Root-Environmental-Aquatic-Marine-Coastal-Sediment
SRR6517604	MGYA00362469	https://www.ebi.ac.uk/metagenomics/api/v1/analyses/MGYA00362469/file/SRR6517604_MERGED_FASTQ_SSU_OTU.tsv	Root-Environmental-Aquatic-Marine-Coastal-Sediment
SRR6746484	MGYA00202943	https://www.ebi.ac.uk/metagenomics/api/v1/analyses/MGYA00202943/file/SRR6746484_MERGED_FASTQ_SSU_OTU.tsv	Root-Environmental-Aquatic-Marine-Coastal-Sediment
SRR4300290	MGYA00360250	https://www.ebi.ac.uk/metagenomics/api/v1/analyses/MGYA00360250/file/SRR4300290_MERGED_FASTQ_SSU_OTU.tsv	Root-Environmental-Aquatic-Marine-Coastal-Sediment
SRR6172338	MGYA00362300	https://www.ebi.ac.uk/metagenomics/api/v1/analyses/MGYA00362300/file/SRR6172338_MERGED_FASTQ_SSU_OTU.tsv	Root-Environmental-Aquatic-Marine-Coastal-Sediment
SRR6745369	MGYA00202617	https://www.ebi.ac.uk/metagenomics/api/v1/analyses/MGYA00202617/file/SRR6745369_MERGED_FASTQ_SSU_OTU.tsv	Root-Environmental-Aquatic-Marine-Coastal-Sediment
SRR650830	MGYA00356179	https://www.ebi.ac.uk/metagenomics/api/v1/analyses/MGYA00356179/file/SRR650830_FASTQ_SSU_OTU.tsv	Root-Environmental-Aquatic-Marine-Coastal-Sediment
SRR6745935	MGYA00202850	https://www.ebi.ac.uk/metagenomics/api/v1/analyses/MGYA00202850/file/SRR6745935_MERGED_FASTQ_SSU_OTU.tsv	Root-Environmental-Aquatic-Marine-Coastal-Sediment
SRR6746033	MGYA00202527	https://www.ebi.ac.uk/metagenomics/api/v1/analyses/MGYA00202527/file/SRR6746033_MERGED_FASTQ_SSU_OTU.tsv	Root-Environmental-Aquatic-Marine-Coastal-Sediment
SRR6746483	MGYA00203002	https://www.ebi.ac.uk/metagenomics/api/v1/analyses/MGYA00203002/file/SRR6746483_MERGED_FASTQ_SSU_OTU.tsv	Root-Environmental-Aquatic-Marine-Coastal-Sediment
SRR6517603	MGYA00362468	https://www.ebi.ac.uk/metagenomics/api/v1/analyses/MGYA00362468/file/SRR6517603_MERGED_FASTQ_SSU_OTU.tsv	Root-Environmental-Aquatic-Marine-Coastal-Sediment
SRR6746200	MGYA00202558	https://www.ebi.ac.uk/metagenomics/api/v1/analyses/MGYA00202558/file/SRR6746200_MERGED_FASTQ_SSU_OTU.tsv	Root-Environmental-Aquatic-Marine-Coastal-Sediment
ERR330037	MGYA00357995	https://www.ebi.ac.uk/metagenomics/api/v1/analyses/MGYA00357995/file/ERR330037_FASTQ_SSU_OTU.tsv	Root-Environmental-Aquatic-Marine-Coastal-Sediment
SRR6172344	MGYA00362306	https://www.ebi.ac.uk/metagenomics/api/v1/analyses/MGYA00362306/file/SRR6172344_MERGED_FASTQ_SSU_OTU.tsv	Root-Environmental-Aquatic-Marine-Coastal-Sediment
SRR6745811	MGYA00202724	https://www.ebi.ac.uk/metagenomics/api/v1/analyses/MGYA00202724/file/SRR6745811_MERGED_FASTQ_SSU_OTU.tsv	Root-Environmental-Aquatic-Marine-Coastal-Sediment
SRR2297123	MGYA00358887	https://www.ebi.ac.uk/metagenomics/api/v1/analyses/MGYA00358887/file/SRR2297123_MERGED_FASTQ_SSU_OTU.tsv	Root-Environmental-Aquatic-Marine-Coastal-Sediment
SRR6746117	MGYA00203052	https://www.ebi.ac.uk/metagenomics/api/v1/analyses/MGYA00203052/file/SRR6746117_MERGED_FASTQ_SSU_OTU.tsv	Root-Environmental-Aquatic-Marine-Coastal-Sediment
SRR6745949	MGYA00202623	https://www.ebi.ac.uk/metagenomics/api/v1/analyses/MGYA00202623/file/SRR6745949_MERGED_FASTQ_SSU_OTU.tsv	Root-Environmental-Aquatic-Marine-Coastal-Sediment
SRR6745998	MGYA00202630	https://www.ebi.ac.uk/metagenomics/api/v1/analyses/MGYA00202630/file/SRR6745998_MERGED_FASTQ_SSU_OTU.tsv	Root-Environmental-Aquatic-Marine-Coastal-Sediment
SRR2855901	MGYA00359218	https://www.ebi.ac.uk/metagenomics/api/v1/analyses/MGYA00359218/file/SRR2855901_MERGED_FASTQ_SSU_OTU.tsv	Root-Environmental-Aquatic-Marine-Coastal-Sediment
SRR4436286	MGYA00213038	https://www.ebi.ac.uk/metagenomics/api/v1/analyses/MGYA00213038/file/SRR4436286_FASTQ_SSU_OTU.tsv	Root-Environmental-Aquatic-Marine-Coastal-Sediment
SRR4300274	MGYA00360235	https://www.ebi.ac.uk/metagenomics/api/v1/analyses/MGYA00360235/file/SRR4300274_MERGED_FASTQ_SSU_OTU.tsv	Root-Environmental-Aquatic-Marine-Coastal-Sediment
SRR2855775	MGYA00359214	https://www.ebi.ac.uk/metagenomics/api/v1/analyses/MGYA00359214/file/SRR2855775_MERGED_FASTQ_SSU_OTU.tsv	Root-Environmental-Aquatic-Marine-Coastal-Sediment
SRR6745858	MGYA00202644	https://www.ebi.ac.uk/metagenomics/api/v1/analyses/MGYA00202644/file/SRR6745858_MERGED_FASTQ_SSU_OTU.tsv	Root-Environmental-Aquatic-Marine-Coastal-Sediment
SRR6745889	MGYA00202605	https://www.ebi.ac.uk/metagenomics/api/v1/analyses/MGYA00202605/file/SRR6745889_MERGED_FASTQ_SSU_OTU.tsv	Root-Environmental-Aquatic-Marine-Coastal-Sediment
SRR6746006	MGYA00203115	https://www.ebi.ac.uk/metagenomics/api/v1/analyses/MGYA00203115/file/SRR6746006_MERGED_FASTQ_SSU_OTU.tsv	Root-Environmental-Aquatic-Marine-Coastal-Sediment
SRR6746467	MGYA00202518	https://www.ebi.ac.uk/metagenomics/api/v1/analyses/MGYA00202518/file/SRR6746467_MERGED_FASTQ_SSU_OTU.tsv	Root-Environmental-Aquatic-Marine-Coastal-Sediment
SRR3355067	MGYA00359642	https://www.ebi.ac.uk/metagenomics/api/v1/analyses/MGYA00359642/file/SRR3355067_MERGED_FASTQ_SSU_OTU.tsv	Root-Environmental-Aquatic-Marine-Coastal-Sediment
SRR6745790	MGYA00202833	https://www.ebi.ac.uk/metagenomics/api/v1/analyses/MGYA00202833/file/SRR6745790_MERGED_FASTQ_SSU_OTU.tsv	Root-Environmental-Aquatic-Marine-Coastal-Sediment
SRR6746122	MGYA00203016	https://www.ebi.ac.uk/metagenomics/api/v1/analyses/MGYA00203016/file/SRR6746122_MERGED_FASTQ_SSU_OTU.tsv	Root-Environmental-Aquatic-Marine-Coastal-Sediment
SRR2297116	MGYA00358880	https://www.ebi.ac.uk/metagenomics/api/v1/analyses/MGYA00358880/file/SRR2297116_MERGED_FASTQ_SSU_OTU.tsv	Root-Environmental-Aquatic-Marine-Coastal-Sediment
SRR6745824	MGYA00202782	https://www.ebi.ac.uk/metagenomics/api/v1/analyses/MGYA00202782/file/SRR6745824_MERGED_FASTQ_SSU_OTU.tsv	Root-Environmental-Aquatic-Marine-Coastal-Sediment
SRR6746543	MGYA00202791	https://www.ebi.ac.uk/metagenomics/api/v1/analyses/MGYA00202791/file/SRR6746543_MERGED_FASTQ_SSU_OTU.tsv	Root-Environmental-Aquatic-Marine-Coastal-Sediment
SRR2856453	MGYA00359228	https://www.ebi.ac.uk/metagenomics/api/v1/analyses/MGYA00359228/file/SRR2856453_MERGED_FASTQ_SSU_OTU.tsv	Root-Environmental-Aquatic-Marine-Coastal-Sediment
SRR6745797	MGYA00202999	https://www.ebi.ac.uk/metagenomics/api/v1/analyses/MGYA00202999/file/SRR6745797_MERGED_FASTQ_SSU_OTU.tsv	Root-Environmental-Aquatic-Marine-Coastal-Sediment
SRR2297111	MGYA00358875	https://www.ebi.ac.uk/metagenomics/api/v1/analyses/MGYA00358875/file/SRR2297111_MERGED_FASTQ_SSU_OTU.tsv	Root-Environmental-Aquatic-Marine-Coastal-Sediment
SRR6746125	MGYA00202866	https://www.ebi.ac.uk/metagenomics/api/v1/analyses/MGYA00202866/file/SRR6746125_MERGED_FASTQ_SSU_OTU.tsv	Root-Environmental-Aquatic-Marine-Coastal-Sediment
SRR6745823	MGYA00202977	https://www.ebi.ac.uk/metagenomics/api/v1/analyses/MGYA00202977/file/SRR6745823_MERGED_FASTQ_SSU_OTU.tsv	Root-Environmental-Aquatic-Marine-Coastal-Sediment
SRR6746544	MGYA00202966	https://www.ebi.ac.uk/metagenomics/api/v1/analyses/MGYA00202966/file/SRR6746544_MERGED_FASTQ_SSU_OTU.tsv	Root-Environmental-Aquatic-Marine-Coastal-Sediment
SRR2856454	MGYA00359229	https://www.ebi.ac.uk/metagenomics/api/v1/analyses/MGYA00359229/file/SRR2856454_MERGED_FASTQ_SSU_OTU.tsv	Root-Environmental-Aquatic-Marine-Coastal-Sediment
SRR4300273	MGYA00360234	https://www.ebi.ac.uk/metagenomics/api/v1/analyses/MGYA00360234/file/SRR4300273_MERGED_FASTQ_SSU_OTU.tsv	Root-Environmental-Aquatic-Marine-Coastal-Sediment
SRR6746159	MGYA00202860	https://www.ebi.ac.uk/metagenomics/api/v1/analyses/MGYA00202860/file/SRR6746159_MERGED_FASTQ_SSU_OTU.tsv	Root-Environmental-Aquatic-Marine-Coastal-Sediment
SRR6746538	MGYA00202723	https://www.ebi.ac.uk/metagenomics/api/v1/analyses/MGYA00202723/file/SRR6746538_MERGED_FASTQ_SSU_OTU.tsv	Root-Environmental-Aquatic-Marine-Coastal-Sediment
SRR5097541	MGYA00360553	https://www.ebi.ac.uk/metagenomics/api/v1/analyses/MGYA00360553/file/SRR5097541_MERGED_FASTQ_SSU_OTU.tsv	Root-Environmental-Aquatic-Marine-Coastal-Sediment
SRR6746188	MGYA00202953	https://www.ebi.ac.uk/metagenomics/api/v1/analyses/MGYA00202953/file/SRR6746188_MERGED_FASTQ_SSU_OTU.tsv	Root-Environmental-Aquatic-Marine-Coastal-Sediment
SRR6746001	MGYA00202548	https://www.ebi.ac.uk/metagenomics/api/v1/analyses/MGYA00202548/file/SRR6746001_MERGED_FASTQ_SSU_OTU.tsv	Root-Environmental-Aquatic-Marine-Coastal-Sediment
SRR6745907	MGYA00202540	https://www.ebi.ac.uk/metagenomics/api/v1/analyses/MGYA00202540/file/SRR6745907_MERGED_FASTQ_SSU_OTU.tsv	Root-Environmental-Aquatic-Marine-Coastal-Sediment
SRR6745799	MGYA00202868	https://www.ebi.ac.uk/metagenomics/api/v1/analyses/MGYA00202868/file/SRR6745799_MERGED_FASTQ_SSU_OTU.tsv	Root-Environmental-Aquatic-Marine-Coastal-Sediment
SRR5097533	MGYA00360545	https://www.ebi.ac.uk/metagenomics/api/v1/analyses/MGYA00360545/file/SRR5097533_MERGED_FASTQ_SSU_OTU.tsv	Root-Environmental-Aquatic-Marine-Coastal-Sediment
SRR5227103	MGYA00360662	https://www.ebi.ac.uk/metagenomics/api/v1/analyses/MGYA00360662/file/SRR5227103_FASTQ_SSU_OTU.tsv	Root-Environmental-Aquatic-Marine-Coastal-Sediment
SRR6746073	MGYA00202929	https://www.ebi.ac.uk/metagenomics/api/v1/analyses/MGYA00202929/file/SRR6746073_MERGED_FASTQ_SSU_OTU.tsv	Root-Environmental-Aquatic-Marine-Coastal-Sediment
SRR6745975	MGYA00202526	https://www.ebi.ac.uk/metagenomics/api/v1/analyses/MGYA00202526/file/SRR6745975_MERGED_FASTQ_SSU_OTU.tsv	Root-Environmental-Aquatic-Marine-Coastal-Sediment
SRR6746157	MGYA00203042	https://www.ebi.ac.uk/metagenomics/api/v1/analyses/MGYA00203042/file/SRR6746157_MERGED_FASTQ_SSU_OTU.tsv	Root-Environmental-Aquatic-Marine-Coastal-Sediment
SRR2297163	MGYA00358927	https://www.ebi.ac.uk/metagenomics/api/v1/analyses/MGYA00358927/file/SRR2297163_MERGED_FASTQ_SSU_OTU.tsv	Root-Environmental-Aquatic-Marine-Coastal-Sediment
SRR6745423	MGYA00202632	https://www.ebi.ac.uk/metagenomics/api/v1/analyses/MGYA00202632/file/SRR6745423_MERGED_FASTQ_SSU_OTU.tsv	Root-Environmental-Aquatic-Marine-Coastal-Sediment
SRR6745851	MGYA00202696	https://www.ebi.ac.uk/metagenomics/api/v1/analyses/MGYA00202696/file/SRR6745851_MERGED_FASTQ_SSU_OTU.tsv	Root-Environmental-Aquatic-Marine-Coastal-Sediment
SRR6745384	MGYA00203062	https://www.ebi.ac.uk/metagenomics/api/v1/analyses/MGYA00203062/file/SRR6745384_MERGED_FASTQ_SSU_OTU.tsv	Root-Environmental-Aquatic-Marine-Coastal-Sediment
SRR6746536	MGYA00202906	https://www.ebi.ac.uk/metagenomics/api/v1/analyses/MGYA00202906/file/SRR6746536_MERGED_FASTQ_SSU_OTU.tsv	Root-Environmental-Aquatic-Marine-Coastal-Sediment
SRR6745880	MGYA00202962	https://www.ebi.ac.uk/metagenomics/api/v1/analyses/MGYA00202962/file/SRR6745880_MERGED_FASTQ_SSU_OTU.tsv	Root-Environmental-Aquatic-Marine-Coastal-Sediment
SRR1503981	MGYA00358536	https://www.ebi.ac.uk/metagenomics/api/v1/analyses/MGYA00358536/file/SRR1503981_FASTQ_SSU_OTU.tsv	Root-Environmental-Aquatic-Marine-Coastal-Sediment
SRR6745355	MGYA00202694	https://www.ebi.ac.uk/metagenomics/api/v1/analyses/MGYA00202694/file/SRR6745355_MERGED_FASTQ_SSU_OTU.tsv	Root-Environmental-Aquatic-Marine-Coastal-Sediment
SRR6746186	MGYA00202779	https://www.ebi.ac.uk/metagenomics/api/v1/analyses/MGYA00202779/file/SRR6746186_MERGED_FASTQ_SSU_OTU.tsv	Root-Environmental-Aquatic-Marine-Coastal-Sediment
SRR2856426	MGYA00359223	https://www.ebi.ac.uk/metagenomics/api/v1/analyses/MGYA00359223/file/SRR2856426_MERGED_FASTQ_SSU_OTU.tsv	Root-Environmental-Aquatic-Marine-Coastal-Sediment
SRR6745909	MGYA00203061	https://www.ebi.ac.uk/metagenomics/api/v1/analyses/MGYA00203061/file/SRR6745909_MERGED_FASTQ_SSU_OTU.tsv	Root-Environmental-Aquatic-Marine-Coastal-Sediment
SRR2297164	MGYA00358928	https://www.ebi.ac.uk/metagenomics/api/v1/analyses/MGYA00358928/file/SRR2297164_MERGED_FASTQ_SSU_OTU.tsv	Root-Environmental-Aquatic-Marine-Coastal-Sediment
SRR6746150	MGYA00202556	https://www.ebi.ac.uk/metagenomics/api/v1/analyses/MGYA00202556/file/SRR6746150_MERGED_FASTQ_SSU_OTU.tsv	Root-Environmental-Aquatic-Marine-Coastal-Sediment
SRR6745383	MGYA00203051	https://www.ebi.ac.uk/metagenomics/api/v1/analyses/MGYA00203051/file/SRR6745383_MERGED_FASTQ_SSU_OTU.tsv	Root-Environmental-Aquatic-Marine-Coastal-Sediment
SRR6745856	MGYA00202692	https://www.ebi.ac.uk/metagenomics/api/v1/analyses/MGYA00202692/file/SRR6745856_MERGED_FASTQ_SSU_OTU.tsv	Root-Environmental-Aquatic-Marine-Coastal-Sediment
SRR6745424	MGYA00202637	https://www.ebi.ac.uk/metagenomics/api/v1/analyses/MGYA00202637/file/SRR6745424_MERGED_FASTQ_SSU_OTU.tsv	Root-Environmental-Aquatic-Marine-Coastal-Sediment
SRR6746531	MGYA00202530	https://www.ebi.ac.uk/metagenomics/api/v1/analyses/MGYA00202530/file/SRR6746531_MERGED_FASTQ_SSU_OTU.tsv	Root-Environmental-Aquatic-Marine-Coastal-Sediment
SRR6745352	MGYA00202991	https://www.ebi.ac.uk/metagenomics/api/v1/analyses/MGYA00202991/file/SRR6745352_MERGED_FASTQ_SSU_OTU.tsv	Root-Environmental-Aquatic-Marine-Coastal-Sediment
SRR6745887	MGYA00202770	https://www.ebi.ac.uk/metagenomics/api/v1/analyses/MGYA00202770/file/SRR6745887_MERGED_FASTQ_SSU_OTU.tsv	Root-Environmental-Aquatic-Marine-Coastal-Sediment
SRR6746181	MGYA00202572	https://www.ebi.ac.uk/metagenomics/api/v1/analyses/MGYA00202572/file/SRR6746181_MERGED_FASTQ_SSU_OTU.tsv	Root-Environmental-Aquatic-Marine-Coastal-Sediment
SRR6746008	MGYA00202872	https://www.ebi.ac.uk/metagenomics/api/v1/analyses/MGYA00202872/file/SRR6746008_MERGED_FASTQ_SSU_OTU.tsv	Root-Environmental-Aquatic-Marine-Coastal-Sediment
SRR6746469	MGYA00203089	https://www.ebi.ac.uk/metagenomics/api/v1/analyses/MGYA00203089/file/SRR6746469_MERGED_FASTQ_SSU_OTU.tsv	Root-Environmental-Aquatic-Marine-Coastal-Sediment
SRR2297118	MGYA00358882	https://www.ebi.ac.uk/metagenomics/api/v1/analyses/MGYA00358882/file/SRR2297118_MERGED_FASTQ_SSU_OTU.tsv	Root-Environmental-Aquatic-Marine-Coastal-Sediment
SRR5097534	MGYA00360546	https://www.ebi.ac.uk/metagenomics/api/v1/analyses/MGYA00360546/file/SRR5097534_MERGED_FASTQ_SSU_OTU.tsv	Root-Environmental-Aquatic-Marine-Coastal-Sediment
SRR2713137	MGYA00355964	https://www.ebi.ac.uk/metagenomics/api/v1/analyses/MGYA00355964/file/SRR2713137_FASTQ_SSU_OTU.tsv	Root-Environmental-Aquatic-Marine-Coastal-Sediment
SRR5227104	MGYA00360663	https://www.ebi.ac.uk/metagenomics/api/v1/analyses/MGYA00360663/file/SRR5227104_FASTQ_SSU_OTU.tsv	Root-Environmental-Aquatic-Marine-Coastal-Sediment
SRR6746074	MGYA00203102	https://www.ebi.ac.uk/metagenomics/api/v1/analyses/MGYA00203102/file/SRR6746074_MERGED_FASTQ_SSU_OTU.tsv	Root-Environmental-Aquatic-Marine-Coastal-Sediment
SRR6745972	MGYA00203047	https://www.ebi.ac.uk/metagenomics/api/v1/analyses/MGYA00203047/file/SRR6745972_MERGED_FASTQ_SSU_OTU.tsv	Root-Environmental-Aquatic-Marine-Coastal-Sediment
SRR6745401	MGYA00203017	https://www.ebi.ac.uk/metagenomics/api/v1/analyses/MGYA00203017/file/SRR6745401_MERGED_FASTQ_SSU_OTU.tsv	Root-Environmental-Aquatic-Marine-Coastal-Sediment
SRR1503972	MGYA00358527	https://www.ebi.ac.uk/metagenomics/api/v1/analyses/MGYA00358527/file/SRR1503972_FASTQ_SSU_OTU.tsv	Root-Environmental-Aquatic-Marine-Coastal-Sediment
SRR6745873	MGYA00202881	https://www.ebi.ac.uk/metagenomics/api/v1/analyses/MGYA00202881/file/SRR6745873_MERGED_FASTQ_SSU_OTU.tsv	Root-Environmental-Aquatic-Marine-Coastal-Sediment
SRR6746514	MGYA00202849	https://www.ebi.ac.uk/metagenomics/api/v1/analyses/MGYA00202849/file/SRR6746514_MERGED_FASTQ_SSU_OTU.tsv	Root-Environmental-Aquatic-Marine-Coastal-Sediment
SRR6746175	MGYA00202665	https://www.ebi.ac.uk/metagenomics/api/v1/analyses/MGYA00202665/file/SRR6746175_MERGED_FASTQ_SSU_OTU.tsv	Root-Environmental-Aquatic-Marine-Coastal-Sediment
SRR2297141	MGYA00358905	https://www.ebi.ac.uk/metagenomics/api/v1/analyses/MGYA00358905/file/SRR2297141_MERGED_FASTQ_SSU_OTU.tsv	Root-Environmental-Aquatic-Marine-Coastal-Sediment
ERR330055	MGYA00358013	https://www.ebi.ac.uk/metagenomics/api/v1/analyses/MGYA00358013/file/ERR330055_FASTQ_SSU_OTU.tsv	Root-Environmental-Aquatic-Marine-Coastal-Sediment
SRR6172326	MGYA00362288	https://www.ebi.ac.uk/metagenomics/api/v1/analyses/MGYA00362288/file/SRR6172326_MERGED_FASTQ_SSU_OTU.tsv	Root-Environmental-Aquatic-Marine-Coastal-Sediment
SRR6745377	MGYA00202818	https://www.ebi.ac.uk/metagenomics/api/v1/analyses/MGYA00202818/file/SRR6745377_MERGED_FASTQ_SSU_OTU.tsv	Root-Environmental-Aquatic-Marine-Coastal-Sediment
SRR6746080	MGYA00202584	https://www.ebi.ac.uk/metagenomics/api/v1/analyses/MGYA00202584/file/SRR6746080_MERGED_FASTQ_SSU_OTU.tsv	Root-Environmental-Aquatic-Marine-Coastal-Sediment
SRR4436298	MGYA00213041	https://www.ebi.ac.uk/metagenomics/api/v1/analyses/MGYA00213041/file/SRR4436298_FASTQ_SSU_OTU.tsv	Root-Environmental-Aquatic-Marine-Coastal-Sediment
SRR6745986	MGYA00202582	https://www.ebi.ac.uk/metagenomics/api/v1/analyses/MGYA00202582/file/SRR6745986_MERGED_FASTQ_SSU_OTU.tsv	Root-Environmental-Aquatic-Marine-Coastal-Sediment
SRR6745957	MGYA00202713	https://www.ebi.ac.uk/metagenomics/api/v1/analyses/MGYA00202713/file/SRR6745957_MERGED_FASTQ_SSU_OTU.tsv	Root-Environmental-Aquatic-Marine-Coastal-Sediment
SRR6746051	MGYA00202796	https://www.ebi.ac.uk/metagenomics/api/v1/analyses/MGYA00202796/file/SRR6746051_MERGED_FASTQ_SSU_OTU.tsv	Root-Environmental-Aquatic-Marine-Coastal-Sediment
SRR6746568	MGYA00202718	https://www.ebi.ac.uk/metagenomics/api/v1/analyses/MGYA00202718/file/SRR6746568_MERGED_FASTQ_SSU_OTU.tsv	Root-Environmental-Aquatic-Marine-Coastal-Sediment
SRR2855896	MGYA00359216	https://www.ebi.ac.uk/metagenomics/api/v1/analyses/MGYA00359216/file/SRR2855896_MERGED_FASTQ_SSU_OTU.tsv	Root-Environmental-Aquatic-Marine-Coastal-Sediment
SRR6746109	MGYA00202911	https://www.ebi.ac.uk/metagenomics/api/v1/analyses/MGYA00202911/file/SRR6746109_MERGED_FASTQ_SSU_OTU.tsv	Root-Environmental-Aquatic-Marine-Coastal-Sediment
ERR330029	MGYA00357987	https://www.ebi.ac.uk/metagenomics/api/v1/analyses/MGYA00357987/file/ERR330029_FASTQ_SSU_OTU.tsv	Root-Environmental-Aquatic-Marine-Coastal-Sediment
SRR6746087	MGYA00202870	https://www.ebi.ac.uk/metagenomics/api/v1/analyses/MGYA00202870/file/SRR6746087_MERGED_FASTQ_SSU_OTU.tsv	Root-Environmental-Aquatic-Marine-Coastal-Sediment
SRR6745981	MGYA00202885	https://www.ebi.ac.uk/metagenomics/api/v1/analyses/MGYA00202885/file/SRR6745981_MERGED_FASTQ_SSU_OTU.tsv	Root-Environmental-Aquatic-Marine-Coastal-Sediment
SRR6745950	MGYA00203053	https://www.ebi.ac.uk/metagenomics/api/v1/analyses/MGYA00203053/file/SRR6745950_MERGED_FASTQ_SSU_OTU.tsv	Root-Environmental-Aquatic-Marine-Coastal-Sediment
SRR6746056	MGYA00203082	https://www.ebi.ac.uk/metagenomics/api/v1/analyses/MGYA00203082/file/SRR6746056_MERGED_FASTQ_SSU_OTU.tsv	Root-Environmental-Aquatic-Marine-Coastal-Sediment
SRR6745808	MGYA00203043	https://www.ebi.ac.uk/metagenomics/api/v1/analyses/MGYA00203043/file/SRR6745808_MERGED_FASTQ_SSU_OTU.tsv	Root-Environmental-Aquatic-Marine-Coastal-Sediment
SRR6746219	MGYA00202922	https://www.ebi.ac.uk/metagenomics/api/v1/analyses/MGYA00202922/file/SRR6746219_MERGED_FASTQ_SSU_OTU.tsv	Root-Environmental-Aquatic-Marine-Coastal-Sediment
SRR4300300	MGYA00360259	https://www.ebi.ac.uk/metagenomics/api/v1/analyses/MGYA00360259/file/SRR4300300_MERGED_FASTQ_SSU_OTU.tsv	Root-Environmental-Aquatic-Marine-Coastal-Sediment
SRR3354757	MGYA00359635	https://www.ebi.ac.uk/metagenomics/api/v1/analyses/MGYA00359635/file/SRR3354757_MERGED_FASTQ_SSU_OTU.tsv	Root-Environmental-Aquatic-Marine-Coastal-Sediment
SRR1503975	MGYA00358530	https://www.ebi.ac.uk/metagenomics/api/v1/analyses/MGYA00358530/file/SRR1503975_FASTQ_SSU_OTU.tsv	Root-Environmental-Aquatic-Marine-Coastal-Sediment
SRR6745874	MGYA00202733	https://www.ebi.ac.uk/metagenomics/api/v1/analyses/MGYA00202733/file/SRR6745874_MERGED_FASTQ_SSU_OTU.tsv	Root-Environmental-Aquatic-Marine-Coastal-Sediment
SRR6745406	MGYA00202971	https://www.ebi.ac.uk/metagenomics/api/v1/analyses/MGYA00202971/file/SRR6745406_MERGED_FASTQ_SSU_OTU.tsv	Root-Environmental-Aquatic-Marine-Coastal-Sediment
SRR6746513	MGYA00202539	https://www.ebi.ac.uk/metagenomics/api/v1/analyses/MGYA00202539/file/SRR6746513_MERGED_FASTQ_SSU_OTU.tsv	Root-Environmental-Aquatic-Marine-Coastal-Sediment
SRR2297146	MGYA00358910	https://www.ebi.ac.uk/metagenomics/api/v1/analyses/MGYA00358910/file/SRR2297146_MERGED_FASTQ_SSU_OTU.tsv	Root-Environmental-Aquatic-Marine-Coastal-Sediment
SRR6746172	MGYA00202666	https://www.ebi.ac.uk/metagenomics/api/v1/analyses/MGYA00202666/file/SRR6746172_MERGED_FASTQ_SSU_OTU.tsv	Root-Environmental-Aquatic-Marine-Coastal-Sediment
SRR4300289	MGYA00360249	https://www.ebi.ac.uk/metagenomics/api/v1/analyses/MGYA00360249/file/SRR4300289_MERGED_FASTQ_SSU_OTU.tsv	Root-Environmental-Aquatic-Marine-Coastal-Sediment
ERR330052	MGYA00358010	https://www.ebi.ac.uk/metagenomics/api/v1/analyses/MGYA00358010/file/ERR330052_FASTQ_SSU_OTU.tsv	Root-Environmental-Aquatic-Marine-Coastal-Sediment
SRR650829	MGYA00356178	https://www.ebi.ac.uk/metagenomics/api/v1/analyses/MGYA00356178/file/SRR650829_FASTQ_SSU_OTU.tsv	Root-Environmental-Aquatic-Marine-Coastal-Sediment
SRR6745370	MGYA00202655	https://www.ebi.ac.uk/metagenomics/api/v1/analyses/MGYA00202655/file/SRR6745370_MERGED_FASTQ_SSU_OTU.tsv	Root-Environmental-Aquatic-Marine-Coastal-Sediment
SRR6746089	MGYA00202603	https://www.ebi.ac.uk/metagenomics/api/v1/analyses/MGYA00202603/file/SRR6746089_MERGED_FASTQ_SSU_OTU.tsv	Root-Environmental-Aquatic-Marine-Coastal-Sediment
SRR4436291	MGYA00213057	https://www.ebi.ac.uk/metagenomics/api/v1/analyses/MGYA00213057/file/SRR4436291_FASTQ_SSU_OTU.tsv	Root-Environmental-Aquatic-Marine-Coastal-Sediment
SRR6746058	MGYA00202883	https://www.ebi.ac.uk/metagenomics/api/v1/analyses/MGYA00202883/file/SRR6746058_MERGED_FASTQ_SSU_OTU.tsv	Root-Environmental-Aquatic-Marine-Coastal-Sediment
SRR6745806	MGYA00202875	https://www.ebi.ac.uk/metagenomics/api/v1/analyses/MGYA00202875/file/SRR6745806_MERGED_FASTQ_SSU_OTU.tsv	Root-Environmental-Aquatic-Marine-Coastal-Sediment
SRR6746561	MGYA00203097	https://www.ebi.ac.uk/metagenomics/api/v1/analyses/MGYA00203097/file/SRR6746561_MERGED_FASTQ_SSU_OTU.tsv	Root-Environmental-Aquatic-Marine-Coastal-Sediment
SRR6746100	MGYA00202690	https://www.ebi.ac.uk/metagenomics/api/v1/analyses/MGYA00202690/file/SRR6746100_MERGED_FASTQ_SSU_OTU.tsv	Root-Environmental-Aquatic-Marine-Coastal-Sediment
SRR2297134	MGYA00358898	https://www.ebi.ac.uk/metagenomics/api/v1/analyses/MGYA00358898/file/SRR2297134_MERGED_FASTQ_SSU_OTU.tsv	Root-Environmental-Aquatic-Marine-Coastal-Sediment
ERR330020	MGYA00357978	https://www.ebi.ac.uk/metagenomics/api/v1/analyses/MGYA00357978/file/ERR330020_FASTQ_SSU_OTU.tsv	Root-Environmental-Aquatic-Marine-Coastal-Sediment
SRR6746217	MGYA00202640	https://www.ebi.ac.uk/metagenomics/api/v1/analyses/MGYA00202640/file/SRR6746217_MERGED_FASTQ_SSU_OTU.tsv	Root-Environmental-Aquatic-Marine-Coastal-Sediment
SRR6172353	MGYA00362315	https://www.ebi.ac.uk/metagenomics/api/v1/analyses/MGYA00362315/file/SRR6172353_MERGED_FASTQ_SSU_OTU.tsv	Root-Environmental-Aquatic-Marine-Coastal-Sediment
SRR6746494	MGYA00202597	https://www.ebi.ac.uk/metagenomics/api/v1/analyses/MGYA00202597/file/SRR6746494_MERGED_FASTQ_SSU_OTU.tsv	Root-Environmental-Aquatic-Marine-Coastal-Sediment
SRR6745922	MGYA00202996	https://www.ebi.ac.uk/metagenomics/api/v1/analyses/MGYA00202996/file/SRR6745922_MERGED_FASTQ_SSU_OTU.tsv	Root-Environmental-Aquatic-Marine-Coastal-Sediment
SRR6746024	MGYA00202874	https://www.ebi.ac.uk/metagenomics/api/v1/analyses/MGYA00202874/file/SRR6746024_MERGED_FASTQ_SSU_OTU.tsv	Root-Environmental-Aquatic-Marine-Coastal-Sediment
SRR6745408	MGYA00202491	https://www.ebi.ac.uk/metagenomics/api/v1/analyses/MGYA00202491/file/SRR6745408_MERGED_FASTQ_SSU_OTU.tsv	Root-Environmental-Aquatic-Marine-Coastal-Sediment
SRR2297148	MGYA00358912	https://www.ebi.ac.uk/metagenomics/api/v1/analyses/MGYA00358912/file/SRR2297148_MERGED_FASTQ_SSU_OTU.tsv	Root-Environmental-Aquatic-Marine-Coastal-Sediment
SRR4300287	MGYA00360247	https://www.ebi.ac.uk/metagenomics/api/v1/analyses/MGYA00360247/file/SRR4300287_MERGED_FASTQ_SSU_OTU.tsv	Root-Environmental-Aquatic-Marine-Coastal-Sediment
SRR6746493	MGYA00202571	https://www.ebi.ac.uk/metagenomics/api/v1/analyses/MGYA00202571/file/SRR6746493_MERGED_FASTQ_SSU_OTU.tsv	Root-Environmental-Aquatic-Marine-Coastal-Sediment
SRR6745925	MGYA00202823	https://www.ebi.ac.uk/metagenomics/api/v1/analyses/MGYA00202823/file/SRR6745925_MERGED_FASTQ_SSU_OTU.tsv	Root-Environmental-Aquatic-Marine-Coastal-Sediment
SRR6746023	MGYA00202928	https://www.ebi.ac.uk/metagenomics/api/v1/analyses/MGYA00202928/file/SRR6746023_MERGED_FASTQ_SSU_OTU.tsv	Root-Environmental-Aquatic-Marine-Coastal-Sediment
SRR4300280	MGYA00360241	https://www.ebi.ac.uk/metagenomics/api/v1/analyses/MGYA00360241/file/SRR4300280_MERGED_FASTQ_SSU_OTU.tsv	Root-Environmental-Aquatic-Marine-Coastal-Sediment
SRR6172328	MGYA00362290	https://www.ebi.ac.uk/metagenomics/api/v1/analyses/MGYA00362290/file/SRR6172328_MERGED_FASTQ_SSU_OTU.tsv	Root-Environmental-Aquatic-Marine-Coastal-Sediment
SRR6745379	MGYA00202952	https://www.ebi.ac.uk/metagenomics/api/v1/analyses/MGYA00202952/file/SRR6745379_MERGED_FASTQ_SSU_OTU.tsv	Root-Environmental-Aquatic-Marine-Coastal-Sediment
SRR6745988	MGYA00203108	https://www.ebi.ac.uk/metagenomics/api/v1/analyses/MGYA00203108/file/SRR6745988_MERGED_FASTQ_SSU_OTU.tsv	Root-Environmental-Aquatic-Marine-Coastal-Sediment
SRR4436296	MGYA00213056	https://www.ebi.ac.uk/metagenomics/api/v1/analyses/MGYA00213056/file/SRR4436296_FASTQ_SSU_OTU.tsv	Root-Environmental-Aquatic-Marine-Coastal-Sediment
SRR6745959	MGYA00202564	https://www.ebi.ac.uk/metagenomics/api/v1/analyses/MGYA00202564/file/SRR6745959_MERGED_FASTQ_SSU_OTU.tsv	Root-Environmental-Aquatic-Marine-Coastal-Sediment
SRR2713095	MGYA00355962	https://www.ebi.ac.uk/metagenomics/api/v1/analyses/MGYA00355962/file/SRR2713095_FASTQ_SSU_OTU.tsv	Root-Environmental-Aquatic-Marine-Coastal-Sediment
SRR6745801	MGYA00203110	https://www.ebi.ac.uk/metagenomics/api/v1/analyses/MGYA00203110/file/SRR6745801_MERGED_FASTQ_SSU_OTU.tsv	Root-Environmental-Aquatic-Marine-Coastal-Sediment
SRR6746566	MGYA00202631	https://www.ebi.ac.uk/metagenomics/api/v1/analyses/MGYA00202631/file/SRR6746566_MERGED_FASTQ_SSU_OTU.tsv	Root-Environmental-Aquatic-Marine-Coastal-Sediment
SRR2297133	MGYA00358897	https://www.ebi.ac.uk/metagenomics/api/v1/analyses/MGYA00358897/file/SRR2297133_MERGED_FASTQ_SSU_OTU.tsv	Root-Environmental-Aquatic-Marine-Coastal-Sediment
SRR6746107	MGYA00203091	https://www.ebi.ac.uk/metagenomics/api/v1/analyses/MGYA00203091/file/SRR6746107_MERGED_FASTQ_SSU_OTU.tsv	Root-Environmental-Aquatic-Marine-Coastal-Sediment
ERR330027	MGYA00357985	https://www.ebi.ac.uk/metagenomics/api/v1/analyses/MGYA00357985/file/ERR330027_FASTQ_SSU_OTU.tsv	Root-Environmental-Aquatic-Marine-Coastal-Sediment
SRR6746210	MGYA00202732	https://www.ebi.ac.uk/metagenomics/api/v1/analyses/MGYA00202732/file/SRR6746210_MERGED_FASTQ_SSU_OTU.tsv	Root-Environmental-Aquatic-Marine-Coastal-Sediment
SRR6172354	MGYA00362316	https://www.ebi.ac.uk/metagenomics/api/v1/analyses/MGYA00362316/file/SRR6172354_MERGED_FASTQ_SSU_OTU.tsv	Root-Environmental-Aquatic-Marine-Coastal-Sediment
SRR6746016	MGYA00202968	https://www.ebi.ac.uk/metagenomics/api/v1/analyses/MGYA00202968/file/SRR6746016_MERGED_FASTQ_SSU_OTU.tsv	Root-Environmental-Aquatic-Marine-Coastal-Sediment
SRR6745910	MGYA00202607	https://www.ebi.ac.uk/metagenomics/api/v1/analyses/MGYA00202607/file/SRR6745910_MERGED_FASTQ_SSU_OTU.tsv	Root-Environmental-Aquatic-Marine-Coastal-Sediment
SRR6746477	MGYA00202788	https://www.ebi.ac.uk/metagenomics/api/v1/analyses/MGYA00202788/file/SRR6746477_MERGED_FASTQ_SSU_OTU.tsv	Root-Environmental-Aquatic-Marine-Coastal-Sediment
SRR3358601	MGYA00364489	https://www.ebi.ac.uk/metagenomics/api/v1/analyses/MGYA00364489/file/SRR3358601_FASTQ_SSU_OTU.tsv	Root-Environmental-Aquatic-Marine-Coastal-Sediment
SRR6745848	MGYA00202882	https://www.ebi.ac.uk/metagenomics/api/v1/analyses/MGYA00202882/file/SRR6745848_MERGED_FASTQ_SSU_OTU.tsv	Root-Environmental-Aquatic-Marine-Coastal-Sediment
SRR6172361	MGYA00362323	https://www.ebi.ac.uk/metagenomics/api/v1/analyses/MGYA00362323/file/SRR6172361_MERGED_FASTQ_SSU_OTU.tsv	Root-Environmental-Aquatic-Marine-Coastal-Sediment
SRR6746132	MGYA00202919	https://www.ebi.ac.uk/metagenomics/api/v1/analyses/MGYA00202919/file/SRR6746132_MERGED_FASTQ_SSU_OTU.tsv	Root-Environmental-Aquatic-Marine-Coastal-Sediment
SRR2297106	MGYA00358870	https://www.ebi.ac.uk/metagenomics/api/v1/analyses/MGYA00358870/file/SRR2297106_MERGED_FASTQ_SSU_OTU.tsv	Root-Environmental-Aquatic-Marine-Coastal-Sediment
SRR6745834	MGYA00202642	https://www.ebi.ac.uk/metagenomics/api/v1/analyses/MGYA00202642/file/SRR6745834_MERGED_FASTQ_SSU_OTU.tsv	Root-Environmental-Aquatic-Marine-Coastal-Sediment
SRR6746553	MGYA00202784	https://www.ebi.ac.uk/metagenomics/api/v1/analyses/MGYA00202784/file/SRR6746553_MERGED_FASTQ_SSU_OTU.tsv	Root-Environmental-Aquatic-Marine-Coastal-Sediment
SRR6745337	MGYA00202856	https://www.ebi.ac.uk/metagenomics/api/v1/analyses/MGYA00202856/file/SRR6745337_MERGED_FASTQ_SSU_OTU.tsv	Root-Environmental-Aquatic-Marine-Coastal-Sediment
SRR3355070	MGYA00359643	https://www.ebi.ac.uk/metagenomics/api/v1/analyses/MGYA00359643/file/SRR3355070_MERGED_FASTQ_SSU_OTU.tsv	Root-Environmental-Aquatic-Marine-Coastal-Sediment
SRR6746135	MGYA00202854	https://www.ebi.ac.uk/metagenomics/api/v1/analyses/MGYA00202854/file/SRR6746135_MERGED_FASTQ_SSU_OTU.tsv	Root-Environmental-Aquatic-Marine-Coastal-Sediment
SRR6745833	MGYA00202662	https://www.ebi.ac.uk/metagenomics/api/v1/analyses/MGYA00202662/file/SRR6745833_MERGED_FASTQ_SSU_OTU.tsv	Root-Environmental-Aquatic-Marine-Coastal-Sediment
SRR6746554	MGYA00203058	https://www.ebi.ac.uk/metagenomics/api/v1/analyses/MGYA00203058/file/SRR6746554_MERGED_FASTQ_SSU_OTU.tsv	Root-Environmental-Aquatic-Marine-Coastal-Sediment
SRR6746011	MGYA00202712	https://www.ebi.ac.uk/metagenomics/api/v1/analyses/MGYA00202712/file/SRR6746011_MERGED_FASTQ_SSU_OTU.tsv	Root-Environmental-Aquatic-Marine-Coastal-Sediment
SRR6745917	MGYA00202778	https://www.ebi.ac.uk/metagenomics/api/v1/analyses/MGYA00202778/file/SRR6745917_MERGED_FASTQ_SSU_OTU.tsv	Root-Environmental-Aquatic-Marine-Coastal-Sediment
SRR6746470	MGYA00202587	https://www.ebi.ac.uk/metagenomics/api/v1/analyses/MGYA00202587/file/SRR6746470_MERGED_FASTQ_SSU_OTU.tsv	Root-Environmental-Aquatic-Marine-Coastal-Sediment
SRR6746198	MGYA00202581	https://www.ebi.ac.uk/metagenomics/api/v1/analyses/MGYA00202581/file/SRR6746198_MERGED_FASTQ_SSU_OTU.tsv	Root-Environmental-Aquatic-Marine-Coastal-Sediment
SRR6746149	MGYA00202677	https://www.ebi.ac.uk/metagenomics/api/v1/analyses/MGYA00202677/file/SRR6746149_MERGED_FASTQ_SSU_OTU.tsv	Root-Environmental-Aquatic-Marine-Coastal-Sediment
SRR6746528	MGYA00202891	https://www.ebi.ac.uk/metagenomics/api/v1/analyses/MGYA00202891/file/SRR6746528_MERGED_FASTQ_SSU_OTU.tsv	Root-Environmental-Aquatic-Marine-Coastal-Sediment
SRR6746063	MGYA00202899	https://www.ebi.ac.uk/metagenomics/api/v1/analyses/MGYA00202899/file/SRR6746063_MERGED_FASTQ_SSU_OTU.tsv	Root-Environmental-Aquatic-Marine-Coastal-Sediment
SRR6745965	MGYA00202896	https://www.ebi.ac.uk/metagenomics/api/v1/analyses/MGYA00202896/file/SRR6745965_MERGED_FASTQ_SSU_OTU.tsv	Root-Environmental-Aquatic-Marine-Coastal-Sediment
ERR3063408	MGYA00293719	https://www.ebi.ac.uk/metagenomics/api/v1/analyses/MGYA00293719/file/ERR3063408_FASTQ_SSU_OTU.tsv	Root-Environmental-Aquatic-Marine-Coastal-Sediment
SRR6745339	MGYA00202513	https://www.ebi.ac.uk/metagenomics/api/v1/analyses/MGYA00202513/file/SRR6745339_MERGED_FASTQ_SSU_OTU.tsv	Root-Environmental-Aquatic-Marine-Coastal-Sediment
SRR5227113	MGYA00360672	https://www.ebi.ac.uk/metagenomics/api/v1/analyses/MGYA00360672/file/SRR5227113_FASTQ_SSU_OTU.tsv	Root-Environmental-Aquatic-Marine-Coastal-Sediment
SRR6745789	MGYA00202628	https://www.ebi.ac.uk/metagenomics/api/v1/analyses/MGYA00202628/file/SRR6745789_MERGED_FASTQ_SSU_OTU.tsv	Root-Environmental-Aquatic-Marine-Coastal-Sediment
SRR2712921	MGYA00355959	https://www.ebi.ac.uk/metagenomics/api/v1/analyses/MGYA00355959/file/SRR2712921_FASTQ_SSU_OTU.tsv	Root-Environmental-Aquatic-Marine-Coastal-Sediment
SRR6745919	MGYA00202835	https://www.ebi.ac.uk/metagenomics/api/v1/analyses/MGYA00202835/file/SRR6745919_MERGED_FASTQ_SSU_OTU.tsv	Root-Environmental-Aquatic-Marine-Coastal-Sediment
SRR6745890	MGYA00202798	https://www.ebi.ac.uk/metagenomics/api/v1/analyses/MGYA00202798/file/SRR6745890_MERGED_FASTQ_SSU_OTU.tsv	Root-Environmental-Aquatic-Marine-Coastal-Sediment
SRR6745345	MGYA00202575	https://www.ebi.ac.uk/metagenomics/api/v1/analyses/MGYA00202575/file/SRR6745345_MERGED_FASTQ_SSU_OTU.tsv	Root-Environmental-Aquatic-Marine-Coastal-Sediment
SRR6746196	MGYA00202810	https://www.ebi.ac.uk/metagenomics/api/v1/analyses/MGYA00202810/file/SRR6746196_MERGED_FASTQ_SSU_OTU.tsv	Root-Environmental-Aquatic-Marine-Coastal-Sediment
SRR6746147	MGYA00203072	https://www.ebi.ac.uk/metagenomics/api/v1/analyses/MGYA00203072/file/SRR6746147_MERGED_FASTQ_SSU_OTU.tsv	Root-Environmental-Aquatic-Marine-Coastal-Sediment
SRR2297173	MGYA00358937	https://www.ebi.ac.uk/metagenomics/api/v1/analyses/MGYA00358937/file/SRR2297173_MERGED_FASTQ_SSU_OTU.tsv	Root-Environmental-Aquatic-Marine-Coastal-Sediment
SRR6745841	MGYA00203013	https://www.ebi.ac.uk/metagenomics/api/v1/analyses/MGYA00203013/file/SRR6745841_MERGED_FASTQ_SSU_OTU.tsv	Root-Environmental-Aquatic-Marine-Coastal-Sediment
SRR6745433	MGYA00202858	https://www.ebi.ac.uk/metagenomics/api/v1/analyses/MGYA00202858/file/SRR6745433_MERGED_FASTQ_SSU_OTU.tsv	Root-Environmental-Aquatic-Marine-Coastal-Sediment
SRR6745394	MGYA00202618	https://www.ebi.ac.uk/metagenomics/api/v1/analyses/MGYA00202618/file/SRR6745394_MERGED_FASTQ_SSU_OTU.tsv	Root-Environmental-Aquatic-Marine-Coastal-Sediment
SRR6746526	MGYA00202726	https://www.ebi.ac.uk/metagenomics/api/v1/analyses/MGYA00202726/file/SRR6746526_MERGED_FASTQ_SSU_OTU.tsv	Root-Environmental-Aquatic-Marine-Coastal-Sediment
SRR6746018	MGYA00202494	https://www.ebi.ac.uk/metagenomics/api/v1/analyses/MGYA00202494/file/SRR6746018_MERGED_FASTQ_SSU_OTU.tsv	Root-Environmental-Aquatic-Marine-Coastal-Sediment
SRR6746479	MGYA00203012	https://www.ebi.ac.uk/metagenomics/api/v1/analyses/MGYA00203012/file/SRR6746479_MERGED_FASTQ_SSU_OTU.tsv	Root-Environmental-Aquatic-Marine-Coastal-Sediment
SRR3211973	MGYA00357597	https://www.ebi.ac.uk/metagenomics/api/v1/analyses/MGYA00357597/file/SRR3211973_MERGED_FASTQ_SSU_OTU.tsv	Root-Environmental-Aquatic-Marine-Coastal-Sediment
SRR6745342	MGYA00203104	https://www.ebi.ac.uk/metagenomics/api/v1/analyses/MGYA00203104/file/SRR6745342_MERGED_FASTQ_SSU_OTU.tsv	Root-Environmental-Aquatic-Marine-Coastal-Sediment
SRR6746191	MGYA00203029	https://www.ebi.ac.uk/metagenomics/api/v1/analyses/MGYA00203029/file/SRR6746191_MERGED_FASTQ_SSU_OTU.tsv	Root-Environmental-Aquatic-Marine-Coastal-Sediment
SRR2297174	MGYA00358938	https://www.ebi.ac.uk/metagenomics/api/v1/analyses/MGYA00358938/file/SRR2297174_MERGED_FASTQ_SSU_OTU.tsv	Root-Environmental-Aquatic-Marine-Coastal-Sediment
SRR6746140	MGYA00202522	https://www.ebi.ac.uk/metagenomics/api/v1/analyses/MGYA00202522/file/SRR6746140_MERGED_FASTQ_SSU_OTU.tsv	Root-Environmental-Aquatic-Marine-Coastal-Sediment
SRR3354989	MGYA00359636	https://www.ebi.ac.uk/metagenomics/api/v1/analyses/MGYA00359636/file/SRR3354989_MERGED_FASTQ_SSU_OTU.tsv	Root-Environmental-Aquatic-Marine-Coastal-Sediment
SRR6745393	MGYA00202595	https://www.ebi.ac.uk/metagenomics/api/v1/analyses/MGYA00202595/file/SRR6745393_MERGED_FASTQ_SSU_OTU.tsv	Root-Environmental-Aquatic-Marine-Coastal-Sediment
SRR6745434	MGYA00202834	https://www.ebi.ac.uk/metagenomics/api/v1/analyses/MGYA00202834/file/SRR6745434_MERGED_FASTQ_SSU_OTU.tsv	Root-Environmental-Aquatic-Marine-Coastal-Sediment
SRR6745846	MGYA00202902	https://www.ebi.ac.uk/metagenomics/api/v1/analyses/MGYA00202902/file/SRR6745846_MERGED_FASTQ_SSU_OTU.tsv	Root-Environmental-Aquatic-Marine-Coastal-Sediment
SRR6746521	MGYA00202747	https://www.ebi.ac.uk/metagenomics/api/v1/analyses/MGYA00202747/file/SRR6746521_MERGED_FASTQ_SSU_OTU.tsv	Root-Environmental-Aquatic-Marine-Coastal-Sediment
SRR6746064	MGYA00202675	https://www.ebi.ac.uk/metagenomics/api/v1/analyses/MGYA00202675/file/SRR6746064_MERGED_FASTQ_SSU_OTU.tsv	Root-Environmental-Aquatic-Marine-Coastal-Sediment
SRR6745962	MGYA00202765	https://www.ebi.ac.uk/metagenomics/api/v1/analyses/MGYA00202765/file/SRR6745962_MERGED_FASTQ_SSU_OTU.tsv	Root-Environmental-Aquatic-Marine-Coastal-Sediment
SRR5227114	MGYA00360673	https://www.ebi.ac.uk/metagenomics/api/v1/analyses/MGYA00360673/file/SRR5227114_FASTQ_SSU_OTU.tsv	Root-Environmental-Aquatic-Marine-Coastal-Sediment
SRR2297108	MGYA00358872	https://www.ebi.ac.uk/metagenomics/api/v1/analyses/MGYA00358872/file/SRR2297108_MERGED_FASTQ_SSU_OTU.tsv	Root-Environmental-Aquatic-Marine-Coastal-Sediment
SRR6746151	MGYA00202853	https://www.ebi.ac.uk/metagenomics/api/v1/analyses/MGYA00202853/file/SRR6746151_MERGED_FASTQ_SSU_OTU.tsv	Root-Environmental-Aquatic-Marine-Coastal-Sediment
SRR2297165	MGYA00358929	https://www.ebi.ac.uk/metagenomics/api/v1/analyses/MGYA00358929/file/SRR2297165_MERGED_FASTQ_SSU_OTU.tsv	Root-Environmental-Aquatic-Marine-Coastal-Sediment
SRR6746530	MGYA00202970	https://www.ebi.ac.uk/metagenomics/api/v1/analyses/MGYA00202970/file/SRR6746530_MERGED_FASTQ_SSU_OTU.tsv	Root-Environmental-Aquatic-Marine-Coastal-Sediment
SRR6745857	MGYA00202627	https://www.ebi.ac.uk/metagenomics/api/v1/analyses/MGYA00202627/file/SRR6745857_MERGED_FASTQ_SSU_OTU.tsv	Root-Environmental-Aquatic-Marine-Coastal-Sediment
SRR6745425	MGYA00202846	https://www.ebi.ac.uk/metagenomics/api/v1/analyses/MGYA00202846/file/SRR6745425_MERGED_FASTQ_SSU_OTU.tsv	Root-Environmental-Aquatic-Marine-Coastal-Sediment
SRR6745382	MGYA00202777	https://www.ebi.ac.uk/metagenomics/api/v1/analyses/MGYA00202777/file/SRR6745382_MERGED_FASTQ_SSU_OTU.tsv	Root-Environmental-Aquatic-Marine-Coastal-Sediment
SRR6745886	MGYA00202957	https://www.ebi.ac.uk/metagenomics/api/v1/analyses/MGYA00202957/file/SRR6745886_MERGED_FASTQ_SSU_OTU.tsv	Root-Environmental-Aquatic-Marine-Coastal-Sediment
SRR6745353	MGYA00202738	https://www.ebi.ac.uk/metagenomics/api/v1/analyses/MGYA00202738/file/SRR6745353_MERGED_FASTQ_SSU_OTU.tsv	Root-Environmental-Aquatic-Marine-Coastal-Sediment
SRR6746180	MGYA00202502	https://www.ebi.ac.uk/metagenomics/api/v1/analyses/MGYA00202502/file/SRR6746180_MERGED_FASTQ_SSU_OTU.tsv	Root-Environmental-Aquatic-Marine-Coastal-Sediment
SRR6746009	MGYA00202734	https://www.ebi.ac.uk/metagenomics/api/v1/analyses/MGYA00202734/file/SRR6746009_MERGED_FASTQ_SSU_OTU.tsv	Root-Environmental-Aquatic-Marine-Coastal-Sediment
SRR6746468	MGYA00202687	https://www.ebi.ac.uk/metagenomics/api/v1/analyses/MGYA00202687/file/SRR6746468_MERGED_FASTQ_SSU_OTU.tsv	Root-Environmental-Aquatic-Marine-Coastal-Sediment
SRR2297119	MGYA00358883	https://www.ebi.ac.uk/metagenomics/api/v1/analyses/MGYA00358883/file/SRR2297119_MERGED_FASTQ_SSU_OTU.tsv	Root-Environmental-Aquatic-Marine-Coastal-Sediment
SRR5097535	MGYA00360547	https://www.ebi.ac.uk/metagenomics/api/v1/analyses/MGYA00360547/file/SRR5097535_MERGED_FASTQ_SSU_OTU.tsv	Root-Environmental-Aquatic-Marine-Coastal-Sediment
SRR2713136	MGYA00355963	https://www.ebi.ac.uk/metagenomics/api/v1/analyses/MGYA00355963/file/SRR2713136_FASTQ_SSU_OTU.tsv	Root-Environmental-Aquatic-Marine-Coastal-Sediment
SRR5227105	MGYA00360664	https://www.ebi.ac.uk/metagenomics/api/v1/analyses/MGYA00360664/file/SRR5227105_FASTQ_SSU_OTU.tsv	Root-Environmental-Aquatic-Marine-Coastal-Sediment
SRR6746075	MGYA00202652	https://www.ebi.ac.uk/metagenomics/api/v1/analyses/MGYA00202652/file/SRR6746075_MERGED_FASTQ_SSU_OTU.tsv	Root-Environmental-Aquatic-Marine-Coastal-Sediment
SRR6745973	MGYA00202753	https://www.ebi.ac.uk/metagenomics/api/v1/analyses/MGYA00202753/file/SRR6745973_MERGED_FASTQ_SSU_OTU.tsv	Root-Environmental-Aquatic-Marine-Coastal-Sediment
SRR6745798	MGYA00202654	https://www.ebi.ac.uk/metagenomics/api/v1/analyses/MGYA00202654/file/SRR6745798_MERGED_FASTQ_SSU_OTU.tsv	Root-Environmental-Aquatic-Marine-Coastal-Sediment
SRR5097532	MGYA00360544	https://www.ebi.ac.uk/metagenomics/api/v1/analyses/MGYA00360544/file/SRR5097532_MERGED_FASTQ_SSU_OTU.tsv	Root-Environmental-Aquatic-Marine-Coastal-Sediment
SRR5227102	MGYA00360661	https://www.ebi.ac.uk/metagenomics/api/v1/analyses/MGYA00360661/file/SRR5227102_FASTQ_SSU_OTU.tsv	Root-Environmental-Aquatic-Marine-Coastal-Sediment
SRR6746072	MGYA00202601	https://www.ebi.ac.uk/metagenomics/api/v1/analyses/MGYA00202601/file/SRR6746072_MERGED_FASTQ_SSU_OTU.tsv	Root-Environmental-Aquatic-Marine-Coastal-Sediment
SRR6745974	MGYA00203098	https://www.ebi.ac.uk/metagenomics/api/v1/analyses/MGYA00203098/file/SRR6745974_MERGED_FASTQ_SSU_OTU.tsv	Root-Environmental-Aquatic-Marine-Coastal-Sediment
SRR2297162	MGYA00358926	https://www.ebi.ac.uk/metagenomics/api/v1/analyses/MGYA00358926/file/SRR2297162_MERGED_FASTQ_SSU_OTU.tsv	Root-Environmental-Aquatic-Marine-Coastal-Sediment
SRR6746156	MGYA00202577	https://www.ebi.ac.uk/metagenomics/api/v1/analyses/MGYA00202577/file/SRR6746156_MERGED_FASTQ_SSU_OTU.tsv	Root-Environmental-Aquatic-Marine-Coastal-Sediment
SRR6746537	MGYA00202954	https://www.ebi.ac.uk/metagenomics/api/v1/analyses/MGYA00202954/file/SRR6746537_MERGED_FASTQ_SSU_OTU.tsv	Root-Environmental-Aquatic-Marine-Coastal-Sediment
SRR6745385	MGYA00202649	https://www.ebi.ac.uk/metagenomics/api/v1/analyses/MGYA00202649/file/SRR6745385_MERGED_FASTQ_SSU_OTU.tsv	Root-Environmental-Aquatic-Marine-Coastal-Sediment
SRR6745422	MGYA00202894	https://www.ebi.ac.uk/metagenomics/api/v1/analyses/MGYA00202894/file/SRR6745422_MERGED_FASTQ_SSU_OTU.tsv	Root-Environmental-Aquatic-Marine-Coastal-Sediment
SRR6745850	MGYA00202774	https://www.ebi.ac.uk/metagenomics/api/v1/analyses/MGYA00202774/file/SRR6745850_MERGED_FASTQ_SSU_OTU.tsv	Root-Environmental-Aquatic-Marine-Coastal-Sediment
SRR6745354	MGYA00203093	https://www.ebi.ac.uk/metagenomics/api/v1/analyses/MGYA00203093/file/SRR6745354_MERGED_FASTQ_SSU_OTU.tsv	Root-Environmental-Aquatic-Marine-Coastal-Sediment
SRR6745881	MGYA00202830	https://www.ebi.ac.uk/metagenomics/api/v1/analyses/MGYA00202830/file/SRR6745881_MERGED_FASTQ_SSU_OTU.tsv	Root-Environmental-Aquatic-Marine-Coastal-Sediment
SRR1503980	MGYA00358535	https://www.ebi.ac.uk/metagenomics/api/v1/analyses/MGYA00358535/file/SRR1503980_FASTQ_SSU_OTU.tsv	Root-Environmental-Aquatic-Marine-Coastal-Sediment
SRR6746187	MGYA00202893	https://www.ebi.ac.uk/metagenomics/api/v1/analyses/MGYA00202893/file/SRR6746187_MERGED_FASTQ_SSU_OTU.tsv	Root-Environmental-Aquatic-Marine-Coastal-Sediment
SRR6745908	MGYA00203073	https://www.ebi.ac.uk/metagenomics/api/v1/analyses/MGYA00203073/file/SRR6745908_MERGED_FASTQ_SSU_OTU.tsv	Root-Environmental-Aquatic-Marine-Coastal-Sediment
SRR6746124	MGYA00202837	https://www.ebi.ac.uk/metagenomics/api/v1/analyses/MGYA00202837/file/SRR6746124_MERGED_FASTQ_SSU_OTU.tsv	Root-Environmental-Aquatic-Marine-Coastal-Sediment
SRR2297110	MGYA00358874	https://www.ebi.ac.uk/metagenomics/api/v1/analyses/MGYA00358874/file/SRR2297110_MERGED_FASTQ_SSU_OTU.tsv	Root-Environmental-Aquatic-Marine-Coastal-Sediment
SRR6745796	MGYA00202897	https://www.ebi.ac.uk/metagenomics/api/v1/analyses/MGYA00202897/file/SRR6745796_MERGED_FASTQ_SSU_OTU.tsv	Root-Environmental-Aquatic-Marine-Coastal-Sediment
SRR6746545	MGYA00202886	https://www.ebi.ac.uk/metagenomics/api/v1/analyses/MGYA00202886/file/SRR6746545_MERGED_FASTQ_SSU_OTU.tsv	Root-Environmental-Aquatic-Marine-Coastal-Sediment
SRR6745822	MGYA00202795	https://www.ebi.ac.uk/metagenomics/api/v1/analyses/MGYA00202795/file/SRR6745822_MERGED_FASTQ_SSU_OTU.tsv	Root-Environmental-Aquatic-Marine-Coastal-Sediment
SRR2856455	MGYA00359230	https://www.ebi.ac.uk/metagenomics/api/v1/analyses/MGYA00359230/file/SRR2856455_MERGED_FASTQ_SSU_OTU.tsv	Root-Environmental-Aquatic-Marine-Coastal-Sediment
SRR650766	MGYA00356176	https://www.ebi.ac.uk/metagenomics/api/v1/analyses/MGYA00356176/file/SRR650766_FASTQ_SSU_OTU.tsv	Root-Environmental-Aquatic-Marine-Coastal-Sediment
SRR6746158	MGYA00203049	https://www.ebi.ac.uk/metagenomics/api/v1/analyses/MGYA00203049/file/SRR6746158_MERGED_FASTQ_SSU_OTU.tsv	Root-Environmental-Aquatic-Marine-Coastal-Sediment
SRR5097540	MGYA00360552	https://www.ebi.ac.uk/metagenomics/api/v1/analyses/MGYA00360552/file/SRR5097540_MERGED_FASTQ_SSU_OTU.tsv	Root-Environmental-Aquatic-Marine-Coastal-Sediment
SRR6746539	MGYA00202708	https://www.ebi.ac.uk/metagenomics/api/v1/analyses/MGYA00202708/file/SRR6746539_MERGED_FASTQ_SSU_OTU.tsv	Root-Environmental-Aquatic-Marine-Coastal-Sediment
SRR6746189	MGYA00202755	https://www.ebi.ac.uk/metagenomics/api/v1/analyses/MGYA00202755/file/SRR6746189_MERGED_FASTQ_SSU_OTU.tsv	Root-Environmental-Aquatic-Marine-Coastal-Sediment
SRR6746000	MGYA00202668	https://www.ebi.ac.uk/metagenomics/api/v1/analyses/MGYA00202668/file/SRR6746000_MERGED_FASTQ_SSU_OTU.tsv	Root-Environmental-Aquatic-Marine-Coastal-Sediment
SRR6745906	MGYA00202988	https://www.ebi.ac.uk/metagenomics/api/v1/analyses/MGYA00202988/file/SRR6745906_MERGED_FASTQ_SSU_OTU.tsv	Root-Environmental-Aquatic-Marine-Coastal-Sediment
SRR4300275	MGYA00360236	https://www.ebi.ac.uk/metagenomics/api/v1/analyses/MGYA00360236/file/SRR4300275_MERGED_FASTQ_SSU_OTU.tsv	Root-Environmental-Aquatic-Marine-Coastal-Sediment
SRR6745859	MGYA00202843	https://www.ebi.ac.uk/metagenomics/api/v1/analyses/MGYA00202843/file/SRR6745859_MERGED_FASTQ_SSU_OTU.tsv	Root-Environmental-Aquatic-Marine-Coastal-Sediment
SRR6745888	MGYA00202579	https://www.ebi.ac.uk/metagenomics/api/v1/analyses/MGYA00202579/file/SRR6745888_MERGED_FASTQ_SSU_OTU.tsv	Root-Environmental-Aquatic-Marine-Coastal-Sediment
SRR6746007	MGYA00202555	https://www.ebi.ac.uk/metagenomics/api/v1/analyses/MGYA00202555/file/SRR6746007_MERGED_FASTQ_SSU_OTU.tsv	Root-Environmental-Aquatic-Marine-Coastal-Sediment
SRR2297117	MGYA00358881	https://www.ebi.ac.uk/metagenomics/api/v1/analyses/MGYA00358881/file/SRR2297117_MERGED_FASTQ_SSU_OTU.tsv	Root-Environmental-Aquatic-Marine-Coastal-Sediment
SRR6746123	MGYA00202651	https://www.ebi.ac.uk/metagenomics/api/v1/analyses/MGYA00202651/file/SRR6746123_MERGED_FASTQ_SSU_OTU.tsv	Root-Environmental-Aquatic-Marine-Coastal-Sediment
SRR6745791	MGYA00202565	https://www.ebi.ac.uk/metagenomics/api/v1/analyses/MGYA00202565/file/SRR6745791_MERGED_FASTQ_SSU_OTU.tsv	Root-Environmental-Aquatic-Marine-Coastal-Sediment
SRR6746542	MGYA00202525	https://www.ebi.ac.uk/metagenomics/api/v1/analyses/MGYA00202525/file/SRR6746542_MERGED_FASTQ_SSU_OTU.tsv	Root-Environmental-Aquatic-Marine-Coastal-Sediment
SRR6745825	MGYA00202829	https://www.ebi.ac.uk/metagenomics/api/v1/analyses/MGYA00202829/file/SRR6745825_MERGED_FASTQ_SSU_OTU.tsv	Root-Environmental-Aquatic-Marine-Coastal-Sediment
SRR2713138	MGYA00355965	https://www.ebi.ac.uk/metagenomics/api/v1/analyses/MGYA00355965/file/SRR2713138_FASTQ_SSU_OTU.tsv	Root-Environmental-Aquatic-Marine-Coastal-Sediment
SRR4300291	MGYA00360251	https://www.ebi.ac.uk/metagenomics/api/v1/analyses/MGYA00360251/file/SRR4300291_MERGED_FASTQ_SSU_OTU.tsv	Root-Environmental-Aquatic-Marine-Coastal-Sediment
SRR650831	MGYA00356180	https://www.ebi.ac.uk/metagenomics/api/v1/analyses/MGYA00356180/file/SRR650831_FASTQ_SSU_OTU.tsv	Root-Environmental-Aquatic-Marine-Coastal-Sediment
SRR6745368	MGYA00202890	https://www.ebi.ac.uk/metagenomics/api/v1/analyses/MGYA00202890/file/SRR6745368_MERGED_FASTQ_SSU_OTU.tsv	Root-Environmental-Aquatic-Marine-Coastal-Sediment
SRR6172339	MGYA00362301	https://www.ebi.ac.uk/metagenomics/api/v1/analyses/MGYA00362301/file/SRR6172339_MERGED_FASTQ_SSU_OTU.tsv	Root-Environmental-Aquatic-Marine-Coastal-Sediment
SRR6745934	MGYA00202985	https://www.ebi.ac.uk/metagenomics/api/v1/analyses/MGYA00202985/file/SRR6745934_MERGED_FASTQ_SSU_OTU.tsv	Root-Environmental-Aquatic-Marine-Coastal-Sediment
SRR6746032	MGYA00202529	https://www.ebi.ac.uk/metagenomics/api/v1/analyses/MGYA00202529/file/SRR6746032_MERGED_FASTQ_SSU_OTU.tsv	Root-Environmental-Aquatic-Marine-Coastal-Sediment
SRR6746482	MGYA00202811	https://www.ebi.ac.uk/metagenomics/api/v1/analyses/MGYA00202811/file/SRR6746482_MERGED_FASTQ_SSU_OTU.tsv	Root-Environmental-Aquatic-Marine-Coastal-Sediment
SRR6172345	MGYA00362307	https://www.ebi.ac.uk/metagenomics/api/v1/analyses/MGYA00362307/file/SRR6172345_MERGED_FASTQ_SSU_OTU.tsv	Root-Environmental-Aquatic-Marine-Coastal-Sediment
ERR330036	MGYA00357994	https://www.ebi.ac.uk/metagenomics/api/v1/analyses/MGYA00357994/file/ERR330036_FASTQ_SSU_OTU.tsv	Root-Environmental-Aquatic-Marine-Coastal-Sediment
SRR6746201	MGYA00203057	https://www.ebi.ac.uk/metagenomics/api/v1/analyses/MGYA00203057/file/SRR6746201_MERGED_FASTQ_SSU_OTU.tsv	Root-Environmental-Aquatic-Marine-Coastal-Sediment
SRR6745810	MGYA00202495	https://www.ebi.ac.uk/metagenomics/api/v1/analyses/MGYA00202495/file/SRR6745810_MERGED_FASTQ_SSU_OTU.tsv	Root-Environmental-Aquatic-Marine-Coastal-Sediment
SRR6746116	MGYA00202517	https://www.ebi.ac.uk/metagenomics/api/v1/analyses/MGYA00202517/file/SRR6746116_MERGED_FASTQ_SSU_OTU.tsv	Root-Environmental-Aquatic-Marine-Coastal-Sediment
SRR2297122	MGYA00358886	https://www.ebi.ac.uk/metagenomics/api/v1/analyses/MGYA00358886/file/SRR2297122_MERGED_FASTQ_SSU_OTU.tsv	Root-Environmental-Aquatic-Marine-Coastal-Sediment
SRR6745948	MGYA00202532	https://www.ebi.ac.uk/metagenomics/api/v1/analyses/MGYA00202532/file/SRR6745948_MERGED_FASTQ_SSU_OTU.tsv	Root-Environmental-Aquatic-Marine-Coastal-Sediment
SRR4436287	MGYA00213036	https://www.ebi.ac.uk/metagenomics/api/v1/analyses/MGYA00213036/file/SRR4436287_FASTQ_SSU_OTU.tsv	Root-Environmental-Aquatic-Marine-Coastal-Sediment
SRR6745999	MGYA00202730	https://www.ebi.ac.uk/metagenomics/api/v1/analyses/MGYA00202730/file/SRR6745999_MERGED_FASTQ_SSU_OTU.tsv	Root-Environmental-Aquatic-Marine-Coastal-Sediment
SRR6172342	MGYA00362304	https://www.ebi.ac.uk/metagenomics/api/v1/analyses/MGYA00362304/file/SRR6172342_MERGED_FASTQ_SSU_OTU.tsv	Root-Environmental-Aquatic-Marine-Coastal-Sediment
ERR330031	MGYA00357989	https://www.ebi.ac.uk/metagenomics/api/v1/analyses/MGYA00357989/file/ERR330031_FASTQ_SSU_OTU.tsv	Root-Environmental-Aquatic-Marine-Coastal-Sediment
SRR6746206	MGYA00202519	https://www.ebi.ac.uk/metagenomics/api/v1/analyses/MGYA00202519/file/SRR6746206_MERGED_FASTQ_SSU_OTU.tsv	Root-Environmental-Aquatic-Marine-Coastal-Sediment
SRR6746570	MGYA00202983	https://www.ebi.ac.uk/metagenomics/api/v1/analyses/MGYA00202983/file/SRR6746570_MERGED_FASTQ_SSU_OTU.tsv	Root-Environmental-Aquatic-Marine-Coastal-Sediment
SRR6745817	MGYA00202667	https://www.ebi.ac.uk/metagenomics/api/v1/analyses/MGYA00202667/file/SRR6745817_MERGED_FASTQ_SSU_OTU.tsv	Root-Environmental-Aquatic-Marine-Coastal-Sediment
SRR2297125	MGYA00358889	https://www.ebi.ac.uk/metagenomics/api/v1/analyses/MGYA00358889/file/SRR2297125_MERGED_FASTQ_SSU_OTU.tsv	Root-Environmental-Aquatic-Marine-Coastal-Sediment
SRR6746111	MGYA00202498	https://www.ebi.ac.uk/metagenomics/api/v1/analyses/MGYA00202498/file/SRR6746111_MERGED_FASTQ_SSU_OTU.tsv	Root-Environmental-Aquatic-Marine-Coastal-Sediment
SRR6746049	MGYA00202557	https://www.ebi.ac.uk/metagenomics/api/v1/analyses/MGYA00202557/file/SRR6746049_MERGED_FASTQ_SSU_OTU.tsv	Root-Environmental-Aquatic-Marine-Coastal-Sediment
SRR6746098	MGYA00202989	https://www.ebi.ac.uk/metagenomics/api/v1/analyses/MGYA00202989/file/SRR6746098_MERGED_FASTQ_SSU_OTU.tsv	Root-Environmental-Aquatic-Marine-Coastal-Sediment
SRR2297188	MGYA00358952	https://www.ebi.ac.uk/metagenomics/api/v1/analyses/MGYA00358952/file/SRR2297188_MERGED_FASTQ_SSU_OTU.tsv	Root-Environmental-Aquatic-Marine-Coastal-Sediment
SRR4300296	MGYA00360255	https://www.ebi.ac.uk/metagenomics/api/v1/analyses/MGYA00360255/file/SRR4300296_MERGED_FASTQ_SSU_OTU.tsv	Root-Environmental-Aquatic-Marine-Coastal-Sediment
SRR6745419	MGYA00202884	https://www.ebi.ac.uk/metagenomics/api/v1/analyses/MGYA00202884/file/SRR6745419_MERGED_FASTQ_SSU_OTU.tsv	Root-Environmental-Aquatic-Marine-Coastal-Sediment
SRR2297159	MGYA00358923	https://www.ebi.ac.uk/metagenomics/api/v1/analyses/MGYA00358923/file/SRR2297159_MERGED_FASTQ_SSU_OTU.tsv	Root-Environmental-Aquatic-Marine-Coastal-Sediment
SRR6745933	MGYA00202621	https://www.ebi.ac.uk/metagenomics/api/v1/analyses/MGYA00202621/file/SRR6745933_MERGED_FASTQ_SSU_OTU.tsv	Root-Environmental-Aquatic-Marine-Coastal-Sediment
SRR6746035	MGYA00203109	https://www.ebi.ac.uk/metagenomics/api/v1/analyses/MGYA00203109/file/SRR6746035_MERGED_FASTQ_SSU_OTU.tsv	Root-Environmental-Aquatic-Marine-Coastal-Sediment
SRR6517605	MGYA00362470	https://www.ebi.ac.uk/metagenomics/api/v1/analyses/MGYA00362470/file/SRR6517605_MERGED_FASTQ_SSU_OTU.tsv	Root-Environmental-Aquatic-Marine-Coastal-Sediment
SRR6746485	MGYA00203111	https://www.ebi.ac.uk/metagenomics/api/v1/analyses/MGYA00203111/file/SRR6746485_MERGED_FASTQ_SSU_OTU.tsv	Root-Environmental-Aquatic-Marine-Coastal-Sediment
SRR6746208	MGYA00202945	https://www.ebi.ac.uk/metagenomics/api/v1/analyses/MGYA00202945/file/SRR6746208_MERGED_FASTQ_SSU_OTU.tsv	Root-Environmental-Aquatic-Marine-Coastal-Sediment
SRR6745819	MGYA00202948	https://www.ebi.ac.uk/metagenomics/api/v1/analyses/MGYA00202948/file/SRR6745819_MERGED_FASTQ_SSU_OTU.tsv	Root-Environmental-Aquatic-Marine-Coastal-Sediment
SRR2856995	MGYA00359235	https://www.ebi.ac.uk/metagenomics/api/v1/analyses/MGYA00359235/file/SRR2856995_MERGED_FASTQ_SSU_OTU.tsv	Root-Environmental-Aquatic-Marine-Coastal-Sediment
SRR3355022	MGYA00359638	https://www.ebi.ac.uk/metagenomics/api/v1/analyses/MGYA00359638/file/SRR3355022_MERGED_FASTQ_SSU_OTU.tsv	Root-Environmental-Aquatic-Marine-Coastal-Sediment
SRR6745941	MGYA00203101	https://www.ebi.ac.uk/metagenomics/api/v1/analyses/MGYA00203101/file/SRR6745941_MERGED_FASTQ_SSU_OTU.tsv	Root-Environmental-Aquatic-Marine-Coastal-Sediment
SRR6746047	MGYA00203054	https://www.ebi.ac.uk/metagenomics/api/v1/analyses/MGYA00203054/file/SRR6746047_MERGED_FASTQ_SSU_OTU.tsv	Root-Environmental-Aquatic-Marine-Coastal-Sediment
SRR6746096	MGYA00202855	https://www.ebi.ac.uk/metagenomics/api/v1/analyses/MGYA00202855/file/SRR6746096_MERGED_FASTQ_SSU_OTU.tsv	Root-Environmental-Aquatic-Marine-Coastal-Sediment
SRR6745990	MGYA00202704	https://www.ebi.ac.uk/metagenomics/api/v1/analyses/MGYA00202704/file/SRR6745990_MERGED_FASTQ_SSU_OTU.tsv	Root-Environmental-Aquatic-Marine-Coastal-Sediment
SRR4300298	MGYA00360257	https://www.ebi.ac.uk/metagenomics/api/v1/analyses/MGYA00360257/file/SRR4300298_MERGED_FASTQ_SSU_OTU.tsv	Root-Environmental-Aquatic-Marine-Coastal-Sediment
SRR2297186	MGYA00358950	https://www.ebi.ac.uk/metagenomics/api/v1/analyses/MGYA00358950/file/SRR2297186_MERGED_FASTQ_SSU_OTU.tsv	Root-Environmental-Aquatic-Marine-Coastal-Sediment
SRR6172330	MGYA00362292	https://www.ebi.ac.uk/metagenomics/api/v1/analyses/MGYA00362292/file/SRR6172330_MERGED_FASTQ_SSU_OTU.tsv	Root-Environmental-Aquatic-Marine-Coastal-Sediment
SRR6745361	MGYA00202719	https://www.ebi.ac.uk/metagenomics/api/v1/analyses/MGYA00202719/file/SRR6745361_MERGED_FASTQ_SSU_OTU.tsv	Root-Environmental-Aquatic-Marine-Coastal-Sediment
ERR330043	MGYA00358001	https://www.ebi.ac.uk/metagenomics/api/v1/analyses/MGYA00358001/file/ERR330043_FASTQ_SSU_OTU.tsv	Root-Environmental-Aquatic-Marine-Coastal-Sediment
SRR6746502	MGYA00202683	https://www.ebi.ac.uk/metagenomics/api/v1/analyses/MGYA00202683/file/SRR6746502_MERGED_FASTQ_SSU_OTU.tsv	Root-Environmental-Aquatic-Marine-Coastal-Sediment
SRR6745417	MGYA00202938	https://www.ebi.ac.uk/metagenomics/api/v1/analyses/MGYA00202938/file/SRR6745417_MERGED_FASTQ_SSU_OTU.tsv	Root-Environmental-Aquatic-Marine-Coastal-Sediment
SRR6745865	MGYA00202845	https://www.ebi.ac.uk/metagenomics/api/v1/analyses/MGYA00202845/file/SRR6745865_MERGED_FASTQ_SSU_OTU.tsv	Root-Environmental-Aquatic-Marine-Coastal-Sediment
SRR6746163	MGYA00202590	https://www.ebi.ac.uk/metagenomics/api/v1/analyses/MGYA00202590/file/SRR6746163_MERGED_FASTQ_SSU_OTU.tsv	Root-Environmental-Aquatic-Marine-Coastal-Sediment
SRR2297157	MGYA00358921	https://www.ebi.ac.uk/metagenomics/api/v1/analyses/MGYA00358921/file/SRR2297157_MERGED_FASTQ_SSU_OTU.tsv	Root-Environmental-Aquatic-Marine-Coastal-Sediment
SRR2297181	MGYA00358945	https://www.ebi.ac.uk/metagenomics/api/v1/analyses/MGYA00358945/file/SRR2297181_MERGED_FASTQ_SSU_OTU.tsv	Root-Environmental-Aquatic-Marine-Coastal-Sediment
SRR6745366	MGYA00202638	https://www.ebi.ac.uk/metagenomics/api/v1/analyses/MGYA00202638/file/SRR6745366_MERGED_FASTQ_SSU_OTU.tsv	Root-Environmental-Aquatic-Marine-Coastal-Sediment
SRR6172337	MGYA00362299	https://www.ebi.ac.uk/metagenomics/api/v1/analyses/MGYA00362299/file/SRR6172337_MERGED_FASTQ_SSU_OTU.tsv	Root-Environmental-Aquatic-Marine-Coastal-Sediment
ERR330044	MGYA00358002	https://www.ebi.ac.uk/metagenomics/api/v1/analyses/MGYA00358002/file/ERR330044_FASTQ_SSU_OTU.tsv	Root-Environmental-Aquatic-Marine-Coastal-Sediment
SRR6746505	MGYA00202544	https://www.ebi.ac.uk/metagenomics/api/v1/analyses/MGYA00202544/file/SRR6746505_MERGED_FASTQ_SSU_OTU.tsv	Root-Environmental-Aquatic-Marine-Coastal-Sediment
SRR6745862	MGYA00202847	https://www.ebi.ac.uk/metagenomics/api/v1/analyses/MGYA00202847/file/SRR6745862_MERGED_FASTQ_SSU_OTU.tsv	Root-Environmental-Aquatic-Marine-Coastal-Sediment
SRR6745410	MGYA00202767	https://www.ebi.ac.uk/metagenomics/api/v1/analyses/MGYA00202767/file/SRR6745410_MERGED_FASTQ_SSU_OTU.tsv	Root-Environmental-Aquatic-Marine-Coastal-Sediment
SRR2297150	MGYA00358914	https://www.ebi.ac.uk/metagenomics/api/v1/analyses/MGYA00358914/file/SRR2297150_MERGED_FASTQ_SSU_OTU.tsv	Root-Environmental-Aquatic-Marine-Coastal-Sediment
SRR6746164	MGYA00202720	https://www.ebi.ac.uk/metagenomics/api/v1/analyses/MGYA00202720/file/SRR6746164_MERGED_FASTQ_SSU_OTU.tsv	Root-Environmental-Aquatic-Marine-Coastal-Sediment
ERR330038	MGYA00357996	https://www.ebi.ac.uk/metagenomics/api/v1/analyses/MGYA00357996/file/ERR330038_FASTQ_SSU_OTU.tsv	Root-Environmental-Aquatic-Marine-Coastal-Sediment
SRR4436300	MGYA00213046	https://www.ebi.ac.uk/metagenomics/api/v1/analyses/MGYA00213046/file/SRR4436300_FASTQ_SSU_OTU.tsv	Root-Environmental-Aquatic-Marine-Coastal-Sediment
SRR3355025	MGYA00359640	https://www.ebi.ac.uk/metagenomics/api/v1/analyses/MGYA00359640/file/SRR3355025_MERGED_FASTQ_SSU_OTU.tsv	Root-Environmental-Aquatic-Marine-Coastal-Sediment
SRR6746118	MGYA00203025	https://www.ebi.ac.uk/metagenomics/api/v1/analyses/MGYA00203025/file/SRR6746118_MERGED_FASTQ_SSU_OTU.tsv	Root-Environmental-Aquatic-Marine-Coastal-Sediment
SRR6745946	MGYA00202567	https://www.ebi.ac.uk/metagenomics/api/v1/analyses/MGYA00202567/file/SRR6745946_MERGED_FASTQ_SSU_OTU.tsv	Root-Environmental-Aquatic-Marine-Coastal-Sediment
SRR6746040	MGYA00202653	https://www.ebi.ac.uk/metagenomics/api/v1/analyses/MGYA00202653/file/SRR6746040_MERGED_FASTQ_SSU_OTU.tsv	Root-Environmental-Aquatic-Marine-Coastal-Sediment
SRR6746091	MGYA00203080	https://www.ebi.ac.uk/metagenomics/api/v1/analyses/MGYA00203080/file/SRR6746091_MERGED_FASTQ_SSU_OTU.tsv	Root-Environmental-Aquatic-Marine-Coastal-Sediment
SRR6745997	MGYA00202887	https://www.ebi.ac.uk/metagenomics/api/v1/analyses/MGYA00202887/file/SRR6745997_MERGED_FASTQ_SSU_OTU.tsv	Root-Environmental-Aquatic-Marine-Coastal-Sediment
SRR4436289	MGYA00213054	https://www.ebi.ac.uk/metagenomics/api/v1/analyses/MGYA00213054/file/SRR4436289_FASTQ_SSU_OTU.tsv	Root-Environmental-Aquatic-Marine-Coastal-Sediment
SRR5081941	MGYA00360535	https://www.ebi.ac.uk/metagenomics/api/v1/analyses/MGYA00360535/file/SRR5081941_MERGED_FASTQ_SSU_OTU.tsv	Root-Environmental-Aquatic-Marine-Wetlands
SRR5078075	MGYA00360534	https://www.ebi.ac.uk/metagenomics/api/v1/analyses/MGYA00360534/file/SRR5078075_FASTQ_SSU_OTU.tsv	Root-Environmental-Aquatic-Marine-Wetlands
SRR5078074	MGYA00360533	https://www.ebi.ac.uk/metagenomics/api/v1/analyses/MGYA00360533/file/SRR5078074_FASTQ_SSU_OTU.tsv	Root-Environmental-Aquatic-Marine-Wetlands
SRR5081943	MGYA00360537	https://www.ebi.ac.uk/metagenomics/api/v1/analyses/MGYA00360537/file/SRR5081943_MERGED_FASTQ_SSU_OTU.tsv	Root-Environmental-Aquatic-Marine-Wetlands
SRR5081944	MGYA00360538	https://www.ebi.ac.uk/metagenomics/api/v1/analyses/MGYA00360538/file/SRR5081944_MERGED_FASTQ_SSU_OTU.tsv	Root-Environmental-Aquatic-Marine-Wetlands
SRR5081942	MGYA00360536	https://www.ebi.ac.uk/metagenomics/api/v1/analyses/MGYA00360536/file/SRR5081942_MERGED_FASTQ_SSU_OTU.tsv	Root-Environmental-Aquatic-Marine-Wetlands
ERR537776	MGYA00218277	https://www.ebi.ac.uk/metagenomics/api/v1/analyses/MGYA00218277/file/ERR537776_MERGED_FASTQ_SSU_OTU.tsv	Root-Host_associated-Mammals-Digestive_system-Large_intestine-Cecum
SRR4125143	MGYA00099283	https://www.ebi.ac.uk/metagenomics/api/v1/analyses/MGYA00099283/file/SRR4125143_MERGED_FASTQ_otu.tsv	Root-Host_associated-Mammals-Digestive_system-Large_intestine-Cecum
ERR537683	MGYA00218362	https://www.ebi.ac.uk/metagenomics/api/v1/analyses/MGYA00218362/file/ERR537683_MERGED_FASTQ_SSU_OTU.tsv	Root-Host_associated-Mammals-Digestive_system-Large_intestine-Cecum
ERR537652	MGYA00218324	https://www.ebi.ac.uk/metagenomics/api/v1/analyses/MGYA00218324/file/ERR537652_MERGED_FASTQ_SSU_OTU.tsv	Root-Host_associated-Mammals-Digestive_system-Large_intestine-Cecum
ERR537684	MGYA00218341	https://www.ebi.ac.uk/metagenomics/api/v1/analyses/MGYA00218341/file/ERR537684_MERGED_FASTQ_SSU_OTU.tsv	Root-Host_associated-Mammals-Digestive_system-Large_intestine-Cecum
SRR4125138	MGYA00099335	https://www.ebi.ac.uk/metagenomics/api/v1/analyses/MGYA00099335/file/SRR4125138_MERGED_FASTQ_otu.tsv	Root-Host_associated-Mammals-Digestive_system-Large_intestine-Cecum
ERR537655	MGYA00218293	https://www.ebi.ac.uk/metagenomics/api/v1/analyses/MGYA00218293/file/ERR537655_MERGED_FASTQ_SSU_OTU.tsv	Root-Host_associated-Mammals-Digestive_system-Large_intestine-Cecum
ERR537771	MGYA00218320	https://www.ebi.ac.uk/metagenomics/api/v1/analyses/MGYA00218320/file/ERR537771_MERGED_FASTQ_SSU_OTU.tsv	Root-Host_associated-Mammals-Digestive_system-Large_intestine-Cecum
SRR4125144	MGYA00099315	https://www.ebi.ac.uk/metagenomics/api/v1/analyses/MGYA00099315/file/SRR4125144_MERGED_FASTQ_otu.tsv	Root-Host_associated-Mammals-Digestive_system-Large_intestine-Cecum
ERR537703	MGYA00218367	https://www.ebi.ac.uk/metagenomics/api/v1/analyses/MGYA00218367/file/ERR537703_MERGED_FASTQ_SSU_OTU.tsv	Root-Host_associated-Mammals-Digestive_system-Large_intestine-Cecum
SRR4125136	MGYA00099312	https://www.ebi.ac.uk/metagenomics/api/v1/analyses/MGYA00099312/file/SRR4125136_MERGED_FASTQ_otu.tsv	Root-Host_associated-Mammals-Digestive_system-Large_intestine-Cecum
SRR8553588	MGYA00412312	https://www.ebi.ac.uk/metagenomics/api/v1/analyses/MGYA00412312/file/SRR8553588_MERGED_FASTQ_SSU_OTU.tsv	Root-Host_associated-Mammals-Digestive_system-Large_intestine-Cecum
ERR537704	MGYA00218301	https://www.ebi.ac.uk/metagenomics/api/v1/analyses/MGYA00218301/file/ERR537704_MERGED_FASTQ_SSU_OTU.tsv	Root-Host_associated-Mammals-Digestive_system-Large_intestine-Cecum
SRR4125131	MGYA00099305	https://www.ebi.ac.uk/metagenomics/api/v1/analyses/MGYA00099305/file/SRR4125131_MERGED_FASTQ_otu.tsv	Root-Host_associated-Mammals-Digestive_system-Large_intestine-Cecum
ERR537731	MGYA00218339	https://www.ebi.ac.uk/metagenomics/api/v1/analyses/MGYA00218339/file/ERR537731_MERGED_FASTQ_SSU_OTU.tsv	Root-Host_associated-Mammals-Digestive_system-Large_intestine-Cecum
ERR537669	MGYA00218383	https://www.ebi.ac.uk/metagenomics/api/v1/analyses/MGYA00218383/file/ERR537669_MERGED_FASTQ_SSU_OTU.tsv	Root-Host_associated-Mammals-Digestive_system-Large_intestine-Cecum
SRR4125104	MGYA00099298	https://www.ebi.ac.uk/metagenomics/api/v1/analyses/MGYA00099298/file/SRR4125104_MERGED_FASTQ_otu.tsv	Root-Host_associated-Mammals-Digestive_system-Large_intestine-Cecum
ERR537736	MGYA00218334	https://www.ebi.ac.uk/metagenomics/api/v1/analyses/MGYA00218334/file/ERR537736_MERGED_FASTQ_SSU_OTU.tsv	Root-Host_associated-Mammals-Digestive_system-Large_intestine-Cecum
SRR4125103	MGYA00099332	https://www.ebi.ac.uk/metagenomics/api/v1/analyses/MGYA00099332/file/SRR4125103_MERGED_FASTQ_otu.tsv	Root-Host_associated-Mammals-Digestive_system-Large_intestine-Cecum
ERR958528	MGYA00126328	https://www.ebi.ac.uk/metagenomics/api/v1/analyses/MGYA00126328/file/ERR958528_MERGED_FASTQ_otu.tsv	Root-Host_associated-Mammals-Digestive_system-Large_intestine-Cecum
ERR537738	MGYA00218316	https://www.ebi.ac.uk/metagenomics/api/v1/analyses/MGYA00218316/file/ERR537738_MERGED_FASTQ_SSU_OTU.tsv	Root-Host_associated-Mammals-Digestive_system-Large_intestine-Cecum
ERR537660	MGYA00218402	https://www.ebi.ac.uk/metagenomics/api/v1/analyses/MGYA00218402/file/ERR537660_MERGED_FASTQ_SSU_OTU.tsv	Root-Host_associated-Mammals-Digestive_system-Large_intestine-Cecum
ERR537744	MGYA00218338	https://www.ebi.ac.uk/metagenomics/api/v1/analyses/MGYA00218338/file/ERR537744_MERGED_FASTQ_SSU_OTU.tsv	Root-Host_associated-Mammals-Digestive_system-Large_intestine-Cecum
ERR537743	MGYA00218350	https://www.ebi.ac.uk/metagenomics/api/v1/analyses/MGYA00218350/file/ERR537743_MERGED_FASTQ_SSU_OTU.tsv	Root-Host_associated-Mammals-Digestive_system-Large_intestine-Cecum
ERR537667	MGYA00218312	https://www.ebi.ac.uk/metagenomics/api/v1/analyses/MGYA00218312/file/ERR537667_MERGED_FASTQ_SSU_OTU.tsv	Root-Host_associated-Mammals-Digestive_system-Large_intestine-Cecum
ERR537752	MGYA00218299	https://www.ebi.ac.uk/metagenomics/api/v1/analyses/MGYA00218299/file/ERR537752_MERGED_FASTQ_SSU_OTU.tsv	Root-Host_associated-Mammals-Digestive_system-Large_intestine-Cecum
ERR537676	MGYA00218286	https://www.ebi.ac.uk/metagenomics/api/v1/analyses/MGYA00218286/file/ERR537676_MERGED_FASTQ_SSU_OTU.tsv	Root-Host_associated-Mammals-Digestive_system-Large_intestine-Cecum
ERR537671	MGYA00218388	https://www.ebi.ac.uk/metagenomics/api/v1/analyses/MGYA00218388/file/ERR537671_MERGED_FASTQ_SSU_OTU.tsv	Root-Host_associated-Mammals-Digestive_system-Large_intestine-Cecum
ERR537729	MGYA00218329	https://www.ebi.ac.uk/metagenomics/api/v1/analyses/MGYA00218329/file/ERR537729_MERGED_FASTQ_SSU_OTU.tsv	Root-Host_associated-Mammals-Digestive_system-Large_intestine-Cecum
SRR4125095	MGYA00099282	https://www.ebi.ac.uk/metagenomics/api/v1/analyses/MGYA00099282/file/SRR4125095_MERGED_FASTQ_otu.tsv	Root-Host_associated-Mammals-Digestive_system-Large_intestine-Cecum
ERR537755	MGYA00218352	https://www.ebi.ac.uk/metagenomics/api/v1/analyses/MGYA00218352/file/ERR537755_MERGED_FASTQ_SSU_OTU.tsv	Root-Host_associated-Mammals-Digestive_system-Large_intestine-Cecum
SRR4125112	MGYA00099319	https://www.ebi.ac.uk/metagenomics/api/v1/analyses/MGYA00099319/file/SRR4125112_MERGED_FASTQ_otu.tsv	Root-Host_associated-Mammals-Digestive_system-Large_intestine-Cecum
ERR537727	MGYA00218392	https://www.ebi.ac.uk/metagenomics/api/v1/analyses/MGYA00218392/file/ERR537727_MERGED_FASTQ_SSU_OTU.tsv	Root-Host_associated-Mammals-Digestive_system-Large_intestine-Cecum
SRR4125115	MGYA00099313	https://www.ebi.ac.uk/metagenomics/api/v1/analyses/MGYA00099313/file/SRR4125115_MERGED_FASTQ_otu.tsv	Root-Host_associated-Mammals-Digestive_system-Large_intestine-Cecum
ERR537678	MGYA00218319	https://www.ebi.ac.uk/metagenomics/api/v1/analyses/MGYA00218319/file/ERR537678_MERGED_FASTQ_SSU_OTU.tsv	Root-Host_associated-Mammals-Digestive_system-Large_intestine-Cecum
ERR537720	MGYA00218292	https://www.ebi.ac.uk/metagenomics/api/v1/analyses/MGYA00218292/file/ERR537720_MERGED_FASTQ_SSU_OTU.tsv	Root-Host_associated-Mammals-Digestive_system-Large_intestine-Cecum
ERR537769	MGYA00218327	https://www.ebi.ac.uk/metagenomics/api/v1/analyses/MGYA00218327/file/ERR537769_MERGED_FASTQ_SSU_OTU.tsv	Root-Host_associated-Mammals-Digestive_system-Large_intestine-Cecum
SRR4125120	MGYA00099336	https://www.ebi.ac.uk/metagenomics/api/v1/analyses/MGYA00099336/file/SRR4125120_MERGED_FASTQ_otu.tsv	Root-Host_associated-Mammals-Digestive_system-Large_intestine-Cecum
ERR537715	MGYA00218376	https://www.ebi.ac.uk/metagenomics/api/v1/analyses/MGYA00218376/file/ERR537715_MERGED_FASTQ_SSU_OTU.tsv	Root-Host_associated-Mammals-Digestive_system-Large_intestine-Cecum
SRR4125127	MGYA00099325	https://www.ebi.ac.uk/metagenomics/api/v1/analyses/MGYA00099325/file/SRR4125127_MERGED_FASTQ_otu.tsv	Root-Host_associated-Mammals-Digestive_system-Large_intestine-Cecum
ERR537712	MGYA00218381	https://www.ebi.ac.uk/metagenomics/api/v1/analyses/MGYA00218381/file/ERR537712_MERGED_FASTQ_SSU_OTU.tsv	Root-Host_associated-Mammals-Digestive_system-Large_intestine-Cecum
ERR537644	MGYA00218370	https://www.ebi.ac.uk/metagenomics/api/v1/analyses/MGYA00218370/file/ERR537644_MERGED_FASTQ_SSU_OTU.tsv	Root-Host_associated-Mammals-Digestive_system-Large_intestine-Cecum
ERR537695	MGYA00218404	https://www.ebi.ac.uk/metagenomics/api/v1/analyses/MGYA00218404/file/ERR537695_MERGED_FASTQ_SSU_OTU.tsv	Root-Host_associated-Mammals-Digestive_system-Large_intestine-Cecum
SRR4125129	MGYA00099317	https://www.ebi.ac.uk/metagenomics/api/v1/analyses/MGYA00099317/file/SRR4125129_MERGED_FASTQ_otu.tsv	Root-Host_associated-Mammals-Digestive_system-Large_intestine-Cecum
ERR537638	MGYA00218306	https://www.ebi.ac.uk/metagenomics/api/v1/analyses/MGYA00218306/file/ERR537638_MERGED_FASTQ_SSU_OTU.tsv	Root-Host_associated-Mammals-Digestive_system-Large_intestine-Cecum
ERR537760	MGYA00218371	https://www.ebi.ac.uk/metagenomics/api/v1/analyses/MGYA00218371/file/ERR537760_MERGED_FASTQ_SSU_OTU.tsv	Root-Host_associated-Mammals-Digestive_system-Large_intestine-Cecum
ERR537767	MGYA00218343	https://www.ebi.ac.uk/metagenomics/api/v1/analyses/MGYA00218343/file/ERR537767_MERGED_FASTQ_SSU_OTU.tsv	Root-Host_associated-Mammals-Digestive_system-Large_intestine-Cecum
ERR537643	MGYA00218283	https://www.ebi.ac.uk/metagenomics/api/v1/analyses/MGYA00218283/file/ERR537643_MERGED_FASTQ_SSU_OTU.tsv	Root-Host_associated-Mammals-Digestive_system-Large_intestine-Cecum
ERR537692	MGYA00218313	https://www.ebi.ac.uk/metagenomics/api/v1/analyses/MGYA00218313/file/ERR537692_MERGED_FASTQ_SSU_OTU.tsv	Root-Host_associated-Mammals-Digestive_system-Large_intestine-Cecum
ERR537742	MGYA00218298	https://www.ebi.ac.uk/metagenomics/api/v1/analyses/MGYA00218298/file/ERR537742_MERGED_FASTQ_SSU_OTU.tsv	Root-Host_associated-Mammals-Digestive_system-Large_intestine-Cecum
ERR537666	MGYA00218337	https://www.ebi.ac.uk/metagenomics/api/v1/analyses/MGYA00218337/file/ERR537666_MERGED_FASTQ_SSU_OTU.tsv	Root-Host_associated-Mammals-Digestive_system-Large_intestine-Cecum
ERR537739	MGYA00218378	https://www.ebi.ac.uk/metagenomics/api/v1/analyses/MGYA00218378/file/ERR537739_MERGED_FASTQ_SSU_OTU.tsv	Root-Host_associated-Mammals-Digestive_system-Large_intestine-Cecum
ERR537661	MGYA00218280	https://www.ebi.ac.uk/metagenomics/api/v1/analyses/MGYA00218280/file/ERR537661_MERGED_FASTQ_SSU_OTU.tsv	Root-Host_associated-Mammals-Digestive_system-Large_intestine-Cecum
ERR537745	MGYA00218387	https://www.ebi.ac.uk/metagenomics/api/v1/analyses/MGYA00218387/file/ERR537745_MERGED_FASTQ_SSU_OTU.tsv	Root-Host_associated-Mammals-Digestive_system-Large_intestine-Cecum
ERR537737	MGYA00218318	https://www.ebi.ac.uk/metagenomics/api/v1/analyses/MGYA00218318/file/ERR537737_MERGED_FASTQ_SSU_OTU.tsv	Root-Host_associated-Mammals-Digestive_system-Large_intestine-Cecum
SRR4125102	MGYA00099327	https://www.ebi.ac.uk/metagenomics/api/v1/analyses/MGYA00099327/file/SRR4125102_MERGED_FASTQ_otu.tsv	Root-Host_associated-Mammals-Digestive_system-Large_intestine-Cecum
ERR537730	MGYA00218413	https://www.ebi.ac.uk/metagenomics/api/v1/analyses/MGYA00218413/file/ERR537730_MERGED_FASTQ_SSU_OTU.tsv	Root-Host_associated-Mammals-Digestive_system-Large_intestine-Cecum
ERR537668	MGYA00218403	https://www.ebi.ac.uk/metagenomics/api/v1/analyses/MGYA00218403/file/ERR537668_MERGED_FASTQ_SSU_OTU.tsv	Root-Host_associated-Mammals-Digestive_system-Large_intestine-Cecum
SRR4125105	MGYA00099334	https://www.ebi.ac.uk/metagenomics/api/v1/analyses/MGYA00099334/file/SRR4125105_MERGED_FASTQ_otu.tsv	Root-Host_associated-Mammals-Digestive_system-Large_intestine-Cecum
ERR537705	MGYA00218281	https://www.ebi.ac.uk/metagenomics/api/v1/analyses/MGYA00218281/file/ERR537705_MERGED_FASTQ_SSU_OTU.tsv	Root-Host_associated-Mammals-Digestive_system-Large_intestine-Cecum
SRR4125130	MGYA00099279	https://www.ebi.ac.uk/metagenomics/api/v1/analyses/MGYA00099279/file/SRR4125130_MERGED_FASTQ_otu.tsv	Root-Host_associated-Mammals-Digestive_system-Large_intestine-Cecum
ERR537702	MGYA00218363	https://www.ebi.ac.uk/metagenomics/api/v1/analyses/MGYA00218363/file/ERR537702_MERGED_FASTQ_SSU_OTU.tsv	Root-Host_associated-Mammals-Digestive_system-Large_intestine-Cecum
SRR4125137	MGYA00099311	https://www.ebi.ac.uk/metagenomics/api/v1/analyses/MGYA00099311/file/SRR4125137_MERGED_FASTQ_otu.tsv	Root-Host_associated-Mammals-Digestive_system-Large_intestine-Cecum
ERR537685	MGYA00218379	https://www.ebi.ac.uk/metagenomics/api/v1/analyses/MGYA00218379/file/ERR537685_MERGED_FASTQ_SSU_OTU.tsv	Root-Host_associated-Mammals-Digestive_system-Large_intestine-Cecum
SRR4125139	MGYA00099308	https://www.ebi.ac.uk/metagenomics/api/v1/analyses/MGYA00099308/file/SRR4125139_MERGED_FASTQ_otu.tsv	Root-Host_associated-Mammals-Digestive_system-Large_intestine-Cecum
ERR537654	MGYA00218284	https://www.ebi.ac.uk/metagenomics/api/v1/analyses/MGYA00218284/file/ERR537654_MERGED_FASTQ_SSU_OTU.tsv	Root-Host_associated-Mammals-Digestive_system-Large_intestine-Cecum
ERR537770	MGYA00218282	https://www.ebi.ac.uk/metagenomics/api/v1/analyses/MGYA00218282/file/ERR537770_MERGED_FASTQ_SSU_OTU.tsv	Root-Host_associated-Mammals-Digestive_system-Large_intestine-Cecum
SRR4125145	MGYA00099289	https://www.ebi.ac.uk/metagenomics/api/v1/analyses/MGYA00099289/file/SRR4125145_MERGED_FASTQ_otu.tsv	Root-Host_associated-Mammals-Digestive_system-Large_intestine-Cecum
ERR537777	MGYA00218351	https://www.ebi.ac.uk/metagenomics/api/v1/analyses/MGYA00218351/file/ERR537777_MERGED_FASTQ_SSU_OTU.tsv	Root-Host_associated-Mammals-Digestive_system-Large_intestine-Cecum
SRR4125142	MGYA00099303	https://www.ebi.ac.uk/metagenomics/api/v1/analyses/MGYA00099303/file/SRR4125142_MERGED_FASTQ_otu.tsv	Root-Host_associated-Mammals-Digestive_system-Large_intestine-Cecum
ERR537682	MGYA00218385	https://www.ebi.ac.uk/metagenomics/api/v1/analyses/MGYA00218385/file/ERR537682_MERGED_FASTQ_SSU_OTU.tsv	Root-Host_associated-Mammals-Digestive_system-Large_intestine-Cecum
ERR537653	MGYA00218357	https://www.ebi.ac.uk/metagenomics/api/v1/analyses/MGYA00218357/file/ERR537653_MERGED_FASTQ_SSU_OTU.tsv	Root-Host_associated-Mammals-Digestive_system-Large_intestine-Cecum
ERR537766	MGYA00218285	https://www.ebi.ac.uk/metagenomics/api/v1/analyses/MGYA00218285/file/ERR537766_MERGED_FASTQ_SSU_OTU.tsv	Root-Host_associated-Mammals-Digestive_system-Large_intestine-Cecum
ERR537642	MGYA00218391	https://www.ebi.ac.uk/metagenomics/api/v1/analyses/MGYA00218391/file/ERR537642_MERGED_FASTQ_SSU_OTU.tsv	Root-Host_associated-Mammals-Digestive_system-Large_intestine-Cecum
ERR537693	MGYA00218384	https://www.ebi.ac.uk/metagenomics/api/v1/analyses/MGYA00218384/file/ERR537693_MERGED_FASTQ_SSU_OTU.tsv	Root-Host_associated-Mammals-Digestive_system-Large_intestine-Cecum
ERR537645	MGYA00218330	https://www.ebi.ac.uk/metagenomics/api/v1/analyses/MGYA00218330/file/ERR537645_MERGED_FASTQ_SSU_OTU.tsv	Root-Host_associated-Mammals-Digestive_system-Large_intestine-Cecum
ERR537694	MGYA00218365	https://www.ebi.ac.uk/metagenomics/api/v1/analyses/MGYA00218365/file/ERR537694_MERGED_FASTQ_SSU_OTU.tsv	Root-Host_associated-Mammals-Digestive_system-Large_intestine-Cecum
SRR4125128	MGYA00099297	https://www.ebi.ac.uk/metagenomics/api/v1/analyses/MGYA00099297/file/SRR4125128_MERGED_FASTQ_otu.tsv	Root-Host_associated-Mammals-Digestive_system-Large_intestine-Cecum
ERR537639	MGYA00218374	https://www.ebi.ac.uk/metagenomics/api/v1/analyses/MGYA00218374/file/ERR537639_MERGED_FASTQ_SSU_OTU.tsv	Root-Host_associated-Mammals-Digestive_system-Large_intestine-Cecum
ERR537761	MGYA00218311	https://www.ebi.ac.uk/metagenomics/api/v1/analyses/MGYA00218311/file/ERR537761_MERGED_FASTQ_SSU_OTU.tsv	Root-Host_associated-Mammals-Digestive_system-Large_intestine-Cecum
SRR4125126	MGYA00099304	https://www.ebi.ac.uk/metagenomics/api/v1/analyses/MGYA00099304/file/SRR4125126_MERGED_FASTQ_otu.tsv	Root-Host_associated-Mammals-Digestive_system-Large_intestine-Cecum
ERR537713	MGYA00218335	https://www.ebi.ac.uk/metagenomics/api/v1/analyses/MGYA00218335/file/ERR537713_MERGED_FASTQ_SSU_OTU.tsv	Root-Host_associated-Mammals-Digestive_system-Large_intestine-Cecum
ERR537768	MGYA00218406	https://www.ebi.ac.uk/metagenomics/api/v1/analyses/MGYA00218406/file/ERR537768_MERGED_FASTQ_SSU_OTU.tsv	Root-Host_associated-Mammals-Digestive_system-Large_intestine-Cecum
SRR4125121	MGYA00099323	https://www.ebi.ac.uk/metagenomics/api/v1/analyses/MGYA00099323/file/SRR4125121_MERGED_FASTQ_otu.tsv	Root-Host_associated-Mammals-Digestive_system-Large_intestine-Cecum
ERR537714	MGYA00218290	https://www.ebi.ac.uk/metagenomics/api/v1/analyses/MGYA00218290/file/ERR537714_MERGED_FASTQ_SSU_OTU.tsv	Root-Host_associated-Mammals-Digestive_system-Large_intestine-Cecum
SRR4125114	MGYA00099333	https://www.ebi.ac.uk/metagenomics/api/v1/analyses/MGYA00099333/file/SRR4125114_MERGED_FASTQ_otu.tsv	Root-Host_associated-Mammals-Digestive_system-Large_intestine-Cecum
ERR537679	MGYA00218359	https://www.ebi.ac.uk/metagenomics/api/v1/analyses/MGYA00218359/file/ERR537679_MERGED_FASTQ_SSU_OTU.tsv	Root-Host_associated-Mammals-Digestive_system-Large_intestine-Cecum
ERR537721	MGYA00218368	https://www.ebi.ac.uk/metagenomics/api/v1/analyses/MGYA00218368/file/ERR537721_MERGED_FASTQ_SSU_OTU.tsv	Root-Host_associated-Mammals-Digestive_system-Large_intestine-Cecum
SRR4125113	MGYA00099296	https://www.ebi.ac.uk/metagenomics/api/v1/analyses/MGYA00099296/file/SRR4125113_MERGED_FASTQ_otu.tsv	Root-Host_associated-Mammals-Digestive_system-Large_intestine-Cecum
ERR537726	MGYA00218326	https://www.ebi.ac.uk/metagenomics/api/v1/analyses/MGYA00218326/file/ERR537726_MERGED_FASTQ_SSU_OTU.tsv	Root-Host_associated-Mammals-Digestive_system-Large_intestine-Cecum
ERR537670	MGYA00218412	https://www.ebi.ac.uk/metagenomics/api/v1/analyses/MGYA00218412/file/ERR537670_MERGED_FASTQ_SSU_OTU.tsv	Root-Host_associated-Mammals-Digestive_system-Large_intestine-Cecum
ERR537728	MGYA00218375	https://www.ebi.ac.uk/metagenomics/api/v1/analyses/MGYA00218375/file/ERR537728_MERGED_FASTQ_SSU_OTU.tsv	Root-Host_associated-Mammals-Digestive_system-Large_intestine-Cecum
SRR4125094	MGYA00099322	https://www.ebi.ac.uk/metagenomics/api/v1/analyses/MGYA00099322/file/SRR4125094_MERGED_FASTQ_otu.tsv	Root-Host_associated-Mammals-Digestive_system-Large_intestine-Cecum
ERR537754	MGYA00218380	https://www.ebi.ac.uk/metagenomics/api/v1/analyses/MGYA00218380/file/ERR537754_MERGED_FASTQ_SSU_OTU.tsv	Root-Host_associated-Mammals-Digestive_system-Large_intestine-Cecum
ERR537753	MGYA00218369	https://www.ebi.ac.uk/metagenomics/api/v1/analyses/MGYA00218369/file/ERR537753_MERGED_FASTQ_SSU_OTU.tsv	Root-Host_associated-Mammals-Digestive_system-Large_intestine-Cecum
ERR537677	MGYA00218314	https://www.ebi.ac.uk/metagenomics/api/v1/analyses/MGYA00218314/file/ERR537677_MERGED_FASTQ_SSU_OTU.tsv	Root-Host_associated-Mammals-Digestive_system-Large_intestine-Cecum
SRR4125093	MGYA00099309	https://www.ebi.ac.uk/metagenomics/api/v1/analyses/MGYA00099309/file/SRR4125093_MERGED_FASTQ_otu.tsv	Root-Host_associated-Mammals-Digestive_system-Large_intestine-Cecum
ERR537646	MGYA00218307	https://www.ebi.ac.uk/metagenomics/api/v1/analyses/MGYA00218307/file/ERR537646_MERGED_FASTQ_SSU_OTU.tsv	Root-Host_associated-Mammals-Digestive_system-Large_intestine-Cecum
ERR537697	MGYA00218333	https://www.ebi.ac.uk/metagenomics/api/v1/analyses/MGYA00218333/file/ERR537697_MERGED_FASTQ_SSU_OTU.tsv	Root-Host_associated-Mammals-Digestive_system-Large_intestine-Cecum
ERR537762	MGYA00218336	https://www.ebi.ac.uk/metagenomics/api/v1/analyses/MGYA00218336/file/ERR537762_MERGED_FASTQ_SSU_OTU.tsv	Root-Host_associated-Mammals-Digestive_system-Large_intestine-Cecum
SRR4125150	MGYA00099291	https://www.ebi.ac.uk/metagenomics/api/v1/analyses/MGYA00099291/file/SRR4125150_MERGED_FASTQ_otu.tsv	Root-Host_associated-Mammals-Digestive_system-Large_intestine-Cecum
ERR537765	MGYA00218398	https://www.ebi.ac.uk/metagenomics/api/v1/analyses/MGYA00218398/file/ERR537765_MERGED_FASTQ_SSU_OTU.tsv	Root-Host_associated-Mammals-Digestive_system-Large_intestine-Cecum
ERR537641	MGYA00218274	https://www.ebi.ac.uk/metagenomics/api/v1/analyses/MGYA00218274/file/ERR537641_MERGED_FASTQ_SSU_OTU.tsv	Root-Host_associated-Mammals-Digestive_system-Large_intestine-Cecum
ERR537690	MGYA00218289	https://www.ebi.ac.uk/metagenomics/api/v1/analyses/MGYA00218289/file/ERR537690_MERGED_FASTQ_SSU_OTU.tsv	Root-Host_associated-Mammals-Digestive_system-Large_intestine-Cecum
ERR537719	MGYA00218310	https://www.ebi.ac.uk/metagenomics/api/v1/analyses/MGYA00218310/file/ERR537719_MERGED_FASTQ_SSU_OTU.tsv	Root-Host_associated-Mammals-Digestive_system-Large_intestine-Cecum
SRR4125122	MGYA00099281	https://www.ebi.ac.uk/metagenomics/api/v1/analyses/MGYA00099281/file/SRR4125122_MERGED_FASTQ_otu.tsv	Root-Host_associated-Mammals-Digestive_system-Large_intestine-Cecum
ERR537717	MGYA00218410	https://www.ebi.ac.uk/metagenomics/api/v1/analyses/MGYA00218410/file/ERR537717_MERGED_FASTQ_SSU_OTU.tsv	Root-Host_associated-Mammals-Digestive_system-Large_intestine-Cecum
ERR537648	MGYA00218354	https://www.ebi.ac.uk/metagenomics/api/v1/analyses/MGYA00218354/file/ERR537648_MERGED_FASTQ_SSU_OTU.tsv	Root-Host_associated-Mammals-Digestive_system-Large_intestine-Cecum
SRR4125125	MGYA00099285	https://www.ebi.ac.uk/metagenomics/api/v1/analyses/MGYA00099285/file/SRR4125125_MERGED_FASTQ_otu.tsv	Root-Host_associated-Mammals-Digestive_system-Large_intestine-Cecum
ERR537699	MGYA00218317	https://www.ebi.ac.uk/metagenomics/api/v1/analyses/MGYA00218317/file/ERR537699_MERGED_FASTQ_SSU_OTU.tsv	Root-Host_associated-Mammals-Digestive_system-Large_intestine-Cecum
ERR537710	MGYA00218308	https://www.ebi.ac.uk/metagenomics/api/v1/analyses/MGYA00218308/file/ERR537710_MERGED_FASTQ_SSU_OTU.tsv	Root-Host_associated-Mammals-Digestive_system-Large_intestine-Cecum
SRR4125110	MGYA00099295	https://www.ebi.ac.uk/metagenomics/api/v1/analyses/MGYA00099295/file/SRR4125110_MERGED_FASTQ_otu.tsv	Root-Host_associated-Mammals-Digestive_system-Large_intestine-Cecum
SRR4125099	MGYA00099310	https://www.ebi.ac.uk/metagenomics/api/v1/analyses/MGYA00099310/file/SRR4125099_MERGED_FASTQ_otu.tsv	Root-Host_associated-Mammals-Digestive_system-Large_intestine-Cecum
ERR537725	MGYA00218401	https://www.ebi.ac.uk/metagenomics/api/v1/analyses/MGYA00218401/file/ERR537725_MERGED_FASTQ_SSU_OTU.tsv	Root-Host_associated-Mammals-Digestive_system-Large_intestine-Cecum
ERR537759	MGYA00218345	https://www.ebi.ac.uk/metagenomics/api/v1/analyses/MGYA00218345/file/ERR537759_MERGED_FASTQ_SSU_OTU.tsv	Root-Host_associated-Mammals-Digestive_system-Large_intestine-Cecum
SRR4125117	MGYA00099284	https://www.ebi.ac.uk/metagenomics/api/v1/analyses/MGYA00099284/file/SRR4125117_MERGED_FASTQ_otu.tsv	Root-Host_associated-Mammals-Digestive_system-Large_intestine-Cecum
ERR537722	MGYA00218278	https://www.ebi.ac.uk/metagenomics/api/v1/analyses/MGYA00218278/file/ERR537722_MERGED_FASTQ_SSU_OTU.tsv	Root-Host_associated-Mammals-Digestive_system-Large_intestine-Cecum
ERR537750	MGYA00218396	https://www.ebi.ac.uk/metagenomics/api/v1/analyses/MGYA00218396/file/ERR537750_MERGED_FASTQ_SSU_OTU.tsv	Root-Host_associated-Mammals-Digestive_system-Large_intestine-Cecum
SRR4125119	MGYA00099324	https://www.ebi.ac.uk/metagenomics/api/v1/analyses/MGYA00099324/file/SRR4125119_MERGED_FASTQ_otu.tsv	Root-Host_associated-Mammals-Digestive_system-Large_intestine-Cecum
ERR537674	MGYA00218405	https://www.ebi.ac.uk/metagenomics/api/v1/analyses/MGYA00218405/file/ERR537674_MERGED_FASTQ_SSU_OTU.tsv	Root-Host_associated-Mammals-Digestive_system-Large_intestine-Cecum
ERR537673	MGYA00218304	https://www.ebi.ac.uk/metagenomics/api/v1/analyses/MGYA00218304/file/ERR537673_MERGED_FASTQ_SSU_OTU.tsv	Root-Host_associated-Mammals-Digestive_system-Large_intestine-Cecum
SRR4125097	MGYA00099302	https://www.ebi.ac.uk/metagenomics/api/v1/analyses/MGYA00099302/file/SRR4125097_MERGED_FASTQ_otu.tsv	Root-Host_associated-Mammals-Digestive_system-Large_intestine-Cecum
ERR537757	MGYA00218346	https://www.ebi.ac.uk/metagenomics/api/v1/analyses/MGYA00218346/file/ERR537757_MERGED_FASTQ_SSU_OTU.tsv	Root-Host_associated-Mammals-Digestive_system-Large_intestine-Cecum
ERR537662	MGYA00218295	https://www.ebi.ac.uk/metagenomics/api/v1/analyses/MGYA00218295/file/ERR537662_MERGED_FASTQ_SSU_OTU.tsv	Root-Host_associated-Mammals-Digestive_system-Large_intestine-Cecum
ERR537746	MGYA00218411	https://www.ebi.ac.uk/metagenomics/api/v1/analyses/MGYA00218411/file/ERR537746_MERGED_FASTQ_SSU_OTU.tsv	Root-Host_associated-Mammals-Digestive_system-Large_intestine-Cecum
ERR537741	MGYA00218373	https://www.ebi.ac.uk/metagenomics/api/v1/analyses/MGYA00218373/file/ERR537741_MERGED_FASTQ_SSU_OTU.tsv	Root-Host_associated-Mammals-Digestive_system-Large_intestine-Cecum
ERR537665	MGYA00218397	https://www.ebi.ac.uk/metagenomics/api/v1/analyses/MGYA00218397/file/ERR537665_MERGED_FASTQ_SSU_OTU.tsv	Root-Host_associated-Mammals-Digestive_system-Large_intestine-Cecum
SRR4125108	MGYA00099292	https://www.ebi.ac.uk/metagenomics/api/v1/analyses/MGYA00099292/file/SRR4125108_MERGED_FASTQ_otu.tsv	Root-Host_associated-Mammals-Digestive_system-Large_intestine-Cecum
ERR537733	MGYA00218303	https://www.ebi.ac.uk/metagenomics/api/v1/analyses/MGYA00218303/file/ERR537733_MERGED_FASTQ_SSU_OTU.tsv	Root-Host_associated-Mammals-Digestive_system-Large_intestine-Cecum
SRR4125106	MGYA00099326	https://www.ebi.ac.uk/metagenomics/api/v1/analyses/MGYA00099326/file/SRR4125106_MERGED_FASTQ_otu.tsv	Root-Host_associated-Mammals-Digestive_system-Large_intestine-Cecum
ERR537734	MGYA00218399	https://www.ebi.ac.uk/metagenomics/api/v1/analyses/MGYA00218399/file/ERR537734_MERGED_FASTQ_SSU_OTU.tsv	Root-Host_associated-Mammals-Digestive_system-Large_intestine-Cecum
SRR4125101	MGYA00099328	https://www.ebi.ac.uk/metagenomics/api/v1/analyses/MGYA00099328/file/SRR4125101_MERGED_FASTQ_otu.tsv	Root-Host_associated-Mammals-Digestive_system-Large_intestine-Cecum
ERR537748	MGYA00218302	https://www.ebi.ac.uk/metagenomics/api/v1/analyses/MGYA00218302/file/ERR537748_MERGED_FASTQ_SSU_OTU.tsv	Root-Host_associated-Mammals-Digestive_system-Large_intestine-Cecum
ERR537701	MGYA00218361	https://www.ebi.ac.uk/metagenomics/api/v1/analyses/MGYA00218361/file/ERR537701_MERGED_FASTQ_SSU_OTU.tsv	Root-Host_associated-Mammals-Digestive_system-Large_intestine-Cecum
SRR4125134	MGYA00099290	https://www.ebi.ac.uk/metagenomics/api/v1/analyses/MGYA00099290/file/SRR4125134_MERGED_FASTQ_otu.tsv	Root-Host_associated-Mammals-Digestive_system-Large_intestine-Cecum
ERR537688	MGYA00218358	https://www.ebi.ac.uk/metagenomics/api/v1/analyses/MGYA00218358/file/ERR537688_MERGED_FASTQ_SSU_OTU.tsv	Root-Host_associated-Mammals-Digestive_system-Large_intestine-Cecum
ERR537659	MGYA00218389	https://www.ebi.ac.uk/metagenomics/api/v1/analyses/MGYA00218389/file/ERR537659_MERGED_FASTQ_SSU_OTU.tsv	Root-Host_associated-Mammals-Digestive_system-Large_intestine-Cecum
SRR4125148	MGYA00099306	https://www.ebi.ac.uk/metagenomics/api/v1/analyses/MGYA00099306/file/SRR4125148_MERGED_FASTQ_otu.tsv	Root-Host_associated-Mammals-Digestive_system-Large_intestine-Cecum
ERR537706	MGYA00218294	https://www.ebi.ac.uk/metagenomics/api/v1/analyses/MGYA00218294/file/ERR537706_MERGED_FASTQ_SSU_OTU.tsv	Root-Host_associated-Mammals-Digestive_system-Large_intestine-Cecum
SRR4125133	MGYA00099318	https://www.ebi.ac.uk/metagenomics/api/v1/analyses/MGYA00099318/file/SRR4125133_MERGED_FASTQ_otu.tsv	Root-Host_associated-Mammals-Digestive_system-Large_intestine-Cecum
ERR537774	MGYA00218409	https://www.ebi.ac.uk/metagenomics/api/v1/analyses/MGYA00218409/file/ERR537774_MERGED_FASTQ_SSU_OTU.tsv	Root-Host_associated-Mammals-Digestive_system-Large_intestine-Cecum
SRR4125141	MGYA00099314	https://www.ebi.ac.uk/metagenomics/api/v1/analyses/MGYA00099314/file/SRR4125141_MERGED_FASTQ_otu.tsv	Root-Host_associated-Mammals-Digestive_system-Large_intestine-Cecum
ERR537708	MGYA00218348	https://www.ebi.ac.uk/metagenomics/api/v1/analyses/MGYA00218348/file/ERR537708_MERGED_FASTQ_SSU_OTU.tsv	Root-Host_associated-Mammals-Digestive_system-Large_intestine-Cecum
ERR537681	MGYA00218349	https://www.ebi.ac.uk/metagenomics/api/v1/analyses/MGYA00218349/file/ERR537681_MERGED_FASTQ_SSU_OTU.tsv	Root-Host_associated-Mammals-Digestive_system-Large_intestine-Cecum
ERR537650	MGYA00218276	https://www.ebi.ac.uk/metagenomics/api/v1/analyses/MGYA00218276/file/ERR537650_MERGED_FASTQ_SSU_OTU.tsv	Root-Host_associated-Mammals-Digestive_system-Large_intestine-Cecum
ERR537686	MGYA00218364	https://www.ebi.ac.uk/metagenomics/api/v1/analyses/MGYA00218364/file/ERR537686_MERGED_FASTQ_SSU_OTU.tsv	Root-Host_associated-Mammals-Digestive_system-Large_intestine-Cecum
ERR537657	MGYA00218322	https://www.ebi.ac.uk/metagenomics/api/v1/analyses/MGYA00218322/file/ERR537657_MERGED_FASTQ_SSU_OTU.tsv	Root-Host_associated-Mammals-Digestive_system-Large_intestine-Cecum
ERR537773	MGYA00218325	https://www.ebi.ac.uk/metagenomics/api/v1/analyses/MGYA00218325/file/ERR537773_MERGED_FASTQ_SSU_OTU.tsv	Root-Host_associated-Mammals-Digestive_system-Large_intestine-Cecum
SRR4125146	MGYA00099294	https://www.ebi.ac.uk/metagenomics/api/v1/analyses/MGYA00099294/file/SRR4125146_MERGED_FASTQ_otu.tsv	Root-Host_associated-Mammals-Digestive_system-Large_intestine-Cecum
ERR537672	MGYA00218297	https://www.ebi.ac.uk/metagenomics/api/v1/analyses/MGYA00218297/file/ERR537672_MERGED_FASTQ_SSU_OTU.tsv	Root-Host_associated-Mammals-Digestive_system-Large_intestine-Cecum
SRR4125096	MGYA00099287	https://www.ebi.ac.uk/metagenomics/api/v1/analyses/MGYA00099287/file/SRR4125096_MERGED_FASTQ_otu.tsv	Root-Host_associated-Mammals-Digestive_system-Large_intestine-Cecum
ERR537756	MGYA00218309	https://www.ebi.ac.uk/metagenomics/api/v1/analyses/MGYA00218309/file/ERR537756_MERGED_FASTQ_SSU_OTU.tsv	Root-Host_associated-Mammals-Digestive_system-Large_intestine-Cecum
ERR537751	MGYA00218340	https://www.ebi.ac.uk/metagenomics/api/v1/analyses/MGYA00218340/file/ERR537751_MERGED_FASTQ_SSU_OTU.tsv	Root-Host_associated-Mammals-Digestive_system-Large_intestine-Cecum
SRR4125118	MGYA00099337	https://www.ebi.ac.uk/metagenomics/api/v1/analyses/MGYA00099337/file/SRR4125118_MERGED_FASTQ_otu.tsv	Root-Host_associated-Mammals-Digestive_system-Large_intestine-Cecum
ERR537675	MGYA00218394	https://www.ebi.ac.uk/metagenomics/api/v1/analyses/MGYA00218394/file/ERR537675_MERGED_FASTQ_SSU_OTU.tsv	Root-Host_associated-Mammals-Digestive_system-Large_intestine-Cecum
SRR4125116	MGYA00099293	https://www.ebi.ac.uk/metagenomics/api/v1/analyses/MGYA00099293/file/SRR4125116_MERGED_FASTQ_otu.tsv	Root-Host_associated-Mammals-Digestive_system-Large_intestine-Cecum
ERR537723	MGYA00218366	https://www.ebi.ac.uk/metagenomics/api/v1/analyses/MGYA00218366/file/ERR537723_MERGED_FASTQ_SSU_OTU.tsv	Root-Host_associated-Mammals-Digestive_system-Large_intestine-Cecum
SRR4125111	MGYA00099330	https://www.ebi.ac.uk/metagenomics/api/v1/analyses/MGYA00099330/file/SRR4125111_MERGED_FASTQ_otu.tsv	Root-Host_associated-Mammals-Digestive_system-Large_intestine-Cecum
SRR4125098	MGYA00099301	https://www.ebi.ac.uk/metagenomics/api/v1/analyses/MGYA00099301/file/SRR4125098_MERGED_FASTQ_otu.tsv	Root-Host_associated-Mammals-Digestive_system-Large_intestine-Cecum
ERR537724	MGYA00218400	https://www.ebi.ac.uk/metagenomics/api/v1/analyses/MGYA00218400/file/ERR537724_MERGED_FASTQ_SSU_OTU.tsv	Root-Host_associated-Mammals-Digestive_system-Large_intestine-Cecum
ERR537758	MGYA00218279	https://www.ebi.ac.uk/metagenomics/api/v1/analyses/MGYA00218279/file/ERR537758_MERGED_FASTQ_SSU_OTU.tsv	Root-Host_associated-Mammals-Digestive_system-Large_intestine-Cecum
ERR537649	MGYA00218288	https://www.ebi.ac.uk/metagenomics/api/v1/analyses/MGYA00218288/file/ERR537649_MERGED_FASTQ_SSU_OTU.tsv	Root-Host_associated-Mammals-Digestive_system-Large_intestine-Cecum
SRR4125124	MGYA00099307	https://www.ebi.ac.uk/metagenomics/api/v1/analyses/MGYA00099307/file/SRR4125124_MERGED_FASTQ_otu.tsv	Root-Host_associated-Mammals-Digestive_system-Large_intestine-Cecum
ERR537698	MGYA00218353	https://www.ebi.ac.uk/metagenomics/api/v1/analyses/MGYA00218353/file/ERR537698_MERGED_FASTQ_SSU_OTU.tsv	Root-Host_associated-Mammals-Digestive_system-Large_intestine-Cecum
ERR537711	MGYA00218344	https://www.ebi.ac.uk/metagenomics/api/v1/analyses/MGYA00218344/file/ERR537711_MERGED_FASTQ_SSU_OTU.tsv	Root-Host_associated-Mammals-Digestive_system-Large_intestine-Cecum
SRR4125123	MGYA00099280	https://www.ebi.ac.uk/metagenomics/api/v1/analyses/MGYA00099280/file/SRR4125123_MERGED_FASTQ_otu.tsv	Root-Host_associated-Mammals-Digestive_system-Large_intestine-Cecum
ERR537716	MGYA00218342	https://www.ebi.ac.uk/metagenomics/api/v1/analyses/MGYA00218342/file/ERR537716_MERGED_FASTQ_SSU_OTU.tsv	Root-Host_associated-Mammals-Digestive_system-Large_intestine-Cecum
SRR4125151	MGYA00099321	https://www.ebi.ac.uk/metagenomics/api/v1/analyses/MGYA00099321/file/SRR4125151_MERGED_FASTQ_otu.tsv	Root-Host_associated-Mammals-Digestive_system-Large_intestine-Cecum
ERR537764	MGYA00218296	https://www.ebi.ac.uk/metagenomics/api/v1/analyses/MGYA00218296/file/ERR537764_MERGED_FASTQ_SSU_OTU.tsv	Root-Host_associated-Mammals-Digestive_system-Large_intestine-Cecum
ERR537640	MGYA00218355	https://www.ebi.ac.uk/metagenomics/api/v1/analyses/MGYA00218355/file/ERR537640_MERGED_FASTQ_SSU_OTU.tsv	Root-Host_associated-Mammals-Digestive_system-Large_intestine-Cecum
ERR537691	MGYA00218328	https://www.ebi.ac.uk/metagenomics/api/v1/analyses/MGYA00218328/file/ERR537691_MERGED_FASTQ_SSU_OTU.tsv	Root-Host_associated-Mammals-Digestive_system-Large_intestine-Cecum
ERR537718	MGYA00218291	https://www.ebi.ac.uk/metagenomics/api/v1/analyses/MGYA00218291/file/ERR537718_MERGED_FASTQ_SSU_OTU.tsv	Root-Host_associated-Mammals-Digestive_system-Large_intestine-Cecum
ERR537647	MGYA00218287	https://www.ebi.ac.uk/metagenomics/api/v1/analyses/MGYA00218287/file/ERR537647_MERGED_FASTQ_SSU_OTU.tsv	Root-Host_associated-Mammals-Digestive_system-Large_intestine-Cecum
ERR537696	MGYA00218372	https://www.ebi.ac.uk/metagenomics/api/v1/analyses/MGYA00218372/file/ERR537696_MERGED_FASTQ_SSU_OTU.tsv	Root-Host_associated-Mammals-Digestive_system-Large_intestine-Cecum
ERR537763	MGYA00218382	https://www.ebi.ac.uk/metagenomics/api/v1/analyses/MGYA00218382/file/ERR537763_MERGED_FASTQ_SSU_OTU.tsv	Root-Host_associated-Mammals-Digestive_system-Large_intestine-Cecum
ERR537687	MGYA00218305	https://www.ebi.ac.uk/metagenomics/api/v1/analyses/MGYA00218305/file/ERR537687_MERGED_FASTQ_SSU_OTU.tsv	Root-Host_associated-Mammals-Digestive_system-Large_intestine-Cecum
ERR537656	MGYA00218356	https://www.ebi.ac.uk/metagenomics/api/v1/analyses/MGYA00218356/file/ERR537656_MERGED_FASTQ_SSU_OTU.tsv	Root-Host_associated-Mammals-Digestive_system-Large_intestine-Cecum
ERR537772	MGYA00218332	https://www.ebi.ac.uk/metagenomics/api/v1/analyses/MGYA00218332/file/ERR537772_MERGED_FASTQ_SSU_OTU.tsv	Root-Host_associated-Mammals-Digestive_system-Large_intestine-Cecum
SRR4125147	MGYA00099331	https://www.ebi.ac.uk/metagenomics/api/v1/analyses/MGYA00099331/file/SRR4125147_MERGED_FASTQ_otu.tsv	Root-Host_associated-Mammals-Digestive_system-Large_intestine-Cecum
ERR537775	MGYA00218315	https://www.ebi.ac.uk/metagenomics/api/v1/analyses/MGYA00218315/file/ERR537775_MERGED_FASTQ_SSU_OTU.tsv	Root-Host_associated-Mammals-Digestive_system-Large_intestine-Cecum
SRR4125140	MGYA00099288	https://www.ebi.ac.uk/metagenomics/api/v1/analyses/MGYA00099288/file/SRR4125140_MERGED_FASTQ_otu.tsv	Root-Host_associated-Mammals-Digestive_system-Large_intestine-Cecum
ERR537709	MGYA00218393	https://www.ebi.ac.uk/metagenomics/api/v1/analyses/MGYA00218393/file/ERR537709_MERGED_FASTQ_SSU_OTU.tsv	Root-Host_associated-Mammals-Digestive_system-Large_intestine-Cecum
ERR537680	MGYA00218331	https://www.ebi.ac.uk/metagenomics/api/v1/analyses/MGYA00218331/file/ERR537680_MERGED_FASTQ_SSU_OTU.tsv	Root-Host_associated-Mammals-Digestive_system-Large_intestine-Cecum
ERR537651	MGYA00218407	https://www.ebi.ac.uk/metagenomics/api/v1/analyses/MGYA00218407/file/ERR537651_MERGED_FASTQ_SSU_OTU.tsv	Root-Host_associated-Mammals-Digestive_system-Large_intestine-Cecum
ERR537707	MGYA00218408	https://www.ebi.ac.uk/metagenomics/api/v1/analyses/MGYA00218408/file/ERR537707_MERGED_FASTQ_SSU_OTU.tsv	Root-Host_associated-Mammals-Digestive_system-Large_intestine-Cecum
SRR4125132	MGYA00099299	https://www.ebi.ac.uk/metagenomics/api/v1/analyses/MGYA00099299/file/SRR4125132_MERGED_FASTQ_otu.tsv	Root-Host_associated-Mammals-Digestive_system-Large_intestine-Cecum
ERR537700	MGYA00218390	https://www.ebi.ac.uk/metagenomics/api/v1/analyses/MGYA00218390/file/ERR537700_MERGED_FASTQ_SSU_OTU.tsv	Root-Host_associated-Mammals-Digestive_system-Large_intestine-Cecum
SRR4125135	MGYA00099329	https://www.ebi.ac.uk/metagenomics/api/v1/analyses/MGYA00099329/file/SRR4125135_MERGED_FASTQ_otu.tsv	Root-Host_associated-Mammals-Digestive_system-Large_intestine-Cecum
ERR537689	MGYA00218300	https://www.ebi.ac.uk/metagenomics/api/v1/analyses/MGYA00218300/file/ERR537689_MERGED_FASTQ_SSU_OTU.tsv	Root-Host_associated-Mammals-Digestive_system-Large_intestine-Cecum
ERR537658	MGYA00218395	https://www.ebi.ac.uk/metagenomics/api/v1/analyses/MGYA00218395/file/ERR537658_MERGED_FASTQ_SSU_OTU.tsv	Root-Host_associated-Mammals-Digestive_system-Large_intestine-Cecum
SRR4125149	MGYA00099286	https://www.ebi.ac.uk/metagenomics/api/v1/analyses/MGYA00099286/file/SRR4125149_MERGED_FASTQ_otu.tsv	Root-Host_associated-Mammals-Digestive_system-Large_intestine-Cecum
ERR537735	MGYA00218386	https://www.ebi.ac.uk/metagenomics/api/v1/analyses/MGYA00218386/file/ERR537735_MERGED_FASTQ_SSU_OTU.tsv	Root-Host_associated-Mammals-Digestive_system-Large_intestine-Cecum
SRR4125100	MGYA00099320	https://www.ebi.ac.uk/metagenomics/api/v1/analyses/MGYA00099320/file/SRR4125100_MERGED_FASTQ_otu.tsv	Root-Host_associated-Mammals-Digestive_system-Large_intestine-Cecum
ERR537749	MGYA00218275	https://www.ebi.ac.uk/metagenomics/api/v1/analyses/MGYA00218275/file/ERR537749_MERGED_FASTQ_SSU_OTU.tsv	Root-Host_associated-Mammals-Digestive_system-Large_intestine-Cecum
ERR537732	MGYA00218323	https://www.ebi.ac.uk/metagenomics/api/v1/analyses/MGYA00218323/file/ERR537732_MERGED_FASTQ_SSU_OTU.tsv	Root-Host_associated-Mammals-Digestive_system-Large_intestine-Cecum
SRR4125107	MGYA00099300	https://www.ebi.ac.uk/metagenomics/api/v1/analyses/MGYA00099300/file/SRR4125107_MERGED_FASTQ_otu.tsv	Root-Host_associated-Mammals-Digestive_system-Large_intestine-Cecum
ERR537740	MGYA00218377	https://www.ebi.ac.uk/metagenomics/api/v1/analyses/MGYA00218377/file/ERR537740_MERGED_FASTQ_SSU_OTU.tsv	Root-Host_associated-Mammals-Digestive_system-Large_intestine-Cecum
ERR537664	MGYA00218347	https://www.ebi.ac.uk/metagenomics/api/v1/analyses/MGYA00218347/file/ERR537664_MERGED_FASTQ_SSU_OTU.tsv	Root-Host_associated-Mammals-Digestive_system-Large_intestine-Cecum
SRR4125109	MGYA00099316	https://www.ebi.ac.uk/metagenomics/api/v1/analyses/MGYA00099316/file/SRR4125109_MERGED_FASTQ_otu.tsv	Root-Host_associated-Mammals-Digestive_system-Large_intestine-Cecum
ERR537663	MGYA00218321	https://www.ebi.ac.uk/metagenomics/api/v1/analyses/MGYA00218321/file/ERR537663_MERGED_FASTQ_SSU_OTU.tsv	Root-Host_associated-Mammals-Digestive_system-Large_intestine-Cecum
ERR537747	MGYA00218360	https://www.ebi.ac.uk/metagenomics/api/v1/analyses/MGYA00218360/file/ERR537747_MERGED_FASTQ_SSU_OTU.tsv	Root-Host_associated-Mammals-Digestive_system-Large_intestine-Cecum
SRR5870132	MGYA00416415	https://www.ebi.ac.uk/metagenomics/api/v1/analyses/MGYA00416415/file/SRR5870132_MERGED_FASTQ_SSU_OTU.tsv	Root-Host_associated-Human-Skin
SRR995142	MGYA00024138	https://www.ebi.ac.uk/metagenomics/api/v1/analyses/MGYA00024138/file/SRR995142_FASTQ_otu.tsv	Root-Host_associated-Human-Skin
SRR996391	MGYA00024979	https://www.ebi.ac.uk/metagenomics/api/v1/analyses/MGYA00024979/file/SRR996391_FASTQ_otu.tsv	Root-Host_associated-Human-Skin
SRR919592	MGYA00024951	https://www.ebi.ac.uk/metagenomics/api/v1/analyses/MGYA00024951/file/SRR919592_FASTQ_otu.tsv	Root-Host_associated-Human-Skin
SRR996436	MGYA00024473	https://www.ebi.ac.uk/metagenomics/api/v1/analyses/MGYA00024473/file/SRR996436_FASTQ_otu.tsv	Root-Host_associated-Human-Skin
SRR995523	MGYA00023621	https://www.ebi.ac.uk/metagenomics/api/v1/analyses/MGYA00023621/file/SRR995523_FASTQ_otu.tsv	Root-Host_associated-Human-Skin
SRR1632408	MGYA00023545	https://www.ebi.ac.uk/metagenomics/api/v1/analyses/MGYA00023545/file/SRR1632408_MERGED_FASTQ_otu.tsv	Root-Host_associated-Human-Skin
SRR5870225	MGYA00426194	https://www.ebi.ac.uk/metagenomics/api/v1/analyses/MGYA00426194/file/SRR5870225_MERGED_FASTQ_SSU_OTU.tsv	Root-Host_associated-Human-Skin
SRR994867	MGYA00022393	https://www.ebi.ac.uk/metagenomics/api/v1/analyses/MGYA00022393/file/SRR994867_FASTQ_otu.tsv	Root-Host_associated-Human-Skin
ERR443769	MGYA00413310	https://www.ebi.ac.uk/metagenomics/api/v1/analyses/MGYA00413310/file/ERR443769_FASTQ_SSU_OTU.tsv	Root-Host_associated-Human-Skin
SRR995980	MGYA00022935	https://www.ebi.ac.uk/metagenomics/api/v1/analyses/MGYA00022935/file/SRR995980_FASTQ_otu.tsv	Root-Host_associated-Human-Skin
ERR442021	MGYA00385219	https://www.ebi.ac.uk/metagenomics/api/v1/analyses/MGYA00385219/file/ERR442021_FASTQ_SSU_OTU.tsv	Root-Host_associated-Human-Skin
SRR996340	MGYA00022277	https://www.ebi.ac.uk/metagenomics/api/v1/analyses/MGYA00022277/file/SRR996340_FASTQ_otu.tsv	Root-Host_associated-Human-Skin
SRR996895	MGYA00022794	https://www.ebi.ac.uk/metagenomics/api/v1/analyses/MGYA00022794/file/SRR996895_FASTQ_otu.tsv	Root-Host_associated-Human-Skin
SRR1704508	MGYA00426927	https://www.ebi.ac.uk/metagenomics/api/v1/analyses/MGYA00426927/file/SRR1704508_FASTQ_SSU_OTU.tsv	Root-Host_associated-Human-Skin
SRR921019	MGYA00023332	https://www.ebi.ac.uk/metagenomics/api/v1/analyses/MGYA00023332/file/SRR921019_FASTQ_otu.tsv	Root-Host_associated-Human-Skin
SRR995634	MGYA00022341	https://www.ebi.ac.uk/metagenomics/api/v1/analyses/MGYA00022341/file/SRR995634_FASTQ_otu.tsv	Root-Host_associated-Human-Skin
SRR920659	MGYA00023729	https://www.ebi.ac.uk/metagenomics/api/v1/analyses/MGYA00023729/file/SRR920659_FASTQ_otu.tsv	Root-Host_associated-Human-Skin
[truncated: 123,825 more rows]

## Sheet: FEAST dataset
FEAST dataset
RunID	AnalysisID	URL	Environment (as of January 2020)	Note
ERR525958	MGYA00128970	https://www.ebi.ac.uk/metagenomics/api/v1/analyses/MGYA00128970/file/ERR525958_MERGED_FASTQ_otu.tsv	Root-Host_associated-Human-Digestive_system-Large_intestine-Fecal	Used in FEAST study: Succession and initial colonization in infants
ERR525989	MGYA00128724	https://www.ebi.ac.uk/metagenomics/api/v1/analyses/MGYA00128724/file/ERR525989_MERGED_FASTQ_otu.tsv	Root-Host_associated-Human-Digestive_system-Large_intestine-Fecal	Used in FEAST study: Succession and initial colonization in infants
ERR525765	MGYA00128644	https://www.ebi.ac.uk/metagenomics/api/v1/analyses/MGYA00128644/file/ERR525765_MERGED_FASTQ_otu.tsv	Root-Host_associated-Human-Digestive_system-Large_intestine-Fecal	Used in FEAST study: Succession and initial colonization in infants
ERR525800	MGYA00128949	https://www.ebi.ac.uk/metagenomics/api/v1/analyses/MGYA00128949/file/ERR525800_MERGED_FASTQ_otu.tsv	Root-Host_associated-Human-Digestive_system-Large_intestine-Fecal	Used in FEAST study: Succession and initial colonization in infants
ERR525690	MGYA00128750	https://www.ebi.ac.uk/metagenomics/api/v1/analyses/MGYA00128750/file/ERR525690_MERGED_FASTQ_otu.tsv	Root-Host_associated-Human-Digestive_system-Large_intestine-Fecal	Used in FEAST study: Succession and initial colonization in infants
ERR526022	MGYA00128972	https://www.ebi.ac.uk/metagenomics/api/v1/analyses/MGYA00128972/file/ERR526022_MERGED_FASTQ_otu.tsv	Root-Host_associated-Human-Digestive_system-Large_intestine-Fecal	Used in FEAST study: Succession and initial colonization in infants
ERR525924	MGYA00128956	https://www.ebi.ac.uk/metagenomics/api/v1/analyses/MGYA00128956/file/ERR525924_MERGED_FASTQ_otu.tsv	Root-Host_associated-Human-Digestive_system-Large_intestine-Fecal	Used in FEAST study: Succession and initial colonization in infants
ERR525719	MGYA00129024	https://www.ebi.ac.uk/metagenomics/api/v1/analyses/MGYA00129024/file/ERR525719_MERGED_FASTQ_otu.tsv	Root-Host_associated-Human-Digestive_system-Large_intestine-Fecal	Used in FEAST study: Succession and initial colonization in infants
ERR525697	MGYA00128756	https://www.ebi.ac.uk/metagenomics/api/v1/analyses/MGYA00128756/file/ERR525697_MERGED_FASTQ_otu.tsv	Root-Host_associated-Human-Digestive_system-Large_intestine-Fecal	Used in FEAST study: Succession and initial colonization in infants
ERR526025	MGYA00128732	https://www.ebi.ac.uk/metagenomics/api/v1/analyses/MGYA00128732/file/ERR526025_MERGED_FASTQ_otu.tsv	Root-Host_associated-Human-Digestive_system-Large_intestine-Fecal	Used in FEAST study: Succession and initial colonization in infants
ERR525923	MGYA00128828	https://www.ebi.ac.uk/metagenomics/api/v1/analyses/MGYA00128828/file/ERR525923_MERGED_FASTQ_otu.tsv	Root-Host_associated-Human-Digestive_system-Large_intestine-Fecal	Used in FEAST study: Succession and initial colonization in infants
ERR526059	MGYA00128725	https://www.ebi.ac.uk/metagenomics/api/v1/analyses/MGYA00128725/file/ERR526059_MERGED_FASTQ_otu.tsv	Root-Host_associated-Human-Digestive_system-Large_intestine-Fecal	Used in FEAST study: Succession and initial colonization in infants
ERR525762	MGYA00128837	https://www.ebi.ac.uk/metagenomics/api/v1/analyses/MGYA00128837/file/ERR525762_MERGED_FASTQ_otu.tsv	Root-Host_associated-Human-Digestive_system-Large_intestine-Fecal	Used in FEAST study: Succession and initial colonization in infants
ERR525807	MGYA00128891	https://www.ebi.ac.uk/metagenomics/api/v1/analyses/MGYA00128891/file/ERR525807_MERGED_FASTQ_otu.tsv	Root-Host_associated-Human-Digestive_system-Large_intestine-Fecal	Used in FEAST study: Succession and initial colonization in infants
ERR525699	MGYA00128848	https://www.ebi.ac.uk/metagenomics/api/v1/analyses/MGYA00128848/file/ERR525699_MERGED_FASTQ_otu.tsv	Root-Host_associated-Human-Digestive_system-Large_intestine-Fecal	Used in FEAST study: Succession and initial colonization in infants
ERR525710	MGYA00128705	https://www.ebi.ac.uk/metagenomics/api/v1/analyses/MGYA00128705/file/ERR525710_MERGED_FASTQ_otu.tsv	Root-Host_associated-Human-Digestive_system-Large_intestine-Fecal	Used in FEAST study: Succession and initial colonization in infants
ERR525875	MGYA00128912	https://www.ebi.ac.uk/metagenomics/api/v1/analyses/MGYA00128912/file/ERR525875_MERGED_FASTQ_otu.tsv	Root-Host_associated-Human-Digestive_system-Large_intestine-Fecal	Used in FEAST study: Succession and initial colonization in infants
ERR526057	MGYA00128662	https://www.ebi.ac.uk/metagenomics/api/v1/analyses/MGYA00128662/file/ERR526057_MERGED_FASTQ_otu.tsv	Root-Host_associated-Human-Digestive_system-Large_intestine-Fecal	Used in FEAST study: Succession and initial colonization in infants
ERR525951	MGYA00129015	https://www.ebi.ac.uk/metagenomics/api/v1/analyses/MGYA00129015/file/ERR525951_MERGED_FASTQ_otu.tsv	Root-Host_associated-Human-Digestive_system-Large_intestine-Fecal	Used in FEAST study: Succession and initial colonization in infants
ERR525980	MGYA00128963	https://www.ebi.ac.uk/metagenomics/api/v1/analyses/MGYA00128963/file/ERR525980_MERGED_FASTQ_otu.tsv	Root-Host_associated-Human-Digestive_system-Large_intestine-Fecal	Used in FEAST study: Succession and initial colonization in infants
ERR526086	MGYA00128961	https://www.ebi.ac.uk/metagenomics/api/v1/analyses/MGYA00128961/file/ERR526086_MERGED_FASTQ_otu.tsv	Root-Host_associated-Human-Digestive_system-Large_intestine-Fecal	Used in FEAST study: Succession and initial colonization in infants
ERR525809	MGYA00128677	https://www.ebi.ac.uk/metagenomics/api/v1/analyses/MGYA00128677/file/ERR525809_MERGED_FASTQ_otu.tsv	Root-Host_associated-Human-Digestive_system-Large_intestine-Fecal	Used in FEAST study: Succession and initial colonization in infants
ERR526050	MGYA00129003	https://www.ebi.ac.uk/metagenomics/api/v1/analyses/MGYA00129003/file/ERR526050_MERGED_FASTQ_otu.tsv	Root-Host_associated-Human-Digestive_system-Large_intestine-Fecal	Used in FEAST study: Succession and initial colonization in infants
ERR525956	MGYA00128930	https://www.ebi.ac.uk/metagenomics/api/v1/analyses/MGYA00128930/file/ERR525956_MERGED_FASTQ_otu.tsv	Root-Host_associated-Human-Digestive_system-Large_intestine-Fecal	Used in FEAST study: Succession and initial colonization in infants
ERR525987	MGYA00128763	https://www.ebi.ac.uk/metagenomics/api/v1/analyses/MGYA00128763/file/ERR525987_MERGED_FASTQ_otu.tsv	Root-Host_associated-Human-Digestive_system-Large_intestine-Fecal	Used in FEAST study: Succession and initial colonization in infants
ERR526081	MGYA00129000	https://www.ebi.ac.uk/metagenomics/api/v1/analyses/MGYA00129000/file/ERR526081_MERGED_FASTQ_otu.tsv	Root-Host_associated-Human-Digestive_system-Large_intestine-Fecal	Used in FEAST study: Succession and initial colonization in infants
ERR525717	MGYA00128769	https://www.ebi.ac.uk/metagenomics/api/v1/analyses/MGYA00128769/file/ERR525717_MERGED_FASTQ_otu.tsv	Root-Host_associated-Human-Digestive_system-Large_intestine-Fecal	Used in FEAST study: Succession and initial colonization in infants
ERR525872	MGYA00128827	https://www.ebi.ac.uk/metagenomics/api/v1/analyses/MGYA00128827/file/ERR525872_MERGED_FASTQ_otu.tsv	Root-Host_associated-Human-Digestive_system-Large_intestine-Fecal	Used in FEAST study: Succession and initial colonization in infants
ERR525963	MGYA00128689	https://www.ebi.ac.uk/metagenomics/api/v1/analyses/MGYA00128689/file/ERR525963_MERGED_FASTQ_otu.tsv	Root-Host_associated-Human-Digestive_system-Large_intestine-Fecal	Used in FEAST study: Succession and initial colonization in infants
ERR526065	MGYA00128658	https://www.ebi.ac.uk/metagenomics/api/v1/analyses/MGYA00128658/file/ERR526065_MERGED_FASTQ_otu.tsv	Root-Host_associated-Human-Digestive_system-Large_intestine-Fecal	Used in FEAST study: Succession and initial colonization in infants
ERR526019	MGYA00128755	https://www.ebi.ac.uk/metagenomics/api/v1/analyses/MGYA00128755/file/ERR526019_MERGED_FASTQ_otu.tsv	Root-Host_associated-Human-Digestive_system-Large_intestine-Fecal	Used in FEAST study: Succession and initial colonization in infants
ERR525847	MGYA00128709	https://www.ebi.ac.uk/metagenomics/api/v1/analyses/MGYA00128709/file/ERR525847_MERGED_FASTQ_otu.tsv	Root-Host_associated-Human-Digestive_system-Large_intestine-Fecal	Used in FEAST study: Succession and initial colonization in infants
ERR525722	MGYA00128737	https://www.ebi.ac.uk/metagenomics/api/v1/analyses/MGYA00128737/file/ERR525722_MERGED_FASTQ_otu.tsv	Root-Host_associated-Human-Digestive_system-Large_intestine-Fecal	Used in FEAST study: Succession and initial colonization in infants
ERR525896	MGYA00128744	https://www.ebi.ac.uk/metagenomics/api/v1/analyses/MGYA00128744/file/ERR525896_MERGED_FASTQ_otu.tsv	Root-Host_associated-Human-Digestive_system-Large_intestine-Fecal	Used in FEAST study: Succession and initial colonization in infants
ERR525918	MGYA00128894	https://www.ebi.ac.uk/metagenomics/api/v1/analyses/MGYA00128894/file/ERR525918_MERGED_FASTQ_otu.tsv	Root-Host_associated-Human-Digestive_system-Large_intestine-Fecal	Used in FEAST study: Succession and initial colonization in infants
ERR525840	MGYA00128834	https://www.ebi.ac.uk/metagenomics/api/v1/analyses/MGYA00128834/file/ERR525840_MERGED_FASTQ_otu.tsv	Root-Host_associated-Human-Digestive_system-Large_intestine-Fecal	Used in FEAST study: Succession and initial colonization in infants
ERR525725	MGYA00128793	https://www.ebi.ac.uk/metagenomics/api/v1/analyses/MGYA00128793/file/ERR525725_MERGED_FASTQ_otu.tsv	Root-Host_associated-Human-Digestive_system-Large_intestine-Fecal	Used in FEAST study: Succession and initial colonization in infants
ERR525891	MGYA00128704	https://www.ebi.ac.uk/metagenomics/api/v1/analyses/MGYA00128704/file/ERR525891_MERGED_FASTQ_otu.tsv	Root-Host_associated-Human-Digestive_system-Large_intestine-Fecal	Used in FEAST study: Succession and initial colonization in infants
ERR525964	MGYA00128907	https://www.ebi.ac.uk/metagenomics/api/v1/analyses/MGYA00128907/file/ERR525964_MERGED_FASTQ_otu.tsv	Root-Host_associated-Human-Digestive_system-Large_intestine-Fecal	Used in FEAST study: Succession and initial colonization in infants
ERR526062	MGYA00128958	https://www.ebi.ac.uk/metagenomics/api/v1/analyses/MGYA00128958/file/ERR526062_MERGED_FASTQ_otu.tsv	Root-Host_associated-Human-Digestive_system-Large_intestine-Fecal	Used in FEAST study: Succession and initial colonization in infants
ERR525788	MGYA00128860	https://www.ebi.ac.uk/metagenomics/api/v1/analyses/MGYA00128860/file/ERR525788_MERGED_FASTQ_otu.tsv	Root-Host_associated-Human-Digestive_system-Large_intestine-Fecal	Used in FEAST study: Succession and initial colonization in infants
ERR525759	MGYA00128726	https://www.ebi.ac.uk/metagenomics/api/v1/analyses/MGYA00128726/file/ERR525759_MERGED_FASTQ_otu.tsv	Root-Host_associated-Human-Digestive_system-Large_intestine-Fecal	Used in FEAST study: Succession and initial colonization in infants
ERR525916	MGYA00128770	https://www.ebi.ac.uk/metagenomics/api/v1/analyses/MGYA00128770/file/ERR525916_MERGED_FASTQ_otu.tsv	Root-Host_associated-Human-Digestive_system-Large_intestine-Fecal	Used in FEAST study: Succession and initial colonization in infants
ERR526010	MGYA00128796	https://www.ebi.ac.uk/metagenomics/api/v1/analyses/MGYA00128796/file/ERR526010_MERGED_FASTQ_otu.tsv	Root-Host_associated-Human-Digestive_system-Large_intestine-Fecal	Used in FEAST study: Succession and initial colonization in infants
ERR525832	MGYA00128877	https://www.ebi.ac.uk/metagenomics/api/v1/analyses/MGYA00128877/file/ERR525832_MERGED_FASTQ_otu.tsv	Root-Host_associated-Human-Digestive_system-Large_intestine-Fecal	Used in FEAST study: Succession and initial colonization in infants
ERR525786	MGYA00128631	https://www.ebi.ac.uk/metagenomics/api/v1/analyses/MGYA00128631/file/ERR525786_MERGED_FASTQ_otu.tsv	Root-Host_associated-Human-Digestive_system-Large_intestine-Fecal	Used in FEAST study: Succession and initial colonization in infants
ERR525757	MGYA00128806	https://www.ebi.ac.uk/metagenomics/api/v1/analyses/MGYA00128806/file/ERR525757_MERGED_FASTQ_otu.tsv	Root-Host_associated-Human-Digestive_system-Large_intestine-Fecal	Used in FEAST study: Succession and initial colonization in infants
ERR525835	MGYA00128883	https://www.ebi.ac.uk/metagenomics/api/v1/analyses/MGYA00128883/file/ERR525835_MERGED_FASTQ_otu.tsv	Root-Host_associated-Human-Digestive_system-Large_intestine-Fecal	Used in FEAST study: Succession and initial colonization in infants
ERR525781	MGYA00128804	https://www.ebi.ac.uk/metagenomics/api/v1/analyses/MGYA00128804/file/ERR525781_MERGED_FASTQ_otu.tsv	Root-Host_associated-Human-Digestive_system-Large_intestine-Fecal	Used in FEAST study: Succession and initial colonization in infants
ERR525750	MGYA00129021	https://www.ebi.ac.uk/metagenomics/api/v1/analyses/MGYA00129021/file/ERR525750_MERGED_FASTQ_otu.tsv	Root-Host_associated-Human-Digestive_system-Large_intestine-Fecal	Used in FEAST study: Succession and initial colonization in infants
ERR525911	MGYA00128736	https://www.ebi.ac.uk/metagenomics/api/v1/analyses/MGYA00128736/file/ERR525911_MERGED_FASTQ_otu.tsv	Root-Host_associated-Human-Digestive_system-Large_intestine-Fecal	Used in FEAST study: Succession and initial colonization in infants
ERR526017	MGYA00129020	https://www.ebi.ac.uk/metagenomics/api/v1/analyses/MGYA00129020/file/ERR526017_MERGED_FASTQ_otu.tsv	Root-Host_associated-Human-Digestive_system-Large_intestine-Fecal	Used in FEAST study: Succession and initial colonization in infants
ERR525849	MGYA00128669	https://www.ebi.ac.uk/metagenomics/api/v1/analyses/MGYA00128669/file/ERR525849_MERGED_FASTQ_otu.tsv	Root-Host_associated-Human-Digestive_system-Large_intestine-Fecal	Used in FEAST study: Succession and initial colonization in infants
ERR525898	MGYA00128915	https://www.ebi.ac.uk/metagenomics/api/v1/analyses/MGYA00128915/file/ERR525898_MERGED_FASTQ_otu.tsv	Root-Host_associated-Human-Digestive_system-Large_intestine-Fecal	Used in FEAST study: Succession and initial colonization in infants
ERR525741	MGYA00128760	https://www.ebi.ac.uk/metagenomics/api/v1/analyses/MGYA00128760/file/ERR525741_MERGED_FASTQ_otu.tsv	Root-Host_associated-Human-Digestive_system-Large_intestine-Fecal	Used in FEAST study: Succession and initial colonization in infants
ERR525824	MGYA00128675	https://www.ebi.ac.uk/metagenomics/api/v1/analyses/MGYA00128675/file/ERR525824_MERGED_FASTQ_otu.tsv	Root-Host_associated-Human-Digestive_system-Large_intestine-Fecal	Used in FEAST study: Succession and initial colonization in infants
ERR525790	MGYA00128753	https://www.ebi.ac.uk/metagenomics/api/v1/analyses/MGYA00128753/file/ERR525790_MERGED_FASTQ_otu.tsv	Root-Host_associated-Human-Digestive_system-Large_intestine-Fecal	Used in FEAST study: Succession and initial colonization in infants
ERR525889	MGYA00128979	https://www.ebi.ac.uk/metagenomics/api/v1/analyses/MGYA00128979/file/ERR525889_MERGED_FASTQ_otu.tsv	Root-Host_associated-Human-Digestive_system-Large_intestine-Fecal	Used in FEAST study: Succession and initial colonization in infants
ERR525858	MGYA00128785	https://www.ebi.ac.uk/metagenomics/api/v1/analyses/MGYA00128785/file/ERR525858_MERGED_FASTQ_otu.tsv	Root-Host_associated-Human-Digestive_system-Large_intestine-Fecal	Used in FEAST study: Succession and initial colonization in infants
ERR525900	MGYA00128707	https://www.ebi.ac.uk/metagenomics/api/v1/analyses/MGYA00128707/file/ERR525900_MERGED_FASTQ_otu.tsv	Root-Host_associated-Human-Digestive_system-Large_intestine-Fecal	Used in FEAST study: Succession and initial colonization in infants
ERR526006	MGYA00128697	https://www.ebi.ac.uk/metagenomics/api/v1/analyses/MGYA00128697/file/ERR526006_MERGED_FASTQ_otu.tsv	Root-Host_associated-Human-Digestive_system-Large_intestine-Fecal	Used in FEAST study: Succession and initial colonization in infants
ERR525907	MGYA00128808	https://www.ebi.ac.uk/metagenomics/api/v1/analyses/MGYA00128808/file/ERR525907_MERGED_FASTQ_otu.tsv	Root-Host_associated-Human-Digestive_system-Large_intestine-Fecal	Used in FEAST study: Succession and initial colonization in infants
ERR526001	MGYA00128924	https://www.ebi.ac.uk/metagenomics/api/v1/analyses/MGYA00128924/file/ERR526001_MERGED_FASTQ_otu.tsv	Root-Host_associated-Human-Digestive_system-Large_intestine-Fecal	Used in FEAST study: Succession and initial colonization in infants
ERR525746	MGYA00128861	https://www.ebi.ac.uk/metagenomics/api/v1/analyses/MGYA00128861/file/ERR525746_MERGED_FASTQ_otu.tsv	Root-Host_associated-Human-Digestive_system-Large_intestine-Fecal	Used in FEAST study: Succession and initial colonization in infants
ERR525823	MGYA00128872	https://www.ebi.ac.uk/metagenomics/api/v1/analyses/MGYA00128872/file/ERR525823_MERGED_FASTQ_otu.tsv	Root-Host_associated-Human-Digestive_system-Large_intestine-Fecal	Used in FEAST study: Succession and initial colonization in infants
ERR525797	MGYA00128988	https://www.ebi.ac.uk/metagenomics/api/v1/analyses/MGYA00128988/file/ERR525797_MERGED_FASTQ_otu.tsv	Root-Host_associated-Human-Digestive_system-Large_intestine-Fecal	Used in FEAST study: Succession and initial colonization in infants
ERR525734	MGYA00129025	https://www.ebi.ac.uk/metagenomics/api/v1/analyses/MGYA00129025/file/ERR525734_MERGED_FASTQ_otu.tsv	Root-Host_associated-Human-Digestive_system-Large_intestine-Fecal	Used in FEAST study: Succession and initial colonization in infants
ERR525880	MGYA00129014	https://www.ebi.ac.uk/metagenomics/api/v1/analyses/MGYA00129014/file/ERR525880_MERGED_FASTQ_otu.tsv	Root-Host_associated-Human-Digestive_system-Large_intestine-Fecal	Used in FEAST study: Succession and initial colonization in infants
ERR525851	MGYA00128840	https://www.ebi.ac.uk/metagenomics/api/v1/analyses/MGYA00128840/file/ERR525851_MERGED_FASTQ_otu.tsv	Root-Host_associated-Human-Digestive_system-Large_intestine-Fecal	Used in FEAST study: Succession and initial colonization in infants
ERR525909	MGYA00128727	https://www.ebi.ac.uk/metagenomics/api/v1/analyses/MGYA00128727/file/ERR525909_MERGED_FASTQ_otu.tsv	Root-Host_associated-Human-Digestive_system-Large_intestine-Fecal	Used in FEAST study: Succession and initial colonization in infants
ERR525748	MGYA00128849	https://www.ebi.ac.uk/metagenomics/api/v1/analyses/MGYA00128849/file/ERR525748_MERGED_FASTQ_otu.tsv	Root-Host_associated-Human-Digestive_system-Large_intestine-Fecal	Used in FEAST study: Succession and initial colonization in infants
ERR525799	MGYA00128857	https://www.ebi.ac.uk/metagenomics/api/v1/analyses/MGYA00128857/file/ERR525799_MERGED_FASTQ_otu.tsv	Root-Host_associated-Human-Digestive_system-Large_intestine-Fecal	Used in FEAST study: Succession and initial colonization in infants
ERR525975	MGYA00128759	https://www.ebi.ac.uk/metagenomics/api/v1/analyses/MGYA00128759/file/ERR525975_MERGED_FASTQ_otu.tsv	Root-Host_associated-Human-Digestive_system-Large_intestine-Fecal	Used in FEAST study: Succession and initial colonization in infants
ERR526073	MGYA00128910	https://www.ebi.ac.uk/metagenomics/api/v1/analyses/MGYA00128910/file/ERR526073_MERGED_FASTQ_otu.tsv	Root-Host_associated-Human-Digestive_system-Large_intestine-Fecal	Used in FEAST study: Succession and initial colonization in infants
ERR525972	MGYA00128971	https://www.ebi.ac.uk/metagenomics/api/v1/analyses/MGYA00128971/file/ERR525972_MERGED_FASTQ_otu.tsv	Root-Host_associated-Human-Digestive_system-Large_intestine-Fecal	Used in FEAST study: Succession and initial colonization in infants
ERR526074	MGYA00128800	https://www.ebi.ac.uk/metagenomics/api/v1/analyses/MGYA00128800/file/ERR526074_MERGED_FASTQ_otu.tsv	Root-Host_associated-Human-Digestive_system-Large_intestine-Fecal	Used in FEAST study: Succession and initial colonization in infants
ERR525733	MGYA00128895	https://www.ebi.ac.uk/metagenomics/api/v1/analyses/MGYA00128895/file/ERR525733_MERGED_FASTQ_otu.tsv	Root-Host_associated-Human-Digestive_system-Large_intestine-Fecal	Used in FEAST study: Succession and initial colonization in infants
ERR525887	MGYA00128851	https://www.ebi.ac.uk/metagenomics/api/v1/analyses/MGYA00128851/file/ERR525887_MERGED_FASTQ_otu.tsv	Root-Host_associated-Human-Digestive_system-Large_intestine-Fecal	Used in FEAST study: Succession and initial colonization in infants
ERR525856	MGYA00128826	https://www.ebi.ac.uk/metagenomics/api/v1/analyses/MGYA00128826/file/ERR525856_MERGED_FASTQ_otu.tsv	Root-Host_associated-Human-Digestive_system-Large_intestine-Fecal	Used in FEAST study: Succession and initial colonization in infants
ERR526008	MGYA00128997	https://www.ebi.ac.uk/metagenomics/api/v1/analyses/MGYA00128997/file/ERR526008_MERGED_FASTQ_otu.tsv	Root-Host_associated-Human-Digestive_system-Large_intestine-Fecal	Used in FEAST study: Succession and initial colonization in infants
ERR525996	MGYA00128825	https://www.ebi.ac.uk/metagenomics/api/v1/analyses/MGYA00128825/file/ERR525996_MERGED_FASTQ_otu.tsv	Root-Host_associated-Human-Digestive_system-Large_intestine-Fecal	Used in FEAST study: Succession and initial colonization in infants
ERR526041	MGYA00128817	https://www.ebi.ac.uk/metagenomics/api/v1/analyses/MGYA00128817/file/ERR526041_MERGED_FASTQ_otu.tsv	Root-Host_associated-Human-Digestive_system-Large_intestine-Fecal	Used in FEAST study: Succession and initial colonization in infants
ERR525947	MGYA00128985	https://www.ebi.ac.uk/metagenomics/api/v1/analyses/MGYA00128985/file/ERR525947_MERGED_FASTQ_otu.tsv	Root-Host_associated-Human-Digestive_system-Large_intestine-Fecal	Used in FEAST study: Succession and initial colonization in infants
ERR525863	MGYA00128761	https://www.ebi.ac.uk/metagenomics/api/v1/analyses/MGYA00128761/file/ERR525863_MERGED_FASTQ_otu.tsv	Root-Host_associated-Human-Digestive_system-Large_intestine-Fecal	Used in FEAST study: Succession and initial colonization in infants
ERR525706	MGYA00128946	https://www.ebi.ac.uk/metagenomics/api/v1/analyses/MGYA00128946/file/ERR525706_MERGED_FASTQ_otu.tsv	Root-Host_associated-Human-Digestive_system-Large_intestine-Fecal	Used in FEAST study: Succession and initial colonization in infants
ERR525864	MGYA00128814	https://www.ebi.ac.uk/metagenomics/api/v1/analyses/MGYA00128814/file/ERR525864_MERGED_FASTQ_otu.tsv	Root-Host_associated-Human-Digestive_system-Large_intestine-Fecal	Used in FEAST study: Succession and initial colonization in infants
ERR525701	MGYA00128950	https://www.ebi.ac.uk/metagenomics/api/v1/analyses/MGYA00128950/file/ERR525701_MERGED_FASTQ_otu.tsv	Root-Host_associated-Human-Digestive_system-Large_intestine-Fecal	Used in FEAST study: Succession and initial colonization in infants
ERR525688	MGYA00128633	https://www.ebi.ac.uk/metagenomics/api/v1/analyses/MGYA00128633/file/ERR525688_MERGED_FASTQ_otu.tsv	Root-Host_associated-Human-Digestive_system-Large_intestine-Fecal	Used in FEAST study: Succession and initial colonization in infants
ERR525818	MGYA00128918	https://www.ebi.ac.uk/metagenomics/api/v1/analyses/MGYA00128918/file/ERR525818_MERGED_FASTQ_otu.tsv	Root-Host_associated-Human-Digestive_system-Large_intestine-Fecal	Used in FEAST study: Succession and initial colonization in infants
ERR525991	MGYA00128982	https://www.ebi.ac.uk/metagenomics/api/v1/analyses/MGYA00128982/file/ERR525991_MERGED_FASTQ_otu.tsv	Root-Host_associated-Human-Digestive_system-Large_intestine-Fecal	Used in FEAST study: Succession and initial colonization in infants
ERR526046	MGYA00128721	https://www.ebi.ac.uk/metagenomics/api/v1/analyses/MGYA00128721/file/ERR526046_MERGED_FASTQ_otu.tsv	Root-Host_associated-Human-Digestive_system-Large_intestine-Fecal	Used in FEAST study: Succession and initial colonization in infants
ERR525940	MGYA00128700	https://www.ebi.ac.uk/metagenomics/api/v1/analyses/MGYA00128700/file/ERR525940_MERGED_FASTQ_otu.tsv	Root-Host_associated-Human-Digestive_system-Large_intestine-Fecal	Used in FEAST study: Succession and initial colonization in infants
ERR526034	MGYA00128905	https://www.ebi.ac.uk/metagenomics/api/v1/analyses/MGYA00128905/file/ERR526034_MERGED_FASTQ_otu.tsv	Root-Host_associated-Human-Digestive_system-Large_intestine-Fecal	Used in FEAST study: Succession and initial colonization in infants
ERR525932	MGYA00128980	https://www.ebi.ac.uk/metagenomics/api/v1/analyses/MGYA00128980/file/ERR525932_MERGED_FASTQ_otu.tsv	Root-Host_associated-Human-Digestive_system-Large_intestine-Fecal	Used in FEAST study: Succession and initial colonization in infants
[truncated: 10,176 more rows]
